# Supplementary material for: HIV-1 Gag, Pol, and Env diversified with limited adaptation since the 1980s
Source: mBio. 2024 Feb 8;15(3):e01749-23. doi: 10.1128/mbio.01749-23 (PMC10936417; doi:10.1128/mbio.01749-23)
Supplement: File S1 — Phylogenetic tree for Env sequences sampled between 1980-2020. [file mbio.01749-23-s0001.txt]

(B.FR.1983.IIIB_LAI.A04321:0.0992341546,((((((((((((((((((((((B.US.1997.ARES2.AB078005:0.1574983642,B.US.2012.N8261_1A5.KU901875:0.0814197660):0.047474,B.US.2006.06US_SAJ_NVS31.JF689873:0.0711683607):0.013856,B.US.2012.10-12-FL141-1-1D.KX156387:0.1486922047):0.013780,(((B.US.2003.APV_5.DQ869029:0.0440091294,B.US.2005.Z75_p1.HQ217892:0.0262645380):0.069818,B.US.2013.2115-CM-5.KY778336:0.0771530467):0.034995,B.US.2004.3405_C4.EF593188:0.1686218999):0.016627):0.005837,(((((B.FR.1992.PHI120.AF041125:0.0965664469,B.US.2002.F797.FJ469737:0.1328991612):0.021133,B.ES.2004.RF_LTNP_37.KC595202:0.1163429468):0.006059,B.SE.1987.P1b_19870602.GU204922:0.0665818459):0.006560,B.US.2011.AMBI-CLONE.KU641402:0.1588569828):0.005749,((((B.IN.2007.NARI-L5_NEM.J3.FJ515874:0.0035236019,B.US.1987.BC_BCSG3.L02317:0.0015497578):0.088931,B.FR.2007.590110.KC699029:0.1460026533):0.015293,(B.US.2005.306144_ENV.JX863972:0.0759479034,B.US.2013.DONOR7tCD4Rep4.B1.p7a21.KY057587:0.0677556749):0.106671):0.020917,(B.US.2005.306019_ENV.JX863965:0.1236104329,B.FR.1989.819.KC699004:0.0643231290):0.026108):0.012925):0.002805):0.003484,(((((((((((((((B.MM.1999.mSTD101.AB097870:0.1297674839,B.TH.1999.99TH_C1416.AY945711:0.0739831586):0.015301,((((((((((((((B.CN.2003.CHNHLJBSF03009c34.AY905493:0.0692072295,(((((B.CN.2006.CNHLJBM06050.EU131798:0.1090595425,B.CN.2012.3559-11.KX693308:0.0849063691):0.025289,((B.CN.2008.CBJC502.JF346917:0.1241589803,B.CN.2008.CBJC507.JF346918:0.1033676310):0.006379,B.CN.2012.2157-1.KX693075:0.0622641670):0.008786):0.010806,(B.CN.2007.hen1345.JF932500:0.0621847969,B.TH.2004.04TH601066.JN248329:0.1399409248):0.020472):0.006658,(B.CN.2007.CBJC261.JF932474:0.1057305553,(B.CN.2008.CBJC476.JF932478:0.0408392394,B.CN.2012.3624-10.KX693366:0.1040784846):0.019551):0.010864):0.003573,B.CN.2004.CNE100_U.HQ699997:0.0761406549):0.002237):0.003124,(B.CN.2004.CNHLJBM04018.EU131796:0.0597334021,B.CN.2012.3954-0-1.KX693496:0.0517160528):0.006536):0.000002,B.CN.2004.CNE12.HM215399:0.0656775392):0.003312,(((((B.CN.2003.CNHLJBM03010.EU131793:0.0537139692,B.CN.2006.CNHLJ_M06053.EU131807:0.0901890993):0.010130,B.CN.2012.2360-0-1a.KX693166:0.0419932465):0.003733,B.CN.2007.AH070057.JF932472:0.0764274483):0.003806,B.CN.2012.2039-0-1.KX692948:0.0664723927):0.003635,((B.CN.2007.AH070014.JF932469:0.0639695533,B.CN.2012.3617-1.KX693357:0.0374065810):0.014643,B.CN.2012.2363-1.KX693215:0.0745318274):0.000003):0.004238):0.004168,(B.CN.2002.02HNsmx2.DQ007901:0.0617204024,(B.CN.2003.B02.EU363826:0.0170132640,(B.CN.2004.CNE14.HM215400:0.0391609575,B.CN.2012.2259-1.KX693100:0.0306805905):0.002193):0.000641):0.003937):0.001811,(((B.CN.2004.CNHLJBF04025.EU131790:0.0892020499,B.CN.2004.CNHLJBF04023.EU131797:0.0736810541):0.008597,B.CN.2009.CBJC495.MT436139:0.0709079487):0.009021,(B.CN.2004.CNE63.HQ699978:0.0858269733,(B.CN.2012.2079-1.KX692969:0.0692085975,B.CN.2012.2124-0-1.KX693054:0.0364045035):0.009619):0.002509):0.005166):0.001710,((((((((((B.CN.2004.CHNHLJSM0417c3.AY905496:0.0218835233,B.CN.2004.CHNHLJBF04016c4.AY905497:0.0304791345):0.047062,B.CN.2004.CNHLJBF04024.EU131791:0.0937900413):0.015147,((B.CN.2004.CNHLJBM04038.EU131787:0.0202657000,B.CN.2004.CNHLJBM04020.EU131789:0.0851231271):0.014413,B.CN.2004.CNHLJBF04026.EU131788:0.0733880209):0.014355):0.007607,B.CN.2004.CNHLJBF04019.EU131792:0.0815826680):0.015902,(B.CN.2007.HB070006.JF932487:0.0874781467,(B.CN.2012.3879-2.KX693489:0.0703565272,B.CN.2012.3899-2.KX693491:0.0740195382):0.016052):0.015250):0.006422,(B.CN.2009.CBJC485.JF346916:0.1141374644,B.CN.2012.2406-12.KX693238:0.0736520270):0.014287):0.002487,B.CN.2002.02HNsq4.DQ007902:0.0384070282):0.003431,((((B.CN.2002.02HNsc11.DQ007903:0.0479303333,((((B.CN.2008.CBJC489.JF932479:0.0935146707,B.CN.2005.CBJC515_20050816_1.MF591581:0.0501046872):0.013548,B.CN.2012.3796-1.KX693415:0.0502562279):0.002263,(B.CN.2007.GZ070002.JF932485:0.0594188699,B.CN.2012.2408-0-1.KX693247:0.0558719696):0.012748):0.001822,(B.CN.2012.3832-1.KX693430:0.1076094802,B.CN.2005.HA84T0C1.MH479933:0.0496203571):0.007647):0.004665):0.003435,B.CN.2004.CNE10.HM215397:0.0655072716):0.005328,(((B.CN.2007.AH070011.JF932468:0.1184923677,(B.CN.2012.134-0-10.KX692903:0.0766779846,B.CN.2009.CBJC433.MT436112:0.0940939390):0.010094):0.006711,B.CN.2008.cbjc468.JF932498:0.0865323792):0.005188,(B.CN.2007.CBJC396.JF932477:0.0868301738,B.CN.2012.2361-0-1.KX693171:0.0846039774):0.013590):0.005284):0.001792,((B.CN.2005.CNE11.HM215398:0.0518036714,B.CN.2007.CBJC394.JF932476:0.0923631469):0.016913,(B.CN.2008.CBJC500.JF932480:0.1110076248,B.CN.2007.hb070025.JF932499:0.0596389093):0.021720):0.004451):0.002035):0.000835,(((((B.CN.2005.05CNHB_hp3.DQ990880:0.1320203495,B.CN.2004.CNE82_U.HQ699989:0.0474930611):0.022205,B.CN.2004.CNHLJBF04032.EU131806:0.0630397298):0.001628,((B.CN.2006.CNHLJBF06051.EU131802:0.0872633964,B.CN.2005.CNE57.HM215420:0.0769016889):0.020306,((B.CN.2005.CNHLJBM05036.EU131803:0.0396732052,B.CN.2009.CBJC438.MT436119:0.1094825125):0.018451,(B.CN.2006.CNHLJSF06056.EU131804:0.0622673042,B.CN.2006.CNHLJBF06044.EU131805:0.1566475107):0.036863):0.011116):0.006922):0.003742,(((B.CN.2007.BJ070030.JF932473:0.0701272380,B.CN.2009.CBJC473.MT436133:0.0626851780):0.023012,B.CN.2012.555-0-1.KX693533:0.0696838378):0.004564,B.CN.2005.HA172T0C1.MH479962:0.0506434241):0.004916):0.003377,(B.CN.2004.CNHLJBF04030.EU131808:0.1152485834,(((B.CN.2008.CBJC513.JF346919:0.1047040276,B.CN.2012.3124-0-17.KX693301:0.0951712909):0.019220,((B.CN.2012.2097-0-10.KX693025:0.0152494918,B.CN.2009.CBJC524.MT436185:0.0271119930):0.056371,B.CN.2012.3856-1.KX693468:0.1017628213):0.014766):0.005154,(((B.CN.2007.AH070018.JF932471:0.1343430158,(B.CN.2007.GZ070030.JF932486:0.1059832270,B.CN.2012.3858-11.KX693475:0.0866255686):0.011138):0.009790,(B.CN.2012.2418-0-14.KX693265:0.0931780011,B.CN.2012.3841-10.KX693454:0.0488478136):0.013466):0.002329,B.CN.2007.JS070389.JF932491:0.1289011453):0.003620):0.004745):0.007585):0.003911):0.000002,(B.CN.2007.HB070022.JF932488:0.1255755658,B.CN.2012.2092-0-1.KX692997:0.0535173955):0.008524):0.004889):0.003272,(((B.CN.2004.CHNHLJSM04028c3.AY905494:0.0367017509,B.CN.2004.CHNHLJBF04029c2.AY905495:0.0869437539):0.023600,((B.CN.2007.FJ070016.JF932483:0.0857624312,B.CN.2012.2162-11.KX693092:0.1477441614):0.009055,B.CN.2005.05071.MK053935:0.0644166876):0.009922):0.004054,(((B.CN.2005.CNE9.HM215428:0.0609219992,B.CN.2012.2019-0-2.KX692941:0.1865664961):0.027729,(B.CN.2007.JL070038.JF932490:0.1274829066,B.CN.2012.2362-0-1.KX693190:0.0733299286):0.008683):0.005783,(B.CN.2012.2142-0-1.KX693065:0.0779061927,B.CN.2012.3581-1.KX693322:0.0638018784):0.018473):0.003528):0.006740):0.003273,((B.CN.2004.CNE99_U.HQ699996:0.0594703509,B.CN.2012.3596-1.KX693338:0.1013783952):0.010718,B.CN.2007.CBJC392.JF932475:0.1057204061):0.004869):0.002229,(((B.CN.2004.CNE83_U.HQ699990:0.1105894508,B.CN.2009.CBJC501.MT436164:0.1691848582):0.022352,(B.CN.2003.SHXDC0081.JF932492:0.0836500570,B.CN.2009.ZK042.JF932497:0.0905623192):0.013050):0.012481,B.CN.2012.2081-1.KX692980:0.0491706639):0.002365):0.004799,B.CN.2012.3560-1.KX693314:0.0795172740):0.004790,(B.CN.2006.B04.EU363828:0.0875790002,(B.CN.1999.plwj.GU177863:0.0854920531,B.CN.2012.543-0-1.KX693515:0.0600635826):0.012533):0.007671):0.001723,((((((B.CN.2003.B03.EU363827:0.1072254709,B.CN.2012.2243-0-3.KX693099:0.0745023986):0.016036,B.CN.2007.SX070080.JF932493:0.0910811257):0.011392,B.CN.2012.2110-10.KX693036:0.1121741454):0.010112,(((B.CN.2006.B05.EU363829:0.1068381581,B.CN.2005.CNE95_U.HQ699995:0.1047473392):0.029143,B.CN.2012.2460-11.KX693281:0.1216639346):0.014495,B.CN.2012.2350-0-1.KX693113:0.1255091187):0.014176):0.002971,B.CN.2012.3786-012C.KX693393:0.1065995523):0.005343,(B.CN.2007.AH070017.JF932470:0.0934408907,B.CN.2012.15-0-10.KX692925:0.1026155842):0.027691):0.008116):0.002272,B.CN.2007.GS070017.JF932484:0.1118007576):0.011988):0.004041,(((B.TH.2005.05TH429730.JN248347:0.0996205319,((B.SG.2008.HM075.KY213747:0.0481336063,B.SG.2009.HM122.KY213748:0.0526864835):0.015844,B.SG.2008.HM106.KY213751:0.0746161133):0.061200):0.016937,B.CN.2012.2358-0-1.KX693150:0.1050363020):0.002519,(B.TH.2013.2544072P000FL_Sd.MG989506:0.1210048332,B.TH.2011.40283v01_01.OM826257:0.1216544982):0.013603):0.006424):0.004198,((B.TH.2000.00TH_C3198.AY945710:0.1435166141,B.TH.1996.M081.DQ354116:0.0563848723):0.013853,(B.CN.2006.CNE4.HM215413:0.1250984000,((B.TH.2008.T503963_sga03.JF297229:0.0240949916,B.TH.2008.T503963_01.KC749033:0.0293098963):0.116764,B.CN.2007.HB070035.JF932489:0.1285154062):0.026474):0.012186):0.007846):0.004498,(B.TH.1996.96TH_NP1538.AY713408:0.0388700884,(B.CN.1998.YN9802.JF932495:0.0866597994,((B.TH.2004.04TH808998.JN248335:0.1120083148,B.CN.2012.2357-11.KX693131:0.0917869298):0.009965,B.TH.2000.3045A06.A2.KJ952535:0.1004847423):0.006040):0.014790):0.004904):0.003677,((B.CN.2006.CNE1.HQ699949:0.0816564073,B.CN.2009.09YNRL215042sg.KC899011:0.0895071933):0.010030,B.TH.2006.NPBQC.KJ769147:0.0911969327):0.011914):0.004224,(((B.TH.1996.M145.DQ354118:0.0873225850,B.CN.1998.YN9838.JF932496:0.0565117646):0.010681,B.CN.2006.CNE6.HM215423:0.1043470892):0.008382,B.CN.2009.YN09P0014.JF932494:0.0896745133):0.008027):0.056097,B.US.1986.5127_86.AY835774:0.0622034866):0.005847,B.US.1986.AD87_ADA.AF004394:0.0602485633):0.007230,(B.US.1982.H5.EF159972:0.0778850939,B.US.1983.H6.EF159973:0.0638221854):0.012563):0.002374,(B.US.1985.SFMHS3.AF025751:0.0506130634,B.US.1979.NYC1.KJ704793:0.0412492882):0.017196):0.002058,(B.AU.1999.1182.AF538303:0.1081219062,B.US.2004.PID1079.Plasma.pRNA.06082004.ENV-Seq1.MK147530:0.1407884628):0.015900):0.004606,(((((B.US.1988.SFMHS6.AF025754:0.0857157225,B.US.1994.MACS4.DQ313246:0.0849067117):0.007871,((B.US.1985.5157_85.AY835755:0.0529515250,B.US.1986.5113_86.AY835757:0.0772186395):0.036065,B.DE.1986.HAN.U43141:0.1234114114):0.012493):0.008553,(((B.BE.1993.VI843-172.DQ313250:0.0786480788,B.NL.2003.patient_D_5_13.HQ386192:0.1390836167):0.041280,(B.CY.2008.CY232.JF683781:0.1277606910,B.CY.2009.CY251.JF683794:0.2024905654):0.021311):0.017533,B.DE.1986.D31.U43096:0.0799258383):0.011389):0.009816,B.US.1991.1744i.1.1.MT861482:0.1041317116):0.005529,((B.FR.1993.PHI153.AF041129:0.0973836294,B.US.1988.WR27.AF286365:0.1124993244):0.013500,((B.US.1984.SF33.AY352275:0.0979222523,B.GA.1988.OYI_397.M26727:0.1234817673):0.020355,B.US.1984.CDC451-b.M13137:0.1040112098):0.012063):0.007269):0.005742):0.003919,((((B.US.1986.SFMHS1.AF025749:0.0956715462,(B.US.1981.81NY1.AY247222:0.0362824689,B.US.1981.81NY3.AY247224:0.0499250042):0.013376):0.003624,B.US.1982.H2.EF159970:0.0836609732):0.005180,(B.NL.1987.H3_12_6C4.EU744055:0.0923957777,B.NL.1986.H4_007_1B2.EU744097:0.0517323030):0.017885):0.008089,((B.ZA.2009.MSM082.KF725918:0.1092887671,B.ZA.2010.MSM310.KF726021:0.0789601970):0.087369,B.DE.2008.954229.KT124810:0.1401564080):0.043359):0.002897):0.007205,((((((((((((((B.JP.2004.04JPDR6075B.AB221125:0.1198133821,B.JP.2005.DR6946.AB588283:0.0845088850):0.036471,(B.JP.1989.31.AB588209:0.0506612883,B.JP.1989.33.AB588211:0.0890655770):0.012372):0.016718,(B.BR.2010.10BR_RJ107.KT427750:0.1119058998,B.BR.2010.10BR_RJ078.KT427769:0.1396974040):0.020966):0.012072,((((((B.UY.2001.01UYTRA1179.AY781127:0.1439238807,B.CY.2009.CY258.JF683801:0.1234456438):0.013628,(B.BR.2010.10BR_SP019.KT427819:0.1517660611,(B.BR.2010.10BR_PE061.KT427870:0.1154074874,B.BR.2014.2014BRRJNEUT9.KX181899:0.1561052723):0.027328):0.014493):0.016808,(B.BR.2010.10BR_RJ065.KT427866:0.1722009352,B.BR.2013.2013BRRJNEUT8.KX181898:0.1604252975):0.028475):0.004809,((B.GB.2009.P362b_p1.JF680929:0.1701807437,B.US.2013.505_0280a.WG04.MG196711:0.1591372235):0.037610,(B.BR.2010.10BR_RJ051.KJ849825:0.1661437702,B.BR.2015.2015BRRJNEUT29.KX181915:0.1456460662):0.039141):0.018056):0.009466,(((B.BR.2002.02BR013.DQ358810:0.1730772141,(B.DE.2012.956306.KT124811:0.1678134984,(B.BR.2010.10BR_RJ024.KT427784:0.0658862534,B.BR.2013.2013BRRJNEUT22.KX181908:0.0774217251):0.076846):0.044447):0.015055,B.BR.2016.4HI-2016.MK041558:0.1809518301):0.014298,B.US.2004.CE148-SP96-46-25.KX156542:0.1326135858):0.010889):0.009637,((B.GB.2009.F432b_p1.JF680911:0.1465755869,B.BR.2005.05BR1104.JN692474:0.1557006040):0.016612,((B.GB.2009.L000b_p1.JF680919:0.1568106761,B.US.2017.2303_17_N_22.MW754304:0.2132906382):0.016922,B.US.2007.C010312C6.KM258899:0.1120053561):0.018638):0.018609):0.007430):0.003365,((((((B.EC.1989.EC102.AY173960:0.1775347563,B.BR.2016.3HU-UFRJ-2016.MK041554:0.1420888407):0.034279,((((B.BR.2003.BREPM1024.EF637056:0.1392674687,B.BR.2004.04BR1055.JN692454:0.1748151972):0.032917,(B.GB.2008.CH080142_e_p1.HM204638:0.1751551206,B.BR.2002.04BR1064.JN692433:0.1538126389):0.023633):0.004128,B.BR.2010.10BR_PE019.KT427740:0.1689189483):0.011266,((((B.CH.2001.NAB01_pre_cl_30_4.EF643652:0.0587364194,B.BR.2006.subject_784_day1_clone_02.HQ377483:0.0935493764):0.045396,B.BR.2005.05BR1078.JN692461:0.1480685427):0.018886,B.BR.2016.HI2016-15.MG571991:0.1871081252):0.009663,((B.CN.2006.CNHLJ_M06058.EU131809:0.1564348292,(((B.CN.2007.BJOX003000_19_1.HM215365:0.0887261895,(B.CN.2007.BJOX022000_02_3.HM215384:0.0463910096,(B.CN.2008.BJOX041000.e01.KM218159:0.0919616228,B.CN.2008.BJOX046000.e01.KM218184:0.0701682092):0.012281):0.016426):0.015271,(B.CN.2007.BJOX006000_13_3.HM215369:0.1504384880,B.CN.2007.BJOX004000.e03.KM217617:0.0973975190):0.031014):0.018799,(B.CN.2008.1106.HQ215554:0.1589174123,B.CN.2009.1121.HQ215556:0.1870637980):0.017990):0.023072):0.033522,B.BR.2004.04BR1049.JN692451:0.1612169324):0.017948):0.004747):0.008399):0.002043,(((B.BR.2003.BREPM2012.EF637046:0.1388979087,(B.BR.2005.05BR1101.JN692473:0.1458605422,B.BR.2010.10BR_PE045.KT427720:0.1707162952):0.034476):0.010501,((B.BR.2003.BREPM1038.EF637048:0.1497125561,B.BR.2006.06BR1119.JN692480:0.1800980218):0.026776,(((B.BR.2005.05BR1077.JN692460:0.0219005246,B.BR.2005.05BR1110.JN692476:0.0206493819):0.028696,(B.BR.2010.10BR_PE110.KT427692:0.1147232611,B.BR.2010.10BR_PE006.KT427745:0.0593113353):0.023089):0.019910,B.BR.2010.10BR_PE020.KT427739:0.0511691823):0.128977):0.015144):0.010707,((B.BR.2003.BREPM1035.EF637049:0.1475898394,B.BR.2012.2012BRRJNEUT23.KX181909:0.2519222027):0.031210,(B.BR.2010.10BR_SP003.KJ849785:0.2048375203,B.BR.2010.10BR_PE100.KJ849820:0.1352219045):0.013509):0.019318):0.016556):0.007535,((B.BR.2003.BREPM1032.EF637051:0.0775507643,B.GB.2009.S263_p4.JF680934:0.2062404233):0.037482,B.BR.2005.05BR1095.JN692471:0.1601428406):0.009905):0.010800,(((((B.BR.2002.02BR008.DQ358808:0.1612488208,B.BR.2010.10BR_PE013.KT427743:0.1637361885):0.033877,(B.BR.2010.10BR_RJ054.KJ849814:0.1852612857,(B.US.2012.505_1144a.WG02.MG196922:0.0618320599,(B.AR.2014.DEMB14AR012.MH078531:0.0853695612,B.AR.2010.DEMB10AR005.MN703127:0.0496897717):0.016524):0.123994):0.031094):0.005980,(((((((B.BR.2003.BREPM1027.EF637054:0.1511894064,B.BR.2013.2013BRRJNEUT10.KX181900:0.1121337667):0.025898,(B.BR.2010.10BR_SP021.KJ849796:0.1419708748,(B.BR.2013.2013BRRJNEUT11.KX181901:0.0693065538,B.BR.2012.2013BRRJNEUT12.KX181902:0.0566478057):0.061362):0.044893):0.000198,(B.BR.2005.BREPM1093.FJ195089:0.1658994700,(((B.BR.2004.04BR1047.JN692450:0.1417603156,B.BR.2004.04BR1068.JN692457:0.1614651969):0.011066,B.BR.2013.2013BRRJNEUT7.KX181897:0.1466999277):0.021201,((((B.CH.2003.HIV_CH_BID-V4474_2003.JQ403046:0.1327100477,B.BR.2013.2013BRRJNEUT25.KX181911:0.1537525302):0.018547,(B.BR.2010.10BR_RJ040.KT427650:0.1346418921,B.BR.2010.10BR_RJ033_2.KT427656:0.1761547752):0.035660):0.008372,B.BR.2016.HI2016-27.MG572006:0.2126824106):0.008902,(B.BR.2011.2011BRRJNEUT6.KX181896:0.1706091971,B.BR.2013.2013BRRJNEUT13.KX181903:0.0876348022):0.059648):0.008261):0.002302):0.008241):0.010350,(B.BR.2005.BREPM1084.FJ195088:0.1093786497,(B.BR.2011.2011BRRJNEUT4.KX181894:0.0479589317,B.BR.2013.2013BRRJNEUT5.KX181895:0.0990381794):0.133926):0.022387):0.007707,B.BR.2005.BREPM1081.FJ195091:0.1894376166):0.015832,((B.BR.2002.02BR2032.JN692439:0.2370195330,(B.ZA.2010.MSM263.KF725986:0.1605281666,B.BR.2010.10BR_RJ018_2.KT427861:0.1611196033):0.011450):0.026964,(B.BR.2005.05BR1092.JN692468:0.1437590673,B.BR.2010.10BR_RJ086.KT427764:0.1482125612):0.016655):0.017738):0.007346,((((B.BR.2004.BREPM1066.FJ195090:0.0557067852,B.BR.2010.10BR_RJ050.KJ849811:0.0969749983):0.106917,B.BR.2016.HI2016-23.MG572002:0.1955923173):0.013408,((B.ES.2014.ARP1206.KT276266:0.2784291902,B.BR.2015.2015BRRJNEUT27.KX181913:0.2256001724):0.041060,(B.BR.2013.2013BRRJNEUT1.KX181891:0.1741035471,B.BR.2016.HI2016-19.MG571996:0.1829478188):0.018608):0.014989):0.014415,(B.ES.2015.100_116.KY465969:0.1889911162,(B.BE.2017.CF.MN486028:0.0402302104,B.BE.2016.CS.MN486041:0.0210342921):0.201520):0.017354):0.014523):0.005579):0.002462,(B.BR.2013.2013BRRJNEUT28.KX181914:0.1441721233,B.BR.2015.2015BRRJNEUT30.KX181916:0.1312713442):0.070596):0.008788,(((B.CH.2000.HIV_CH_BID-V3529_2000.JQ403022:0.1603467573,B.BR.2010.10BR_SP073_2.KT427667:0.2226992857):0.016043,(B.AR.2009.DEMB09AR010.MH078530:0.1591570723,B.PE.2016.DEMB16PE009.MH078555:0.2507576140):0.035162):0.009032,B.BR.2012.2012BRRJNEUT20.KX181906:0.1688323138):0.023457):0.004999):0.009986,((B.US.2005.C98v1e8.DQ410588:0.1635321038,(B.BR.2010.10BR_PE055.KT427847:0.1883282214,B.US.2005.CE128FL55-28-78RNA.KX156374:0.1123969843):0.016840):0.013729,((B.US.2007.MEJA5586_A1.HQ217418:0.1428901996,B.US.2003.933384.KT124807:0.1143314991):0.025151,(B.CN.2007.BJOX014000.e01.KM217780:0.1415966046,B.KR.2009.KOR_HIV_Env-1.KT878021:0.1443759525):0.026353):0.019550):0.017437):0.008169):0.005285,(((((((((B.US.1994.6101.AY612855:0.1429007628,B.BR.2002.02BR2025.JN692435:0.1225464402):0.023341,B.US.2012.505_1931a.WG14.MG197115:0.1202414887):0.017012,((B.CH.2004.HIV_CH_BID-V4408_2004.JQ403042:0.1079120531,B.BR.2010.10BR_PE095.KT427700:0.1207270953):0.008425,(((B.BR.2010.10BR_PE079.KT427704:0.1733770489,B.BR.2010.10BR_PE035.KT427730:0.1236265108):0.015478,B.BR.2010.10BR_PE070_2.KT427853:0.1588707688):0.012303,B.BR.2010.10BR_PE030.KT427733:0.1599161515):0.008711):0.020365):0.006992,(B.BR.2006.06BR1115.JN692479:0.1903718149,B.BR.2010.10BR_PE034.KJ849803:0.1137713116):0.033184):0.017177,((((B.US.2005.P11_DAY_1.FJ653596:0.1598306413,B.US.2007.04013448_8_B1.GU330862:0.1585211025):0.030882,(B.BR.2010.10BR_SP008.KJ849821:0.1951669644,B.BR.2011.2011BRRJNEUT26.KX181912:0.1425742405):0.016019):0.009469,((B.BR.2010.10BR_PE051.KT427716:0.2420995072,B.US.2012.505_0998a.RH31.MG196902:0.1430470600):0.022774,B.US.2003.73739_13874_1.MH060766:0.1648341117):0.022359):0.020464,(((((B.CY.2007.CY184.JF683738:0.1346384519,B.US.2019.2990_V7_C2_3.MZ397050:0.1875074147):0.033862,B.CN.2010.DEMB10CN002.JX140658:0.2071875339):0.011433,B.BR.2016.HI2016-04.MG571983:0.2207244309):0.009638,(B.ES.2010.R8.KT200357:0.1413207201,B.BR.2010.10BR_MG028.KT427680:0.2103272860):0.045267):0.018654,B.SE.2011.059SE.MF373162:0.2159722629):0.009273):0.009483):0.007357,(((B.GE.2003.03GEMZ010.DQ207942:0.1345156131,(B.UA.2001.01UAKV252.DQ823363:0.0784573035,B.UA.2001.01UAKV259.DQ823364:0.0553748861):0.028654):0.007585,B.UA.2001.01UAKV167.DQ823362:0.1852524210):0.021163,((((((B.US.2007.HIV_US_BID-V3512_2007.JQ403092:0.1541019811,B.ES.2010.P2593_2.JX422199:0.1623469595):0.029367,(B.BR.2016.HI2016-12.MG571987:0.0243282628,B.BR.2016.HI2016-13.MG571988:0.0273825672):0.137408):0.024243,(B.BR.2010.10BR_PE049.KT427717:0.1944133843,B.US.2012.K8072_1A3.KU901807:0.2026649505):0.041912):0.004252,(B.BR.2010.10BR_PE041.KT427724:0.2325905490,(B.BR.2010.10BR_RJ097.KT427757:0.1027699484,B.BR.2010.10BR_RJ005.KT427792:0.0596839675):0.145270):0.031765):0.011858,((B.BR.2010.10BR_PE082.KT427703:0.1430231653,B.BR.2010.10BR_PE012.KT427744:0.1142993133):0.071571,B.ID.2014.SS26.MK303353:0.2146285064):0.026539):0.009815,(B.DE.2010.556743.KT124779:0.1330801220,B.DE.2016.1HD8K-D0-061516-A11_S66.KY324735:0.1602224242):0.029627):0.004481):0.012419):0.006364,(B.BR.2007.subject_500_day1_clone_04.HQ377459:0.1640601572,((B.US.2008.B_US_08_470_scr_3_A5.HQ908219:0.2517016134,(B.US.2010.1435CDNAPBMC27JAN2010.P3D10.KM081850:0.1912549338,B.US.2019.13-JP-PL2-P10.OM203674:0.1638537588):0.047424):0.008582,(B.CY.2009.CY253.JF683796:0.1939417920,B.UY.2002.02UY_TSU1290.JN235958:0.1061111202):0.014334):0.012106):0.007058):0.006610,(B.US.2011.ES39-42.KF384810:0.1840498021,B.BR.2013.2013BRRJNEUT24.KX181910:0.2136983061):0.019249):0.004531,((B.CA.1997.CQLDR03A1.GU562058:0.1323376264,B.US.2007.9006_032007_CSF_1.KM353733:0.1975805983):0.005561,(((B.DE.2008.654207_SGA1.KR868869:0.1144224565,B.US.2014.21.00.A10.KT986553:0.1504538326):0.013608,B.BR.2010.10BR_SP051.KT427803:0.2140295557):0.013719,(((B.US.2008.293050.KT124761:0.1848356850,B.BR.2010.10BR_MG044.KT427671:0.1441346192):0.044887,(B.BR.2010.10BR_RJ030.KT427781:0.1391288088,B.AR.2015.DEMB15AR013.MH078532:0.2095590325):0.026307):0.022612,B.BR.2016.16HI-2016.MK041575:0.1949545085):0.015132):0.008639):0.004242):0.006547):0.005140,((B.JP.2005.DR7060.AB287366:0.1022681685,(B.JP.2000.117.AB428551:0.0613514761,(B.JP.2002.194.AB428553:0.0221564654,B.JP.2009.NMC851A_clone_14.AB731665:0.0795656674):0.024203):0.092509):0.075777,(B.BR.2002.02BR011.DQ358809:0.0973782073,B.BR.2016.2HU-UFRJ-2016.MK041551:0.1827053948):0.016658):0.003322):0.009104,(B.BR.2010.10BR_RJ019.KT427786:0.1643489152,B.US.2013.Donor6.B4.p6c23.KY748513:0.1648927147):0.015985):0.003092,(((((((B.GB.1995.820DEN35.AJ535608:0.1021279642,B.CY.2005.CY075.FJ388916:0.1326077611):0.026894,B.NL.1994.ACH142_E11.DQ178989:0.1212078395):0.011095,B.US.2005.1599_A1.HQ216785:0.1787323085):0.012245,((((B.NL.1999.671_99T12.AY423381:0.0936871813,B.GB.2008.CH080128_e_p1.HM204636:0.1931698482):0.024989,((B.FR.1997.440104.KC699017:0.1013823416,B.FR.2008.330424.KC699028:0.1473994764):0.017009,(B.FR.2008.750214.KC699032:0.1646410425,(B.BR.2010.10BR_SP045.KJ849808:0.1546468082,B.US.2009.1677CDNAPBMC02DEC2009.P12A15.KM081934:0.1121757269):0.018903):0.021681):0.012355):0.015119,(B.GB.2001.patient_MM8.JN034137:0.1052553713,B.BR.2004.04BR1054.JN692453:0.1225522899):0.019044):0.010889,((B.US.2002.FOJO_SGA_A11.EF593223:0.1381572089,B.FR.2000.750905.KC699022:0.1333156921):0.026726,(B.US.2008.BP00069_RH01.JN687773:0.1860495923,B.CH.2003.R9ZPHI39SGA_1_R9.KX792557:0.1276024328):0.017681):0.008378):0.007657):0.006722,((B.US.2005.1624_A1.HQ216810:0.0878729419,B.US.2012.505_2227a.WG04.MG197187:0.1313713500):0.031192,B.FR.1999.751002.KC699023:0.1626757081):0.015839):0.003811,B.US.2003.Z36_E1.EF593299:0.1375532344):0.001995,(((B.GB.1983.CAM1.D10112:0.0839395982,B.US.1984.NY5CG.M38431:0.0660817960):0.009225,B.US.2007.HIV_US_BID-V4516_2007.JQ403096:0.1391952463):0.008188,B.US.2017.2518_CMDRn_16.MW754523:0.1408673863):0.013869):0.003663):0.010595,((((B.GB.1997.CW002.AJ418531:0.1348132421,(B.NL.1987.19554_9_2D8.GU455456:0.1103775972,B.US.2013.DEMB13US026.KU749387:0.1692197287):0.016038):0.003586,(B.GB.2008.G125b_H6.HQ595779:0.1571050153,B.AU.2000.P5_GAG_SCR_1.OK532612:0.1066293730):0.020109):0.007679,B.US.1984.SC14B.U90934:0.0636045092):0.006240,(((B.US.1990.US3.AY173954:0.0751345166,B.US.1983.5018_83.AY835777:0.0601983959):0.018237,(B.US.1994.94US_33931N.AY713410:0.1081229251,B.BE.1991.SIMI84_HSIMI84.L07421:0.0977482458):0.018252):0.003301,(B.NL.1986.H434-8-A3.AY970946:0.0531163140,B.BR.2016.HI2016-02.MG571981:0.1506304028):0.017849):0.004036):0.004110):0.005047,((B.AR.2002.02AR114146.DQ383746:0.1420247226,B.PY.2002.02PY_PSP0090.JN251901:0.1574844099):0.033840,((B.US.2004.SAMI_SGA_A23.EF593238:0.1418484106,B.US.2006.Z94_p1.HQ218020:0.1397061205):0.029770,(B.BR.2010.10BR_RJ106.KT427751:0.1391068657,B.US.2015.B155.2.d.TIT.D12.4.8.16.a8.S8.KY113566:0.1720933455):0.020876):0.013466):0.009250):0.003720,(((B.FR.1993.PIH155.AF041130:0.1129859916,B.AR.2003.03AR138910.DQ383749:0.1527020773):0.011207,(B.AU.1995.C24.AF538304:0.0962322041,B.US.2013.2026_EM_11.KY766150:0.1287439336):0.015276):0.008392,((B.AU.1999.1181.AF538302:0.1141791059,(B.BO.1999.BOL0122.AY037270:0.0922434326,B.IT.1995.TRO_11.AY835445:0.0814789238):0.031743):0.019130,((((B.GB.1986.GB8_46R.AJ271445:0.1149891503,B.US.2011.VC3-14.KF384812:0.1400870260):0.017527,B.FR.1988.529.KC699006:0.0828518133):0.011061,((B.US.2004.1352_A1.HQ216501:0.1149280147,B.US.2007.C020613D12.KM258919:0.1226302735):0.019103,B.US.2018.116-PB-P12-E12-Nov-14.MK169545:0.0779225202):0.016667):0.008247,(((((B.US.2005.N8_DAY_1.FJ653194:0.1958041751,(B.FR.2010.660118.KC699031:0.1704064348,(B.US.2016.9247_pre_A1.MH576039:0.0769622185,B.US.2014.00720-PH259-w1_2-3half-17.MT307461:0.0838857578):0.060774):0.009289):0.009636,(B.DE.2005.243_D1.GU191384:0.1149007752,B.ZA.2010.MSM316.KF726023:0.1486639411):0.015726):0.003442,B.BR.2002.02BR1013.JN692432:0.2060994438):0.006446,B.ES.2008.X2510_2.FJ853622:0.1785443258):0.008373,((B.US.2009.9044_100709_CSF_16.KM354585:0.0985618760,B.US.2012.607523.KT124784:0.0680014910):0.080053,(B.DE.2012.635056.KT124787:0.1655662872,B.DE.2016.1HD10K-D0-090516-A12_S2.KY324257:0.1625503967):0.031638):0.021197):0.009433):0.006962):0.002500):0.003682):0.003725,((((B.JP.2005.DR6538.AB287363:0.1920664336,B.NL.1990.1120.11B12.MT951990:0.0565943213):0.024083,(B.NL.1985.320SIC3_ACH320.AF069524:0.0858712107,B.US.1983.SF2_LAV2_ARV2.K02007:0.0954355950):0.014352):0.019096,((B.GE.1998.98GEMZ003.DQ207943:0.0391824302,B.RU.2011.11RU21n.JX500708:0.1225000891):0.033447,B.SE.2012.SE600057.KP411828:0.1694831690):0.054086):0.007237,((((((((((B.JP.2006.574.AB428562:0.1227282480,B.JP.2012.DEMB12JP001.KF716498:0.1079666046):0.025789,((B.JP.2004.DR6174.AB480692:0.1080971618,B.KR.2009.KOR_HIV_Env-17.KT878037:0.1636626087):0.021496,B.JP.2011.DEMB11JP002.KF716497:0.1288556672):0.010776):0.006708,((B.JP.2005.DR6826.AB588263:0.0841930756,B.US.2003.DEMB03JP004.KC473846:0.1172890235):0.013923,(B.CN.2009.09LNA336.JX960599:0.0651988347,B.CN.2009.DEMB09CN013.KP109510:0.0540094394):0.087476):0.025715):0.015118,(B.US.2008.HIV_US_BID-V4119_2008.JQ403030:0.1158417924,B.SG.2009.HM141.KY213745:0.0749142200):0.042118):0.021739,(B.JP.2005.DR6739.AB588253:0.1576042841,B.US.2008.306445_ENV.JX864024:0.1206161952):0.025383):0.034580,((B.GB.2008.CH080183_e_p1.HM204642:0.1459401203,B.BR.2010.10BR_RJ090.KT427761:0.1321453638):0.036871,B.CH.2001.HIV_CH_BID-V3531_2001.JQ403024:0.1150828064):0.009964):0.014596,B.US.2018.TSC_125V1_PL2_H10.MW063070:0.2222967058):0.008951,B.FR.1988.36.KC699002:0.0745220723):0.014861,(B.CA.2003.HDNDRPI032A4.GU562134:0.1170647207,B.BR.2004.04BR1057.JN692455:0.1600661326):0.039651):0.007346,(((B.GB.1994.748DEN31.AJ535600:0.1687213921,B.CA.1997.ACTDM580208A1.GU562028:0.0918377605):0.021809,(B.DE.2004.HIV_DE_BID-V4131_2004.JQ403037:0.1546006377,B.SI.2011.Sample29_SI257.MN736700:0.1617723699):0.034041):0.007409,((B.US.2006.CH16_SGA_A11.EF593216:0.1273664680,B.US.2001.Z23_A2.EF593290:0.1063908160):0.027155,(B.US.1997.zp63358_p18.EF593306:0.0807141914,B.BR.2010.10BR_PE053.KJ849767:0.1688969854):0.039265):0.017913):0.008977):0.010985):0.009951):0.002094,((((B.JP.1989.40.AB588223:0.0948627336,((((B.CY.2005.CY072.FJ388914:0.1236943215,(((B.CY.2005.CY088.FJ388919:0.0292429447,B.CY.2005.CY089.FJ388920:0.0299025136):0.083218,B.CY.2005.CY097.FJ388924:0.0063322269):0.030818,B.CY.2005.CY036.FJ388959:0.0675511496):0.010330):0.026498,B.CY.2005.CY132.FJ388936:0.1068646086):0.021627,B.CY.2005.CY070.FJ388960:0.0816342716):0.012238,B.FR.1998.750705.KC699020:0.1363439058):0.028087):0.002795,B.US.2007.HIV_US_BID-V3515_2007.JQ403093:0.1611638808):0.010326,(B.FR.1993.PHI146.AF041127:0.1128120971,(B.US.2008.N90_08A1.JQ610120:0.1230788395,B.FR.1991.1639.KC699005:0.0729334306):0.021827):0.015964):0.011670,((((B.AR.1999.ARMA132.AY037282:0.1438868559,((B.US.2001.APV_1.DQ869014:0.1616482719,(B.US.2003.APV_6.DQ869030:0.1056751258,B.US.2012.505_1993a.RH01.MG197164:0.1477463750):0.054384):0.008364,((((B.BR.2004.BREPM1070.FJ195086:0.0734665643,B.BR.2002.02BR2041.JN692443:0.1117283981):0.066034,B.US.2006.06US_SAJ_C164_SC.JF689862:0.1276034176):0.009576,B.BR.2010.10BR_RJ100.KT427754:0.1733480069):0.006357,((((B.BR.2002.02BR2042.JN692444:0.0468113198,B.BR.2003.03BR1043.JN692446:0.0233072691):0.011877,B.BR.2002.05BR1094.JN692470:0.0528305060):0.124740,(B.US.2013.IQA265.PBMC.SGA2.2.KR182187:0.1033714313,B.US.2013.IQA265.PBMC.SGA9.KR182192:0.0390921350):0.069380):0.021375,B.BR.2010.10BR_MG041.KT427673:0.1611760856):0.012155):0.012053):0.007265):0.006236,((B.ID.2014.PB12.MK303348:0.1486188711,(B.ID.2014.PB44.MK303351:0.0723090798,B.ID.2014.HIP9.MK303352:0.0972273876):0.055886):0.023259,(B.ID.2014.PB27.MK303349:0.1376553919,B.ID.2014.PB39.MK303350:0.1117019890):0.038684):0.058295):0.006426,(((B.US.2003.APV_19.DQ869025:0.1363524000,(B.TH.2005.T286588_sga01.JF297222:0.2318370608,B.BE.2016.BQ.MN486013:0.1490731549):0.039477):0.023923,(B.GB.2008.CH080134_e_p1.HM204637:0.1419932132,(B.US.2016.9242_W12_12B1.MH576325:0.1713687863,(B.FR.2019.CYPO.B10.MN690612:0.0359780086,B.FR.2019.XAPE.C5.MN690715:0.0251639211):0.110113):0.033387):0.008875):0.021609,(((B.CH.2006.T3SHCS566SGA_10_T3.KX792657:0.0360310893,B.CH.2005.R3ZPHI97SGA_10_R3.KX792677:0.0307052002):0.184968,B.CH.2006.T5ZPHI67SGA_11_T5.KX792688:0.1733133593):0.010207,B.AR.2007.DEURF07AR001.KY658686:0.1477171232):0.013289):0.006310):0.004067,((B.CO.2001.PCM001.AY561236:0.1425097642,B.BG.2009.V_09_013.MH746254:0.1813099050):0.021925,(B.TH.2008.MERLBDTRC10.JN860769:0.1345041128,B.US.2014.DEMB14US030.KY658693:0.1849072693):0.040791):0.012892):0.006836):0.005501):0.007435):0.004994):0.004269,((B.CA.1998.CANC10FULL.AY779557:0.1695700425,B.ES.1989.RF_LTNP_10.KC595195:0.1238848166):0.035903,(((((B.US.1997.624708_SGA_D14.EF593200:0.1503956530,B.BE.2016.STAR09_TCM_TTM_54.MZ041613:0.1203627161):0.017984,B.US.1991.100383m.4.1.MH012660:0.1173353848):0.011324,(B.GB.2005.P1_DAY_1.FJ653428:0.1723274427,(B.US.2004.HIV_US_BID-V5258_2004.JQ403103:0.0366192991,B.DE.2008.882283_SGA115.KR868913:0.0472593458):0.114538):0.016892):0.008940,(B.CO.2006.subject_247_day1_clone_10.HQ377375:0.1780505540,(B.US.2010.A5340A07.preC.KX587239:0.1498220772,B.US.2016.9250_pre_A17.MH575724:0.1715275325):0.025920):0.029494):0.007292,B.US.1995.Pt9_1995_3.KU678161:0.1097957708):0.023809):0.006770):0.002200,((((((((((B.TT.1994.QH0060_F.AF277055:0.0899501336,((B.TT.1993.QZ4734_M.AF277058:0.0607736735,B.TT.2001.TT113PC_DUK50105_2B4.EF593261:0.1520391902):0.016142,B.US.2011.23CB4_49E8.KF526318:0.1564710146):0.006123):0.004273,((((((((B.TT.1993.QH0016_M.AF277059:0.0321647583,B.TT.2000.SC03C_240500_8C6.EF593240:0.0668715065):0.021239,B.TT.1999.TT34P_CRC04276_8D1.EF593267:0.1291152813):0.006232,(B.TT.1995.QH0944_M.AF277073:0.0763582897,(B.TT.2001.TT112PC_DUK50127_1H3.EF593260:0.1146958352,B.TT.2001.TT106C_A1.HQ217760:0.0957999857):0.019719):0.018402):0.007098,(B.TT.1995.QH0850_F.AF277069:0.0378172281,B.TT.1995.QH0864_M.AF277070:0.0422546236):0.016880):0.019379,((B.TT.1994.QH0515_M.AF277061:0.0744278781,B.TT.1996.QH1420_M.AF277075:0.0717065649):0.015504,(B.TT.2001.TT114PC_DUK50115_8F11.EF593262:0.0277190379,B.TT.2000.00TT_CRC50060.EU839609:0.0342559526):0.129628):0.003730):0.011908,((B.TT.1994.SC22_QH0126_3B9.EF593245:0.0780977276,B.TT.1998.TT27P_IHV42010_2D6.EF593263:0.0836463255):0.010635,((B.TT.2001.TT103C_IHV50107_2H8.EF593259:0.0847899746,B.US.2019.TSC-141-V1-PL1-A20.OM208291:0.1291929663):0.020981,B.TT.1998.TT28P_IHV42011_2C7.EF593264:0.1220171407):0.012524):0.013608):0.010725,B.TT.1999.TT35P_CRC04429_7H12.EF593268:0.1342959801):0.002963,(B.TT.1994.QH0692_M.AF277065:0.0990411953,B.BR.2003.03BR1046.JN692447:0.1787492417):0.019029):0.006915):0.012056,((((B.TT.1994.QH0020_M.AF277056:0.0494421039,B.TT.1996.SC13C_QH1335_2F8.EF593243:0.0718549695):0.019007,B.TT.1995.QH0791_M.AF277068:0.0957611732):0.007277,((B.TT.1994.QH0136_M.AF277057:0.0557252464,(B.TT.1994.QH0605_F.AF277063:0.0374932295,B.TT.1998.TT29P_CRC01910_3B8.EF593265:0.0508183239):0.006938):0.007141,B.TT.1995.QH0908_F.AF277072:0.0794915250):0.006843):0.031752,B.TT.2000.SC46C_A1.HQ217651:0.0950404304):0.018941):0.006714,B.TT.2001.01TT_CRC50069.EU839608:0.1563811871):0.007288,((B.TT.1994.QH0679_M.AF277064:0.0372442954,B.TT.1995.QH0865_M.AF277071:0.0530953558):0.072122,B.US.2016.00773-PH356-w18-3half-1.MT307601:0.1519318302):0.015907):0.015568,((B.US.1997.1018_06.AY331289:0.1203130211,(B.CY.2005.CY056.FJ388905:0.1579792021,B.US.2012.505_1226a.WG08.MG196952:0.2306473721):0.035111):0.015332,B.US.2008.HIV_US_BID-V3027_2008.JQ403062:0.1767015967):0.026934):0.015954,((B.US.2005.012286G.FJ469683:0.1085132550,((B.US.2008.HIV_US_BID-V4124_2008.JQ403035:0.0692350528,B.US.2008.HIV_US_BID-V4391_2008.JQ403086:0.0603092958):0.082426,B.DE.2004.9213_V4136_d3.JQ403050:0.1911014684):0.018245):0.035521,((((B.IT.2005.131_D1.GU191372:0.1683840425,B.SE.2011.058SE.MF373161:0.1516313673):0.033532,(B.US.2006.701010027_E_A1.GU331039:0.1291165213,B.US.2004.CE161PL50-1-1.KX156375:0.1489654633):0.027995):0.013692,((B.CH.2002.T1SHCS901SGA_10_T1.KX792606:0.0371164502,B.CH.2002.R1ZPHI11SGA_11_R1.KX792634:0.0420643001):0.108706,((B.US.2011.505_0071a.WG07.MG196663:0.0483866584,B.US.2019.ROMA.9.BLD.F7.OL519624:0.0545568259):0.088951,B.US.2016.9251_rebound_S60_H12.MH575694:0.1222757213):0.036030):0.012619):0.002978,(B.US.2008.HIV_US_BID-V3114_2007.JQ403074:0.1198780751,B.US.1999.489910.KT124776:0.0932131178):0.033936):0.008911):0.007249):0.006455,((((B.US.1999.PRB959_03.AY331296:0.0831175566,B.BE.2017.BW.MN486019:0.1816843845):0.026811,(((B.US.2003.Z35_C1.EF593298:0.0506588601,(B.US.2009.700010878_A8.KR423435:0.0345995996,B.US.2008.701010449_A1_dbl.KR423602:0.0431375635):0.051088):0.012048,B.US.2013.IQA275.Urine.SGA2.KR182341:0.1106922714):0.052126,B.US.2005.Z64_p17.HQ217840:0.1754529054):0.024925):0.011545,((((B.GB.2009.T520b_F9.HQ595805:0.1483454800,B.US.2004.4051_C3.JN562797:0.1194054430):0.022449,B.US.2007.HIV_US_BID-V3118_2007.JQ403077:0.1183982986):0.013920,B.US.2015.1HB2-D0-021916-E10_S95e.KY323813:0.1658525422):0.011710,(B.US.2011.505_0724a.WG01.MG196797:0.1386723637,B.US.2009.314_Ce01SbNE80IX17b.MH666195:0.1323338793):0.034084):0.008336):0.009498,(((B.GB.2008.CH080087_e_p1.HM204632:0.1669801423,B.US.2016.2274_CM_13.MZ922520:0.1758557114):0.020574,((B.RU.2009.09RU4457.JX500709:0.1681802284,B.US.2016.A5340A13.w004.KX587433:0.1714368200):0.034977,(B.US.2008.700010685_A10.KR423340:0.2011723924,B.US.2018.114-LN-6F22.MK169493:0.1512684516):0.018266):0.011381):0.021999,((B.US.2008.700010728_B10.KR423363:0.0232526605,B.US.2008.701010302_A4.KR423553:0.0264849186):0.111221,B.US.2019.5221-WK26-PL13-K20.OM207105:0.1738714512):0.026116):0.016969):0.016362):0.005363,((((B.US.2002.04013226_2_flA8.FJ496072:0.1147216968,B.SE.2010.040CA.MF373151:0.1593653098):0.023896,B.US.2008.DONOR19.132.03.P1A17.MN515955:0.2022584331):0.025076,(B.US.2008.HIV_US_BID-V3122_2008.JQ403080:0.1874907864,B.TH.2013.4114878PUV2env_S06.MF957426:0.1994564016):0.013573):0.009919,(B.US.2002.848017.KT124795:0.1343405910,B.US.2016.611_W23_P1_D2_FL.MH262644:0.1833256777):0.036813):0.010226):0.004467,B.US.2003.PRLS12.FJ469759:0.1705056682):0.002296):0.005408,((((((((B.JP.2006.DR7374.AB588329:0.1973496340,B.US.2017.PID1095_PH384_HGRR_BAR33_NR61.MT007574:0.1768926089):0.032416,B.DE.2008.147984.KT124751:0.1146614821):0.012053,(B.CH.2001.HIV_CH_BID-V3533_2001.JQ403025:0.1017304925,B.US.2010.1683.Plasma.pRNA.08262010.ENV-Seq1.MK145772:0.1835799764):0.021834):0.016421,(((B.FR.1992.92FR_BX08.AY713411:0.0968048401,B.US.2001.APV_11.DQ869017:0.1352558816):0.018618,B.BG.2008.V_08_001.MH746261:0.2334049052):0.013264,(((B.US.2005.CR0208W.FJ469706:0.0441935555,B.US.1997.395718.KT124770:0.0349112832):0.101441,B.US.2019.5210-WK26-PL10-A22.OM206307:0.1698943371):0.037495,((B.US.2006.1794_A1.HQ216949:0.0992138361,(B.DE.2016.9255_W12_12A2.MH575375:0.0552654149,B.DE.2016.9253_rebound_S62_E12.MH575546:0.0647924829):0.102557):0.022447,B.SE.2008.028SE.MF373142:0.1315568322):0.010600):0.004179):0.007327):0.013998,((((B.US.2007.HIV_US_BID-V3007_2007.JQ403056:0.0789010202,B.US.2013.862898.KT124796:0.0572557122):0.098709,B.US.2019.5216-WK26-PL1-C12.OM206854:0.1438023375):0.032649,B.DE.2010.320435.KT124763:0.1575144743):0.023569,((B.US.2014.2E2-D0-0727Pl5.A12_S8.KX028313:0.1089986070,B.GB.2002.MM28_d0013_ipe013_SGA_1.MG902325:0.1491320535):0.021115,((B.US.2012.409_133_F_w02VT.MH897911:0.1823138265,B.KR.2008.KR017.MT021907:0.2059796473):0.023444,B.US.2012.HIV_USA_AC08_post.MW924812:0.1339702437):0.022445):0.003359):0.026330):0.002678,(B.US.1996.zp61792_p68.EF593301:0.1306272344,B.PE.2013.DEMB13PE010.MH078552:0.1717800829):0.020019):0.007142,((B.CA.1998.CANA3FULL.AY779550:0.1239133852,B.CA.1997.CANB3FULL.AY779553:0.0748716895):0.024458,B.GB.2009.B520_A3.HQ595770:0.1200993583):0.012564):0.003241,(((((B.JP.2008.NMC104_clone_01.AB731663:0.1059050962,B.US.2012.Z258.2012_SGA1.KX595119:0.2068832173):0.034666,B.RU.2010.10RU6629.JX500707:0.1129275318):0.022250,(((B.ES.2008.P2021-3.FJ853620:0.0686741062,B.ES.2004.RF_LTNP_13.KC595197:0.0704312803):0.013651,B.DE.2009.136172.KT124749:0.0788033856):0.054446,B.ES.1989.As8_8.KC595177:0.0764646985):0.017283):0.017713,((B.GB.2009.A626_p1.JF680906:0.1028081723,B.GB.2009.G652_p5.JF680913:0.1136366690):0.060209,B.FR.2008.940140.KC699039:0.2076375547):0.010838):0.002630,((((B.FR.1995.PIH374.AF041133:0.0853770596,B.ES.2004.20044616_7Fc1.KC595155:0.1134206525):0.017125,(B.AR.2003.03AR137681.DQ383748:0.1271577837,B.UY.1999.99UY_TRA0043.JN235959:0.1111908226):0.024315):0.003436,(B.GB.1997.CW048.AJ418521:0.1223340080,B.CN.2009.09LNA014.JX960597:0.1506488672):0.011746):0.004187,B.KR.1996.KR3026_C1.AJ417426:0.1193222528):0.010675):0.012407):0.000003):0.003282,(((((((((((((B.JP.2005.DR7065.AB287368:0.1750190202,B.DE.2008.255524.KT124757:0.1682708886):0.045965,((B.JP.2000.DR2508.AB289587:0.1175667602,B.JP.1989.60.AB588232:0.0561206837):0.087921,(B.KR.1995.KR5086_C1.AJ417429:0.2012078622,(B.US.1983.RF_HAT3.M17451:0.0987006865,B.US.1996.0782i.0.1.MT853116:0.1430805954):0.022582):0.028347):0.003582):0.009045,((B.US.1982.H3.EF159971:0.0999131107,((((B.US.2001.CRPE_SGA_TA3.EF593221:0.2367387879,(B.US.2008.9024_010708_CSF_1.KM354232:0.1246655054,B.BR.2013.2013BRRJNEUT21.KX181907:0.1404065335):0.025191):0.007300,(B.US.2001.Z29_SGA_A34.EF593292:0.1328182265,(B.US.2006.Z86_p1.HQ217947:0.1925010422,B.TH.2004.04TH821921.JN248337:0.1494815876):0.037868):0.016589):0.010283,(((B.US.2006.700010106_E_2A1.GU330916:0.0000027858,B.US.2016.00231-PH337-w1-3half-1.MT307344:0.0000029444):0.166551,B.CH.2002.HIV_CH_BID-V3511_2002.JQ403019:0.1312649651):0.017847,(B.BR.2010.10BR_PE015.KT427741:0.1923912079,B.CA.2016.OM5148_6b_A5_ORF.OK011924:0.1520866473):0.020449):0.020878):0.014786,(B.US.2007.CR0295S.FJ469716:0.1555389568,(B.BR.2009.C522_p1.JF680907:0.0774200922,B.BR.2010.10BR_SP065.KT427797:0.1216377367):0.085595):0.007916):0.014324):0.003465,(B.US.2002.HEMA_SGA_B15.EF593224:0.1152119363,B.US.2005.P10_DAY_1.FJ653572:0.1188625374):0.029969):0.009429):0.008891,(B.US.1994.M1003_x_D6.KT283729:0.0430722645,B.US.2003.P1189_107.15_1B.KT283923:0.1011411569):0.098130):0.008939,(((B.US.1983.H7.EF159974:0.1173681385,(((((B.DO.2005.05DO_160884.EU839597:0.1350477985,B.HT.2005.05HT_129805.EU839604:0.1910714615):0.019378,B.US.2007.HIV_USA_AC03_post.MW924802:0.1552188176):0.009898,((B.US.2008.9016_011408_CSF_1.KM353846:0.0239498813,B.US.2012.2452-NV-26.KY778593:0.0199197226):0.116867,B.US.2017.PID674_PH403_HGRR_BAR39_NR75.MT007553:0.1483358633):0.041169):0.019921,(B.US.2000.4033_C10.JN562764:0.1460679491,(B.US.2008.HIV_US_BID-V3046_2008.JQ403067:0.1421851108,B.BR.2012.2012BRRJNEUT17.KX181905:0.1564097174):0.023402):0.022850):0.008597,(B.JM.2005.05JM_KJ108.EU839605:0.1394644593,B.JM.2009.09JM_PF09YT.HM030560:0.1448240658):0.049854):0.011668):0.008494,((B.CH.2002.HIV_CH_BID-V4478_2002.JQ403047:0.1692744820,B.US.2012.608647.KT124785:0.1344644883):0.023820,B.US.2015.3693.KX505552:0.1904301887):0.021346):0.005195,(((((B.US.2002.L861P.FJ469748:0.1945876116,B.FR.2009.840104.KC699036:0.1671015344):0.017746,B.ES.2008.R11.KT200349:0.1468750042):0.018814,B.DE.2010.587196.KT124783:0.1581751051):0.019319,((B.BR.2004.04BR1051.JN692452:0.1505537358,B.SI.2013.Sample43_SI378.MN736704:0.1668732003):0.033621,(B.BR.2010.10BR_SP014.KJ849790:0.1341354849,B.PH.2015.DEMB15PH002.KY658689:0.2354778255):0.049105):0.018375):0.009852,((B.DE.2016.1HD11K-D0-091416-C11_S23.KY324331:0.1836773080,B.US.2016.9241_pre_08.MH575922:0.1459618502):0.029792,B.HT.2011.DEURF11HT001.MH078551:0.1800167954):0.028457):0.001371):0.006485):0.002665,((B.HT.2005.05HT_129389.EU839602:0.1959844448,(B.GB.2008.CH080175_e_p2.HM204641:0.1606872908,(B.US.2010.9058_072010_CSF_1.KM354781:0.0164509361,B.US.2014.2529.KX505460:0.0149097803):0.184427):0.045056):0.018064,(B.JM.2009.09JM_PF09XN.HM030559:0.1517087342,B.AR.2014.DEMB14AR003.KY658685:0.1742044031):0.048105):0.019719):0.004097,(B.US.1997.105307_SGA_A15.EF593182:0.1540604657,((B.US.2002.Z34_A3.EF593297:0.1011893840,B.GB.2009.E355_A10.HQ595777:0.2086637037):0.023010,((B.BR.2005.05BR1080.JN692463:0.0832648950,B.BR.2010.10BR_MG039.KT427675:0.0718932017):0.025420,B.BR.2010.10BR_SP004.KT427829:0.0979354645):0.037603):0.024653):0.002812):0.000002,(B.CY.2009.CY254.JF683797:0.1610896169,B.US.2008.HIV_US_BID-V3050_2008.JQ403070:0.1617103203):0.017041):0.007187,(B.HT.2005.05HT_129517.EU839600:0.2033333618,(B.GM.2009.N059733.HQ385456:0.1648900467,(B.US.2009.HIV028_p1.JF680916:0.1366873178,B.ES.2015.100600.KY989956:0.1876878374):0.024039):0.007851):0.028596):0.006879,((B.GB.1997.CW012.AJ418495:0.1301296000,B.FR.1999.130206.KC699015:0.1154249833):0.022079,((B.AU.2004.Phcsffull04.AY818644:0.1097282237,B.US.2002.Z32_E11.EF593295:0.1532408852):0.018517,B.US.1993.102407i.2.1.MH013075:0.1625286941):0.016659):0.013650):0.006818,(((((((B.AU.1993.MBC18_MBCC18.AF042102:0.1372641892,B.AU.1996.MBCD36.AF042105:0.1967556752):0.035582,B.US.2019.5117-WK26-PL10-C18.OM204646:0.2331949474):0.014761,(B.DE.2010.464704.KT124772:0.1472160961,B.US.2015.A5340A08.w005.KX587277:0.2090397341):0.026481):0.022331,((B.US.1998.14191_1.DQ853427:0.1241497225,B.SE.2003.003SE.MF373125:0.1264915561):0.010686,((B.BR.2010.10BR_MG031_2.KT427841:0.1547537093,B.US.2015.1HD1-D0-012016-A4_S67.KY324398:0.2143159467):0.044334,B.US.2010.100sgor2010P5E9.MK383384:0.1857283326):0.017229):0.016062):0.005043,(((B.US.1999.Z10_SGA_A7.EF593285:0.1462668325,(B.US.2013.IQA267.PBMC.SGA1.3.KR182198:0.1938107361,B.US.2016.1756_EM_01.MZ922480:0.1837251011):0.031285):0.015834,(B.US.2018.TSC_128V1_PL1_H11.MW062387:0.1346341207,B.US.2019.TSC-144-V1-PL1-B15.OM209244:0.1852298249):0.050473):0.007037,((B.TH.2005.05TH357801.JN248346:0.1648456418,B.TH.2007.402288_c01.JQ352781:0.1365652071):0.043479,B.US.2004.6771SP6-72-175.KX156444:0.1967463991):0.022459):0.026075):0.005252,(B.CO.2001.PCM013.AY561237:0.1765613916,B.BR.2010.10BR_MG045.KT427670:0.1705694019):0.032762):0.013860,(((((B.GB.1994.746DEN04.AJ535590:0.1608556646,(B.GB.2009.L563_H1.HQ595786:0.1095868199,B.ZA.2010.MSM285.KF726003:0.1533864982):0.034137):0.024070,B.US.2019.7190_V7_A9_8.MZ397108:0.1793560353):0.018086,B.AU.2003.PS2016_Day0.DQ676877:0.1360598403):0.005299,((B.BR.2010.10BR_PE001.KJ849784:0.1319553639,B.BR.2010.10BR_PE097.KJ849818:0.1554937262):0.062944,(B.BR.2010.10BR_PE072.KT427709:0.1692107100,(B.BE.2017.02006_cen.MN449474:0.1391294314,B.US.2019.6292_BL_C4_1.MZ396980:0.2118930135):0.029239):0.020351):0.017757):0.004241,((B.US.1996.BG1168_1.AY835443:0.0352021541,B.US.2005.USPI11286EI13y05091pcWG2B1.JN024469:0.0558452365):0.137992,(B.CH.2000.M1_0007251_NFLG95.KC797171:0.0012046083,B.CH.2008.M2_0801071_NFLG2.KC797215:0.0037122116):0.163235):0.023878):0.011013):0.009867):0.011045,((((B.US.1995.6535_3.AY835438:0.1187201497,B.ES.2010.R4.KT200353:0.1360373984):0.047569,B.US.2004.1330_B15.HQ216471:0.1428579119):0.018328,((((B.US.2005.C94v1e12.DQ410560:0.1409132787,((B.ZA.2010.MSM306.KF726018:0.1665523139,B.US.2000.929172.KT124806:0.1104318476):0.029606,B.ES.2010.R3.KT200352:0.1682141977):0.006770):0.005242,(B.GB.2009.B400_G4.HQ595769:0.1207474757,B.US.2007.HIV_US_BID-V3053_2007.JQ403071:0.2224923108):0.015578):0.014587,((B.US.2004.306131_ENV.JX863970:0.1361902360,B.US.2009.700010914_A8.KR423444:0.1313064569):0.094367,((B.US.2006.9002_082206_CSF_1.KM353665:0.1758979985,B.CH.2007.T6SHCS604SGA_10_T6.KX792725:0.1697379406):0.043519,(B.ES.2014.100351.MF381283:0.1519501328,B.BE.2016.BM.MN486009:0.1752661591):0.029675):0.008629):0.010180):0.012600,B.US.2004.CR0068P.FJ469695:0.1223692581):0.007130):0.004816,(((B.US.2003.MEMI_SGA_E14.EF593228:0.1702170998,B.GB.2000.patient_MM4.JN034158:0.1159124382):0.032628,(((B.US.1999.zp12007_p27.EF593300:0.2104239314,((B.US.2012.T8250_1A1.KU901898:0.0352936050,B.US.2009.A5340A12.preC.KX587376:0.0226523124):0.119837,B.DE.2016.9254_W12_12BL5.MH575478:0.1237552761):0.023918):0.015115,B.GB.2007.UKBH1BD1.JF706472:0.1417149398):0.023072,((B.GB.2008.CH080225_e_p2.HM204646:0.1653436430,B.ES.2009.DEMB09BO001.JX140656:0.1566977740):0.046763,B.US.2012.505_0332a.RH26.MG196732:0.1862069191):0.010876):0.009823):0.012220,B.NL.1988.704.13A5.MT951994:0.1126045678):0.004197):0.012000):0.001675,(((((B.TH.1996.M149.DQ354119:0.1336863808,B.ES.2004.251248_7Fc1.KC595157:0.1281771432):0.020462,(B.US.2013.IQA290.PBMC.SGA12.KR182409:0.1541437758,B.US.2016.5104_GAG_CD69_F10.MT189316:0.1714991358):0.041641):0.009042,((B.US.1997.PRB95604_SGA_A4.EF593232:0.0886102890,B.US.2003.AT01480.FJ469686:0.1588760152):0.016542,B.US.2001.Z30_SGA_E13.EF593293:0.1798590470):0.014447):0.010896,(B.US.2002.APV_16.DQ869022:0.1136397691,B.US.2010.574852.JQ182824:0.1772050064):0.019095):0.010152,((B.US.1997.901507_SGA_TA9.EF593206:0.0998712437,B.US.2003.PRLS25.FJ469765:0.1239416097):0.030041,B.US.2009.314_De01SbNE81IX17b.MH666207:0.2269450264):0.006673):0.013882):0.003725):0.002033,B.US.2011.A8110_1A1.KU901727:0.2120422218):0.003632,(((((((B.JP.2005.DR6737.AB287364:0.1360914250,B.US.2013.CP02.KX505583:0.2329205464):0.033863,B.US.2011.950965.KT124809:0.1592750722):0.027721,((B.DK.2001.CTL_016.EF514704:0.1567019088,(B.US.2012.2278-PBEM-21.OL872749:0.1711655283,B.US.2019.5125-WK26-PL10-B21.OM206023:0.1894880485):0.029889):0.019634,(B.DK.2001.CTL_018.EF514706:0.1542332884,((((B.US.2006.04013440_5_B11.GU330809:0.0532271258,(B.US.2016.B207_SC_S1.MG196549:0.0383985782,B.US.2016.B207_SEB_AIM_N1.MT190743:0.0187915861):0.037822):0.064566,(B.FR.2012.DVB78224816_Env269.MH000302:0.0580211195,B.FR.2012.AJH98699831_Env271.MH000303:0.0565400481):0.096773):0.028014,(B.NL.2003.patient_A_5_2.HQ386140:0.1932963099,B.US.2005.306212_ENV.JX863986:0.1324796500):0.023354):0.014801,((B.US.2014.2E4-D0-0717Pl2.B10_S1.KX028499:0.0291396135,B.US.2014.2E5-D0-0717Pl3.A10_S2.KX028620:0.0210695150):0.180449,B.US.2011.505_0090a.RH2.MG196679:0.1769975042):0.020042):0.003721):0.011518):0.013244):0.011797,((B.ES.2006.R14.KT200350:0.1659823643,B.BR.2010.10BR_PE044.KT427721:0.1693815265):0.031096,B.GB.2008.MM62.01.1C4.bulk.MT795076:0.2028071617):0.020944):0.006571,((((((((B.JP.2004.DR5913.AB480696:0.1906863649,B.US.2015.B106.2.d.P5.D10.03.14.16.S33.KY113882:0.1293864476):0.025624,(B.US.2007.BP00058_RH01.JN687759:0.2099265367,(B.US.2013.IQA280.PBMC.SGA10.1.KR182345:0.0384640181,B.US.2013.IQA280.PBMC.SGA3.KR182357:0.0469616464):0.099048):0.039851):0.008496,((B.US.2003.L8152.FJ469742:0.1496478524,B.DE.2013.947915.KT124808:0.1353164099):0.024346,(B.US.2010.A5340A09.preC.KX587296:0.1576958068,B.US.2015.R09-ABCA11P.MN692189:0.2001390816):0.024222):0.029502):0.014462,(((B.US.2007.701010108_E_A1.GU331183:0.0454556070,B.US.2006.Z85_p12.HQ217930:0.0085716403):0.103001,B.CA.2017.OM5346_3b_D11_ORF.OK011903:0.2077349643):0.023759,(B.ZA.2010.MSM249.KF725977:0.1378697059,(B.US.1999.868558.KT124798:0.1678755743,B.BE.2015.DM.MT417749:0.1384188785):0.021466):0.018826):0.016511):0.014962,(((B.US.2005.P8_DAY_1.FJ653404:0.1287621096,B.US.1997.4012_C11.JN562755:0.1143873004):0.020998,B.CY.2007.CY199.JF683751:0.1554580270):0.009744,(B.FR.1997.130203.KC699014:0.1103482270,((B.US.2010.A5340A04.preC.KX587114:0.1596310903,B.US.2008.DONOR5.135.05.MISEQ4.MN515571:0.1594514445):0.022410,B.US.2007.EN3c016.MN516423:0.1300057130):0.020095):0.011507):0.002118):0.011215,(((((((((((((B.FR.1993.PIH160.AF041131:0.0213751128,B.FR.1996.PIH384.AF041135:0.0425987320):0.053767,B.SI.2016.Sample12_SI159.MN736698:0.1738510455):0.022510,B.FR.1989.749.KC699008:0.0720635436):0.018561,((B.US.2007.07US_SAJ_C154.JF689877:0.2226916304,B.CH.2002.HIV_CH_BID-V3539_2002.JQ403029:0.0983455755):0.015536,B.FR.1999.751401.KC699025:0.1704523167):0.010089):0.017514,((B.CY.2005.CY032.FJ388898:0.1457996550,B.US.2020.p5t5_qvoa_gag_well10.MW262781:0.0712252802):0.017710,((B.GB.2008.M425_B8.HQ595788:0.1716900324,B.CA.2019.P3_G10_STAT5B.MW881697:0.1278716090):0.024926,B.ES.2009.Leg3.JN054257:0.1717261392):0.036151):0.015774):0.017760,((B.CY.2005.CY100.FJ388964:0.1406515789,B.BR.2010.10BR_PE089.KT427873:0.1378787866):0.007124,(B.ES.2010.R6.KT200355:0.1793871763,B.US.1990.100711i.3.1.MH012772:0.0609375652):0.035976):0.006725):0.011414,(((B.GB.2009.C625_p1.JF680910:0.1488084925,B.SE.2014.099US.MF373201:0.1498962351):0.025179,B.CA.2017.OM5001_7b_D9_ORF.OK011948:0.1219241970):0.012438,B.BR.2010.10BR_SP002.KT427830:0.1402057179):0.024051):0.004623,((((((((B.US.2000.WITO_33.AY835451:0.1266023462,B.US.2008.B.700010607.S.0dps.3_A1.JX972390:0.1616349749):0.024046,B.US.2011.9040_070611_CSF_1.KM354470:0.1368700954):0.023757,(((B.CA.2005.P6_DAY_1.FJ653500:0.0671493262,B.US.2016.9246_pre_B1.MH576077:0.0875097831):0.118402,B.US.2007.HIV_US_BID-V3010_2007.JQ403058:0.1275605062):0.018780,(B.US.2006.HIV_US_BID-V4506_2006.JQ403097:0.1153134294,B.PH.2016.1022.MH327757:0.2297108714):0.033420):0.006893):0.004315,((((B.GB.2008.CH080038_e_p2.HM204627:0.1459855118,B.DE.2008.822582.KT124794:0.1756642586):0.018720,B.FR.2006.FHY01223832_Env242.MH000288:0.1608576753):0.017507,(B.GB.2008.G435_G3.HQ595781:0.1496229416,B.GB.2016.DEMB16UK018.MT222951:0.1304020195):0.009929):0.018560,B.US.2012.505_1295a.WG10.MG197013:0.1770197224):0.005905):0.007542,((B.US.2006.F1P5129B7b.JQ250872:0.1620896872,B.US.2014.2286.KX505395:0.1480965400):0.031698,B.DE.2008.637829.KT124788:0.1504745931):0.023855):0.007255,(B.FR.2000.310103.KC699018:0.1191085090,B.FR.2003.LA06ToXa.KU168261:0.1774675899):0.048096):0.000002,(((B.GE.2003.03GEMZ004.DQ207940:0.1583770126,B.US.2006.CR0222X.FJ469709:0.1328594731):0.016147,B.US.2006.2857_p1.FJ152546:0.1735847675):0.012195,((B.US.2009.306512_FL.JX863923:0.1818612817,B.US.2007.C121411C2.KM259229:0.1750939009):0.016665,(B.FR.2009.DEMB09FR001.KF716494:0.1534178518,B.US.2012.9096_022912_CSF_1.KM355085:0.1323296984):0.033884):0.022934):0.018999):0.010819,(((((B.US.2004.CAAN_A2.AY835452:0.1095553918,B.GB.2008.P362_E1.HQ595792:0.1661867462):0.021986,((B.DO.2005.05DO_163007.EU839598:0.2385389508,B.GB.2008.CH080052_e_p1.HM204629:0.1097511888):0.037506,B.GB.2010.MM40.18.1C7.QVOA.MT794825:0.1204577285):0.020705):0.017480,((B.DK.2004.PMVL_013.EF514700:0.0238990321,B.US.2019.06-CS-PL3-A8.OM203647:0.0670373674):0.141525,B.GB.2009.S520_G7.HQ595802:0.1552433513):0.023098):0.005329,((((B.US.2001.WC3_0901.EF121405:0.1772386681,B.US.2005.P5_SCREEN.FJ653332:0.1367384285):0.044343,((B.FR.2008.DEMB08FR002.JX140654:0.1742738288,(B.PE.2016.DEMB16PE003.MH078554:0.1885774319,(B.PE.2007.DMTF1.MN887108:0.0521802923,B.PE.2007.SEC11A.MN887110:0.0997051454):0.066974):0.067534):0.017886,(B.PE.2014.DEMB14PE008.MH078553:0.1842950694,B.PE.2007.FAM193.MN887109:0.1393392962):0.028903):0.025150):0.014831,((B.CY.2005.CY131.FJ388935:0.1590755733,B.US.2012.2302-PBCM-22.KY778451:0.1837791436):0.025207,(((B.US.2007.306403_ENV.JX864020:0.1915030642,B.DO.2011.DEMB11DR001.KY658702:0.1624447358):0.028421,B.US.2012.2469-PBEM-7.OL872750:0.2147458357):0.010429,B.US.2013.2275-CM-8.KY778387:0.1492133745):0.021004):0.016841):0.006339,((B.CY.2005.CY028.FJ388895:0.1336877709,B.AU.2006.P6_PBMC_BSL_1.OK532539:0.1483710410):0.030429,(B.GB.2009.M600c_p1.JF680924:0.1683608549,(B.FR.2009.920414.KC699037:0.1465144109,B.US.2016.2664_TCM_31.MN467050:0.1489030926):0.037570):0.009339):0.012059):0.011745):0.014935,(B.US.2002.306029_ENV.JX863967:0.1186805274,B.BG.2008.S_08_001.MH746264:0.1311684625):0.027613):0.005264):0.009553):0.011479,B.US.2003.APV_8.DQ869032:0.1634841335):0.003083,(((B.US.2001.TRJO_58.AY835450:0.1531982756,B.CA.2006.HTM385A1.GU562249:0.1511596770):0.029562,((B.DE.2011.891676.KT124802:0.1575039872,B.US.2014.2C4-D0-0404.A1_S2.KX027965:0.1662062382):0.022669,(((((((((((((A1.UG.1992.UG029.AB098332:0.0759414267,A1.ZA.2001.TV314.FJ647148:0.1326153987):0.010558,A1.UG.2011.DEMA110UG009.KF716486:0.1943288739):0.018177,(A1.SE.1994.SE7253.AF069670:0.0697804134,A1.SE.2012.065SE.MF373168:0.1333990380):0.053412):0.010965,(((A1.SE.1995.UGSE8131.AF107771:0.1478408499,(A1.GB.2008.I230_A10.HQ595782:0.1938617443,A1.RW.2008.PC64-M03c001.MF565934:0.1621770679):0.048063):0.014205,(((A1.FI.1991.FIN91121.AF219261:0.1160424948,A1.RW.2006.R1141M_17Oct06_3A3.KX983643:0.1104195735):0.028802,A1.UG.2007.191955_A11.HM215272:0.1712526818):0.010736,A1.SE.1993.001UG.MF373124:0.1233204677):0.006509):0.003904,(((A1.KE.2000.KER2012.AF457055:0.1196580569,A1.KE.1999.KNH1088.AF457063:0.0406027016):0.039924,(A1.UG.1998.98UG57134.AF484507:0.1190887522,A1.KE.2005.05KE643439V4.KT022375:0.2117916221):0.039904):0.011091,(A1.KE.2004.04KE378531V2.KT022364:0.1169303795,A1.CD.2002.LA01AlPr.KU168256:0.2076699271):0.028936):0.011730):0.002069):0.008680,((A1.KE.2000.00KE_KER2018.AY736810:0.0722715623,A1.KE.2004.QG984_21M_ENV_A3.FJ866117:0.0864926157):0.030502,(A1.UG.1990.UG273A.L22957:0.1103864884,A1.SE.2013.078SE.MF373181:0.2335397032):0.012773):0.002623):0.011817,((((((((((((((((((((A1.RW.1992.92RW008.AB253421:0.0822878307,A1.KE.2000.KNH1211.AF457070:0.1200695118):0.021051,((A1.IN.1999.NARI-FLS_VB15.KT152842:0.1152053958,A1.IN.1999.NARI-FLS_VB81-4.KT152843:0.0752598201):0.032520,A1.IN.2000.NARI-FLS_VB99-30.KT152846:0.1305846381):0.031064):0.011060,(A1.KE.2009.12151802.HQ540689:0.1449042528,A1.KE.2004.04KE263806V2.KT022361:0.1241580268):0.033784):0.014414,((A1.KE.2006.06KECst_006.FJ623475:0.1326559854,A1.KE.2006.06KE661996V6.KT022383:0.0989672139):0.015918,(A1.KE.2006.06KECst_025.FJ623486:0.1235463196,A1.KE.2005.05KE851891V4.KT022376:0.0779160296):0.027323):0.007311):0.005319,(A1.KE.1994.Q23_17.AF004885:0.0994501798,((A1.KE.2006.06KECst_001.FJ623487:0.1433075794,A1.KE.2011.20509v01_01.MN791710:0.1551391512):0.012834,A1.TZ.2002.783_v0_c51_tp1.HM215347:0.0850948917):0.016062):0.006930):0.009076,((A1.SE.1994.SE7535.AF069671:0.1375529916,(((A1.KE.2000.KNH1144.AF457066:0.0864113206,A1.US.2019.UNC_458_PL2_M19.MW062965:0.1112365033):0.016501,(A1.CY.2008.CY218.JF683767:0.1197787270,A1.KE.2005.05KE884468V5.KT022377:0.1340150345):0.014197):0.011881,A1.RW.1993.93RW_024.AY713406:0.1459536027):0.016855):0.014764,(((A1.KE.2000.MSA4069.AF457080:0.1435719581,A1.KE.2005.QH359_21M_ENV_C1.FJ866121:0.1811315812):0.031123,A1.RW.2016.MAS_1F_Con.MZ642267:0.2036388337):0.010163,(((A1.KE.2006.06KECst_005.FJ623481:0.0449824265,A1.KE.2006.06KECst_022.FJ623484:0.0419599125):0.097407,A1.TZ.2005.0439_v5_c1.HM215258:0.1095390481):0.017684,(A1.TZ.2008.707010117_C3.HQ615970:0.1208153218,(A1.KE.2011.339_KE.KU921752:0.1552856548,A1.RW.2008.R873F_175074_P1_11.MT942875:0.1326861388):0.025159):0.014833):0.013823):0.006523):0.013466):0.008033,(A1.KE.2000.KNH1209.AF457069:0.0982779469,((A1.KE.2005.QH343_21M_ENV_A10.FJ866119:0.1850861338,(A1.KE.2011.467_KE.KU921788:0.1867286088,A1.TZ.2017.MNH-NV-25.NV25.2.MZ147165:0.2123847045):0.029488):0.021438,A1.KE.1995.QB850.73p.I15.KT008649:0.0863834582):0.012357):0.008519):0.004422,(((((A1.TZ.1997.97TZ02.AF361872:0.0787167485,A1.KE.2011.320_KE.KU921745:0.1699868425):0.030595,A1.KE.2006.06KECst_021.FJ623477:0.1229496792):0.009146,(((A1.KE.2007.21020_13.HM215275:0.1609679025,A1.KE.2011.023_KE.KU921708:0.1785273637):0.027352,A1.KE.2006.06KE452693V6.KT022382:0.1357070490):0.012249,A1.KE.2006.06KE404877V7.KT022381:0.1200707257):0.024612):0.005322,(A1.UG.2009.DEMA109UG017.KP109490:0.1274067072,A1.BG.2009.V_09_017.MH746253:0.1347408069):0.021713):0.007412,(A1.KE.2006.06KECst_007.FJ623476:0.1229329234,A1.RW.2010.R3671F_175092_1.MT942928:0.1644498067):0.015197):0.005052):0.008153,(A1.KE.1998.QA413_1007M_ENV_A4.FJ396016:0.1113520370,A1.KE.1990.K89_KENYA_KE89.L22943:0.0604922983):0.031332):0.005755,(((((((A1.KE.1995.Q461_c2.AF407154:0.1399616068,A1.KE.2011.713_KE.KU921841:0.1960988353):0.027274,(((A1.UG.2007.191845_B11.HM215271:0.1414078410,A1.KE.2011.20115v01_01.OM824610:0.1285736397):0.015693,A1.KE.2004.04KE809842V2.KT022368:0.1510309363):0.012947,A1.KE.2011.407_KE.KU921781:0.1413355900):0.008578):0.012712,(A1.KE.2011.374_KE.KU921759:0.1806379650,A1.KE.2011.405_KE.KU921779:0.1526831633):0.030695):0.005478,(A1.KE.1999.KSM4021.AF457075:0.1253705103,((((A1.CM.1999.99CM_MP1433.AM279348:0.2010739943,A1.RW.2010.R3843F_175094_10.MT942947:0.1755821626):0.016723,((A1.KE.2006.06KECst_020.FJ623482:0.2170290570,A1.NP.2011.11NP086.KJ158436:0.2065036174):0.025861,A1.RW.2018.GWE_47F_Con.MZ642262:0.2156686204):0.014933):0.019330,(A1.ZA.2009.707PKE02N3.HM623589:0.2617220114,A1.KE.2008.Donor_64.KT252544:0.1582595911):0.042819):0.009554,A1.KE.2011.DEMA111KE002.KF716474:0.1370590790):0.010139):0.003235):0.010413,(A1.ZA.2004.CT533_T23b_36C.JN681235:0.1680500483,A1.KE.2006.06KE335214V6.KT022380:0.1207433510):0.035656):0.003447,((A1.UG.1999.601MPC7.EU853030:0.0943288800,A1.TZ.2004.3365_v2_c20.HM215298:0.1068604263):0.009931,((A1.TZ.2003.3415_v1_c1.HM215299:0.1300709803,A1.ES.2016.LR0491-C2.MW584214:0.2160890435):0.024058,A1.KE.2011.DEMA11KE001.KF716475:0.1657864807):0.018492):0.005917):0.009985,(((A1.KE.2000.KER2009.AF457053:0.1439912672,A1.KE.2011.391_KE.KU921776:0.1495318993):0.019823,A1.KE.2006.06KECst_019.FJ623478:0.1203936529):0.016307,A1.TZ.2001.A341.AY253314:0.1025242663):0.000003):0.006182):0.011800,((A1.KE.1986.ML170_1986.AF539405:0.0876820475,A1.KE.2011.209_KE.KU921732:0.1607101061):0.013338,(A1.KE.1997.ML605_3.AY322190:0.0986495231,A1.KE.2004.04KE649309V2.KT022367:0.1133748594):0.013271):0.006284):0.007901,((A1.KE.2000.MSA4079.AF457086:0.1123462381,A1.KE.2004.04KE406723V2.KT022365:0.1257573986):0.010908,A1.KE.1993.BG505_W6M_ENV_A5.DQ208456:0.1009975454):0.007167):0.013308,(((((A1.UG.1992.92UG037_A35.AB253428:0.0933196023,A1.UG.1999.99UGG03379.AF484493:0.1590534429):0.032542,A1.GB.2008.K160_H10.HQ595784:0.2582584727):0.027789,(((A1.UG.1998.120MPC12.EU852950:0.0703423178,A1.UG.1998.120FIc01.EU852958:0.0843458504):0.031741,A1.TZ.2009.30112v02_01R.MN791833:0.1283720302):0.010639,(A1.UG.2009.DEMA109UG001.KF716478:0.1499701705,A1.KE.2011.20178v01_01.MW443147:0.1974583592):0.041295):0.009402):0.008047,((A1.UG.1998.98UG57136.AF484509:0.0965884995,A1.GB.2008.A220_C1.HQ595767:0.1583189846):0.018239,A1.KE.2011.103_KE.KU921726:0.1453582340):0.009020):0.004113,(A1.KE.1996.Q769-b9_PNS79d.AF407157:0.1204118798,(A1.KE.1998.QB726_1165M_ENV_A3.FJ396026:0.0901020599,A1.UG.2007.PP6_F3_A2.HM027823:0.1428247771):0.013322):0.003970):0.018370):0.003852,(((((((A1.SE.1995.SE8538.AF069669:0.0794614328,A1.TZ.2006.CO6637V7.KX907414:0.1818078824):0.018548,A1.TZ.2004.3718_v3_c11.HM215306:0.1519636394):0.014676,(A1.TZ.2010.30124v01_01.MN791873:0.1611970052,A1.TZ.2018.AKC-NV-97.NV97.1.MZ147135:0.1672347271):0.010236):0.010042,A1.TZ.2008.707010095_D8.HQ615968:0.1758691816):0.010609,((((((A1.TZ.1997.97TZ03.AF361873:0.1102103840,A1.TZ.2006.3504_7_21.HM215303:0.1396832685):0.005375,A1.TZ.2003.CO0543V2.KX907348:0.1663878142):0.015011,(((((A1.CY.2005.CY023.FJ388894:0.1353936199,A1.CY.2005.CY121.FJ388932:0.1457022635):0.024297,(A1.CY.2005.CY140.FJ388938:0.0818209907,(A1.CY.2007.CY182.JF683737:0.0951538972,(A1.BG.2009.V_09_008.MH746258:0.0338333722,A1.BG.2009.V_09_007.MH746259:0.0311215220):0.074272):0.044655):0.016677):0.006065,(((A1.CY.2005.CY106.FJ388925:0.0454293913,A1.CY.2005.CY153.FJ388942:0.0861921041):0.011342,(((A1.CY.2007.CY208.JF683760:0.0853118289,A1.CY.2007.CY209.JF683761:0.0309397339):0.026034,A1.CY.2009.CY243.JF683789:0.1812890618):0.045913,(A1.CY.2008.CY235.JF683782:0.0563596048,A1.CY.2008.CY236.JF683783:0.0447604821):0.062184):0.036303):0.011600,A1.CY.2007.CY207.JF683759:0.1036705474):0.012013):0.018993,A1.SE.2012.064GR.MF373167:0.1106997722):0.016367,A1.TZ.2005.0260_v5_c1.HM215255:0.1683589161):0.003130):0.008719,((A1.TZ.2001.A173.AY253305:0.1089287590,A1.TZ.2000.515_F4_A9.HQ698029:0.1103331031):0.012688,A1.TZ.2000.21_F1_10.HQ659593:0.1330419764):0.005009):0.003326,A1.TZ.2005.CO3083V4.KX907364:0.1688568889):0.008405,(((A1.KE.1994.Q259-w6_PNS59d.AF407151:0.0996539726,A1.KE.1997.ML752.AY322193:0.0868949917):0.012943,A1.KE.1994.MF520.W14M.Y4.KX168070:0.0890603398):0.024067,(A1.TZ.2008.CH0175_e2.HM204620:0.1678778508,(A1.TZ.2005.6592_v5_c32_tp1.HM215333:0.0895525282,A1.TZ.2006.CO6830V7.KX907423:0.0865767407):0.076667):0.018528):0.007079):0.004167):0.004299,(((A1.KE.2006.06KECst_028.FJ623479:0.1291805078,A1.KE.2005.QH209_14M_ENV_A2.FJ866118:0.1547959181):0.029996,A1.TZ.2012.30924v01_01.MN791964:0.1816066550):0.011952,A1.TZ.2005.Read35_HIV_A1.KX228815:0.1927022544):0.019830):0.006107,(((((A1.UG.2007.9004SS_A3_4.HM215350:0.0665365265,A1.UG.2007.0086_A1.JX877522:0.1033024118):0.041280,A1.UG.2011.10220v04_01.MN791209:0.1580284768):0.015078,A1.KE.2011.388_KE.KU921772:0.1431855349):0.003353,A1.KE.2004.04KE169579V3.KT022360:0.1651410772):0.018346,(A1.TZ.2008.707010627_E3.HQ615979:0.1442842018,(A1.KE.2004.04KE354207V3.KT022363:0.1031989559,A1.KE.2013.20799v02_01.OM825053:0.1575726593):0.021129):0.018150):0.007337):0.007046):0.007727,((((A1.KE.1994.Q842-d12_PNS70d.AF407160:0.0808815178,(A1.KE.2011.426_KE.KU921785:0.1261250726,A1.RW.2006.R72M_175027_1.MT942790:0.1955873684):0.007486):0.014419,(A1.KE.1986.ML013_10.AY322184:0.0939734694,A1.KE.2011.717_KE.KU921852:0.1230449834):0.016760):0.016035,((A1.KE.2004.04KE860822V3.KT022369:0.1245483480,(A1.KE.2011.263_KE.KU921738:0.1554893926,A1.KE.2011.657_KE.KU921835:0.1925764540):0.016743):0.014039,(A1.TZ.2006.CO6974V7.KX907431:0.1369710530,A1.RW.2008.R3103M_175079_1.MT942889:0.1654299724):0.020743):0.004383):0.010929,((A1.KE.2000.MSA4076.AF457084:0.1053206688,(A1.RW.2008.DEMA108RW010.KU749424:0.1534593591,A1.RW.2017.REM_29F_Con.MZ642260:0.1841681846):0.034683):0.024377,A1.GB.2008.CH080117_e_p1.HM204635:0.1094515239):0.011802):0.008173):0.009371,(((((A1.KE.2000.KNH1207.AF457068:0.1118132630,A1.RW.2005.R57F_175020_1.MT942776:0.1166905330):0.024237,A1.TZ.2000.216_F2_A1.HQ659604:0.0877136531):0.015868,A1.RW.2006.R65M_175010_1.MT942721:0.1547347920):0.006179,(A1.ZA.2009.MSM066.KF725913:0.1949823193,A1.KE.1997.QA255.21P.A15.MW383929:0.1085916526):0.030383):0.012487,(A1.UG.2011.DEMA110UG001.KF859745:0.0147730235,A1.UG.2010.Read30_HIV_A1.KX228810:0.0151465721):0.145977):0.014489):0.012023,((((A1.CM.2007.46-10.KP718918:0.0871212907,A1.CM.2008.886-24.KP718928:0.1205861736):0.029399,A1.CM.2006.06CMLPH19C17.MN153491:0.1784120955):0.043801,A1.RW.2017.KIN_18F_Con.MZ642264:0.2173500876):0.013879,(A1.RW.2007.R774F_3SEP07_B22.KX983566:0.1232033049,(A1.RW.2008.R1135M_11Feb08_3B9.KX983624:0.1305460894,A1.RW.2010.R3469F_175090_1.MT942915:0.1611759069):0.019372):0.018378):0.008826):0.007092,(((A1.RW.1992.92RW025A.AB287376:0.1214544162,A1.RW.2008.R1077F_175071_P1_1.MT942842:0.1722126710):0.027989,(((A1.RW.1993.93RW037A.AB287378:0.0855485273,((A1.BE.1997.PIC771_12.FM165626:0.1198006574,A1.BE.1994.VI1383_20.FM165645:0.1010512001):0.036317,(A1.TZ.2008.707010240_A7.HQ615971:0.1342067230,A1.TZ.2004.CO0272V4.KX907336:0.1152480076):0.020745):0.013567):0.004052,A1.TZ.2008.DEMA108TZ012.KY658696:0.1682277769):0.010947,A1.CD.1987.2106.MH705158:0.0817191891):0.017000):0.002793,(A1.UG.2009.M160b_p1.JF680921:0.1574058589,A1.KE.2012.20608v01_01.OM824993:0.1238999395):0.040776):0.007411):0.008189,((A1.RW.2011.DEMA111RW002.KF716472:0.1761446297,A1.RW.2007.R283F_7Dec07_3C4.KX983542:0.1435873198):0.034660,(((((((((((((A1.BG.2009.V_09_032.MH746251:0.1204539330,A6.CY.2009.CY255.JF683798:0.0960286670):0.013190,(A6.RU.2013.ARH047.MH330342:0.1353266358,A6.RU.2019.19RUGA47.MW119271:0.1157287658):0.018169):0.007688,(((((A6.UA.2012.DEMA112UA030.KU749404:0.0825370263,A6.RU.2014.DEMA614RU017.MT222946:0.1226967543):0.024602,A6.UA.2012.DEMA112UA013.KY658681:0.1280951096):0.011140,A6.RU.2019.RU_ERS_2647_2019.MZ427749:0.0800361015):0.002981,A6.TH.2013.40528v01_RH2.OM826727:0.1237240101):0.006459,(A6.RU.2012.BLG033.MH330349:0.0839321386,A6.RU.2012.BLG041.MH330352:0.0639837466):0.031004):0.009268):0.001211,(A6.RU.2008.RUA009a.HQ616093:0.0822249914,A6.RU.2012.BLG032.MH330348:0.0875995759):0.012663):0.007144,((A6.RU.2006.RU_D_03_A10_9.HQ338117:0.0688393164,A6.RU.2008.RUA006a.HQ616088:0.0570604605):0.019358,(A6.RU.2007.RU_23_07_A10_6.JF327807:0.0468542980,((A6.RU.2006.RU_915_1040_B6.JF952017:0.0381120331,A6.RU.2011.CHR_H_A11.MH604507:0.0655721973):0.005691,A6.RU.2011.AHI-A-1-2C12.MH603967:0.0969912018):0.008563):0.017759):0.008913):0.002903,(((((((((A6.UA.2000.98UA0116.AF413987:0.0296748361,A6.UA.2001.01UAOD10.DQ823365:0.0494802855):0.004256,(A6.RU.2006.RU_915_1038_F10.HQ385835:0.0859001392,(A6.RU.2011.AHI-D-10-2A10.MH604118:0.0630437963,A6.RU.2011.CHR-F-1.MH604484:0.0333950002):0.031980):0.006990):0.004525,((A6.UA.2001.01UAPol303.DQ823360:0.0483527085,A6.RU.2008.RUA004g.HQ834965:0.1020435780):0.003727,A6.RU.2007.RU_055_07_B4_10.HQ338111:0.0598943086):0.003713):0.002577,A6.UZ.2002.02UZ652.AY829203:0.0267785638):0.003041,A6.UA.2001.01UADN121.DQ823358:0.0515029811):0.004308,(A6.CY.2006.CY173.FJ388951:0.0557721615,((A6.RU.2007.RU_56_07_C2_7.HQ338113:0.0409417543,(A6.RU.2006.RU_560_1125_JA_B12.HQ385821:0.0572724928,A6.RU.2008.RUA001e.HQ616083:0.0599650649):0.004651):0.005968,((A6.RU.2010.10RU6617.JX500696:0.0649594737,A6.RU.2013.ARH061.MH330344:0.0683157884):0.010660,A6.RU.2012.BLG044.MH330354:0.0662828112):0.018121):0.004047):0.005155):0.003604,A6.CY.2005.CY021.FJ388892:0.1020964299):0.001811,((A6.GE.1999.99GEMZ011.DQ207944:0.0562168810,A6.RU.2007.IRKUTSK_5_A11.HQ385811:0.0778886397):0.007402,((A6.RU.2008.RUA003d.HQ616085:0.0977763806,(A6.RU.2008.RUA007a.HQ616091:0.0860240473,A6.RU.2012.BLG038.MH330351:0.0555066277):0.007565):0.010102,A6.RU.2010.10RU6792.JX500695:0.0645023078):0.005397):0.009946):0.007660,(A6.UZ.2002.02UZ0663.AY829210:0.0589370981,(((((((((A6.RU.2008.08_RU_SP_H386_IV_22.GU481107:0.0187655423,A6.RU.2006.06_RU_SP_R163_IorII_3.GU481371:0.0486101535):0.003195,A6.RU.2000.RU00031_A2.JF952012:0.0138838821):0.002193,A6.RU.2002.02_RU_SP_H408_III_G3.GU481156:0.0383310555):0.003121,((A6.RU.2007.07_RU_SP_R575_IV_B4.GU481519:0.0601965344,A6.RU.2006.RU_915_1055_H9.HQ385838:0.0543320364):0.004230,A6.RU.2013.ARH028.MH330337:0.0608774712):0.001845):0.006393,(((A6.RU.2008.08_RU_SP_K84_IV_A3.GU481277:0.0676624204,A6.RU.2006.RU_915_1041_B7.HQ385837:0.0842935510):0.004749,A6.RU.2007.07_RU_SP_R497_IV_B14.GU481421:0.0757529792):0.005849,A6.RU.2006.06_RU_SP_R392_IV_E7.GU481392:0.0611047964):0.006761):0.003202,A6.RU.2007.07_RU_SP_R526_IorII_A01.GU481472:0.0517651175):0.005182,(((A6.RU.2007.07_RU_SP_SC3208_VI_D9.GU481636:0.0687151122,A6.RU.2012.BLG035.MH330350:0.0739376461):0.009339,(((A6.RU.2008.08_RU_SP_SC3410_VI_C2.GU481661:0.1068982176,(A6.RU.2014.DEMA614RU012.MT222944:0.0933241127,A6.RU.2014.DEMA614RU018.MT222947:0.1232845907):0.009687):0.008462,A6.RU.2011.CHR-J-A1.MH604535:0.0740261445):0.006265,(((A6.RU.2006.RU_915_1080_D4.HQ385843:0.0618123961,A6.RU.2015.RU_ERS_551_2015.MT318157:0.1250608101):0.013470,(A6.RU.2011.AHI-M-2-A4.MH604056:0.0849686453,A6.RU.2011.CHR-E-2A12.MH604101:0.1432856399):0.009920):0.008039,A6.RU.2006.RU_SP_B_049.JQ292900:0.0688683476):0.004706):0.005992):0.008757,A6.RU.2006.RU_915_1056_H3_5.HQ338116:0.0939573280):0.003228):0.002327,(A6.RU.2011.AHI-K-1-2B6.MH604308:0.0636446568,A6.RU.2011.AHI-N-1-2A12.MH604408:0.0783227706):0.014719):0.005790,A6.RU.2002.02_RU_SP_H410_III_A3.GU481203:0.0471398946):0.009310):0.003065):0.006321):0.003001,(((((A6.UA.2001.01UAKV254.DQ823361:0.0188776099,A6.CY.2005.CY057.FJ388906:0.0607109209):0.019322,A6.RU.2006.06_RU_SP_SC1457_VI_E12.GU481615:0.1223657145):0.009659,(A6.KZ.2002.02KZPAV300480.EF589043:0.0459825058,((((A6.RU.2008.PokA1Ru.FJ864679:0.1609370961,A6.UA.2012.DEMA112UA024.KU749403:0.1378552650):0.031536,A6.RU.2012.BLG051.MH330356:0.1136113201):0.016076,A6.RU.2013.ARH068.MH330346:0.1544143452):0.011077,A6.RU.2006.RU_915_1016_C6_5.HQ338115:0.0732916080):0.010650):0.003464):0.002109,(A6.KZ.2002.02KZKAR300435.EF589042:0.0552223250,A6.RU.2008.08_RU_SP_R053_IV_A2.GU481329:0.0841632166):0.008589):0.004105,((A6.RU.2008.RUA002h5_4.HQ616081:0.0801865959,A6.RU.2011.CHR-I-A4.MH604522:0.1088027854):0.012244,A6.RU.2013.ARH001.MG902950:0.0944593016):0.002618):0.003768):0.003606,(((A6.RU.2008.08_RU_SP_K08_VI_E4.GU481254:0.0666552180,A6.CY.2007.CY213.JF683763:0.0854860782):0.011820,A6.RU.2006.RU_39_1119_JA_A6_4.HQ896489:0.0706362329):0.005085,((A6.RU.2008.08_RU_SP_R589_VI_A12.GU481537:0.0890095239,A6.RU.2012.BLG015.MH330347:0.0823068448):0.028558,(A6.RU.2013.ARH036.MH330340:0.0914619635,A6.RU.2014.DEMA614RU024.MT222948:0.0943151837):0.017306):0.002549):0.001409):0.010989,((A6.UA.2001.01UAOD35.DQ823366:0.0694053431,A6.RU.2013.ARH066.MH330345:0.0963703512):0.016230,A6.SI.2009.Sample25_SI209.MN736699:0.1084041574):0.009750):0.007907,(A6.UA.2001.01UADN139.DQ823357:0.0529460520,A6.RU.2007.RU_41_07_A9_2.HQ338112:0.0714283012):0.016547):0.010373,(A6.RU.2006.06_RU_SP_SC1233_VI_2D6.GU481566:0.0756782401,A6.UA.2011.DEMA111UA002.KU749399:0.1166233026):0.008175):0.017117,A6.UA.2012.DEMA112UA040.KY658682:0.1341537981):0.020016,A6.UA.2012.DEMA112UA034.KU749405:0.1680893783):0.121590):0.017825):0.009895,((((((A1.KE.2000.KER2008.AF457052:0.1503364321,A1.RW.2007.R977F_175059_1.MT942807:0.1850299692):0.028443,((A1.KE.2005.05KE185405V4.KT022370:0.1003517780,A1.KE.2005.05KE376579V4.KT022372:0.1214022578):0.032394,A1.KE.2011.024_KE.KU921712:0.2012586341):0.013119):0.016725,(A1.RW.2006.DEMA106RW003.KU749423:0.1912851654,A1.RW.2019.GWE_68F_Con.MZ642269:0.1901290760):0.040754):0.019052,(A1.RW.2007.pR880F.JX236678:0.0489826402,A1.RW.2007.R880_MPL_C11.KP223844:0.0419100181):0.086506):0.016580,(A1.KE.2000.MSA4070.AF457081:0.1205398642,(((A1.RW.2007.R18553_E1.HM215434:0.1316375581,A1.RW.2019.BUS_71F_Con.MZ642266:0.1531654063):0.031627,A1.RW.2005.R49M_175019_1.MT942764:0.1120095373):0.010627,A1.CD.1987.70641.MH705151:0.1442672501):0.004593):0.011816):0.006962,(((A1.KE.1999.KNH1135.AF457065:0.1498050268,A1.CD.1987.PBS888.MH705133:0.1043384067):0.031131,((A1.GM.2005.N33456.HQ385452:0.1478286241,A1.ZA.2006.A1.x.06.CF01-A2.KC863305:0.1819338717):0.018668,A1.CD.1987.PBS6126.MH705153:0.1314214279):0.009272):0.014802,(A1.TZ.2008.CH0219_e4.HM204621:0.2395886942,(A1.KE.2011.655_KE.KU921831:0.2105383218,A1.RW.2017.MAS_21F_Con.MZ642261:0.1187608663):0.028290):0.018459):0.009486):0.008150):0.015822):0.006725,A1.UG.2007.191084_B7_19.HM215266:0.1730241091):0.021457,((A1.PK.2014.DEMA114PK001.KU749409:0.1307046503,((A1.PK.2015.PK021.KX232614:0.1079421922,(A1.PK.2015.PK031.KX232621:0.1023395979,A1.PK.2015.PK034.KX232624:0.0845675836):0.049665):0.007791,((A1.PK.2015.PK026.KX232618:0.0306281973,A1.PK.2014.PK027.KX232619:0.0388109527):0.020932,A1.PK.2015.PK036.KX232626:0.0767156586):0.025140):0.017034):0.067053,A1.UG.2011.10203v01_01.MN791169:0.2121046255):0.013588):0.023619,A1.KE.2005.05KE607907V4.KT022374:0.2111864687):0.019593,(((((((A1.GM.2009.N057856.HQ385453:0.1573472428,02_AG.GW.2014.DE00214GW005.MH078542:0.1037105537):0.040283,02_AG.GW.2014.DEURF14GW040.MN703132:0.1474590884):0.031003,(02_AG.GM.2007.N47046.HQ385462:0.1384434792,02_AG.NG.2015.AC12_A1_HIV_1AG.MN944213:0.1469345445):0.024803):0.007249,(((((((02_AG.NG.1994.NG3675.AF069933:0.0911420761,02_AG.CM.2004.459-16.MH705136:0.0967708352):0.017514,(02_AG.CM.2004.250.EU513189:0.1368147275,02_AG.CM.2008.DE00208CM001.JX140646:0.1429107951):0.012644):0.006866,(02_AG.SN.1999.3226_p15.HM215291:0.0892986801,02_AG.CM.2008.BP00079_RH04.JN687776:0.1515438558):0.045187):0.018679,(((((02_AG.CM.1997.97CM_MP807.AJ286133:0.0644984251,02_AG.CM.2004.255.EU513184:0.1368619344):0.017185,(02_AG.CM.2001.01CM_1475MV.AY371138:0.1074953801,02_AG.CM.2003.CM1193-8.KU168304:0.0903271768):0.043973):0.002342,((02_AG.CM.2001.01CM_1237NG.AY371136:0.1182776614,02_AG.FR.2000.45.MH742763:0.1370202563):0.004913,((02_AG.CM.2010.LB095_1.MK086113:0.1408127118,02_AG.CM.2000.NYU1999.MK086123:0.0871793263):0.057296,02_AG.CM.2011.NYU6556_3.MK086125:0.1255378567):0.027770):0.009053):0.010977,(02_AG.CM.2001.01CM_0158ND.AY371132:0.0687743371,02_AG.CM.2001.01CM_0144ND.GU201495:0.0553496939):0.085203):0.003783,(02_AG.CM.2001.01CM_0074NY.AY371131:0.0799794575,02_AG.CM.2001.01CM_0925MO.AY371134:0.1097239312):0.067582):0.004954):0.009158,((((02_AG.CM.1999.pBD6_15.AY271690:0.1950536406,(02_AG.CM.2001.01CM_0005BBY.AY371123:0.0836075248,02_AG.CM.1993.CA18.HQ912706:0.0597365142):0.050257):0.017599,((02_AG.CM.2002.02CM_3153MN.GU201513:0.1177321032,02_AG.CM.2006.06CMARC01.MN153477:0.2040286485):0.027088,((02_AG.AO.2006.Read34_HIV_CRF02_AG.KX228814:0.1549945995,02_AG.BG.2009.S_09_188.MH746242:0.0925055334):0.021278,02_AG.CM.2004.f3_8_a_env_SGA.MH460467:0.1030340986):0.018283):0.020471):0.008590,(((02_AG.CM.2002.02CM_2348SA.AY371130:0.1153882538,02_AG.CM.2010.10CMLB097.MT349414:0.1799148157):0.019631,(02_AG.CY.2009.CY252.JF683795:0.1316663859,02_AG.CM.2008.08CMNYU1003.MN153495:0.1483358329):0.012768):0.018327,02_AG.CM.2010.10CMLB070.MT349409:0.1304465215):0.009098):0.008168,02_AG.CM.2001.01CM_0131NY.AY371137:0.1508571815):0.006151):0.006758,((02_AG.CM.2002.02CM_0013BBY.AY371125:0.1369082458,(02_AG.CM.2002.02CM_2162SA.AY371129:0.0386697890,02_AG.CM.2002.02CM_2172SA.GU201512:0.0235290368):0.083446):0.024764,02_AG.CM.2007.CM100-17.KU168310:0.1182863492):0.016173):0.011573,((02_AG.CM.2002.02CM_0015BBY.AY371127:0.0987987346,02_AG.CM.2004.263.EU513182:0.2127399851):0.026353,02_AG.CM.2002.02CM_1901LE.AY371146:0.1610970798):0.019660):0.014664):0.011285,((((((((02_AG.GH.1997.97GH-AG1.AB049811:0.0955110717,02_AG.NG.2011.DE00211NG010.KY953198:0.1433457525):0.023358,(02_AG.CM.2001.01CM_0002BBY.AY371122:0.1242760323,(02_AG.CM.2002.02CM_1677LE.AY371140:0.0991829543,02_AG.CM.2001.01CM_4410HAL.AY371142:0.1387699774):0.024353):0.024639):0.002239,02_AG.FR.1991.DJ264.AF063224:0.0741841110):0.007344,(((((02_AG.FR.1992.PHI127.AY231152:0.1022297610,02_AG.KR.2012.12MHR9.KF561435:0.0940018664):0.015908,02_AG.KR.2007.07MHI10.JQ316136:0.1159842199):0.007029,((02_AG.SN.2001.3233_p12.HM215292:0.1167918673,02_AG.FR.1997.51.MH742769:0.0967818226):0.015010,02_AG.BE.1993.VI1090.HQ912710:0.0893348053):0.003404):0.007164,02_AG.FR.2001.47.MH742765:0.1244294381):0.009024,(02_AG.GM.2002.N017561.HQ385451:0.1100813096,02_AG.NG.2010.10NG020437.KX389614:0.1622396881):0.028769):0.002180):0.009757,((02_AG.GH.2003.GHNJ196.AB231898:0.1599534323,02_AG.NG.2011.11NG050356.KX389643:0.1345529304):0.042560,(((02_AG.CI.1999.928.EU513199:0.1455322788,02_AG.CM.2010.10CMLB075.MT349411:0.1496221221):0.012777,(02_AG.CM.2000.LA10GuVa.KU168265:0.1695936889,02_AG.NG.2011.DE00211NG009.KY953197:0.2227246991):0.024967):0.009202,(02_AG.PK.2015.PK024.KX232616:0.1083791577,02_AG.PK.2015.PK032.KX232622:0.1037734574):0.082511):0.012550):0.011214):0.004410,(((((((((02_AG.CM.1996.96CM_MP522.AM279349:0.1225655190,((02_AG.CY.2009.CY247.JF683792:0.1711481461,02_AG.CM.2015.DE00215CM060.MT222937:0.1341438073):0.022376,02_AG.CM.2005.KM18BlR1.JF706428:0.1862566919):0.010490):0.010718,02_AG.CM.2001.01CM_0008BBY.AY371124:0.1053340801):0.008945,(02_AG.CM.2004.266.EU513193:0.1356550672,02_AG.CY.2009.CY256.JF683799:0.1413271709):0.025434):0.006465,((02_AG.CM.2002.02CM_4082STN.AY371141:0.1101846948,02_AG.GM.2006.N041366.HQ385447:0.1526814724):0.013618,02_AG.CM.2005.KM11BlR2.JF706405:0.1801511831):0.007877):0.007208,(02_AG.CM.2004.253.EU513191:0.1216300924,02_AG.FR.2002.41.MH742762:0.1085670590):0.024137):0.005590,((02_AG.CM.2002.02CM_1669LE.AY371139:0.1296878184,02_AG.CM.2010.DE00210CM019.KU749419:0.1344930051):0.017163,02_AG.CM.2011.11CMLB115.MT349415:0.1724405174):0.014715):0.003417,(((02_AG.CM.2002.02CM_1970LE.AY371128:0.1403175165,02_AG.CM.2004.235.EU513195:0.1325937595):0.023613,02_AG.CM.2005.278.EU513198:0.1469220423):0.010780,02_AG.CM.2002.NYU129_5.MK086121:0.1537540446):0.004235):0.002284,(02_AG.CM.2002.02CM_0014BBY.AY371126:0.1862692819,(02_AG.CM.2001.01CM_0126MA.GU201499:0.1409918748,02_AG.SN.1999.1105_p17_1.HM215264:0.1252461479):0.020816):0.009388):0.011246,(((02_AG.NG.2001.PL0710.DQ168577:0.1057345774,02_AG.NG.2006.06NG_SC11.JN248580:0.1512910059):0.038917,02_AG.CM.2004.251.EU513196:0.1715771863):0.016879,(02_AG.SN.1999.3273_p21_1.HM215293:0.1359506887,02_AG.GW.2014.DE00214GW009.MH078544:0.1360129460):0.023265):0.009132):0.008893):0.003861,(((((02_AG.GH.2003.GHNJ185.AB231895:0.1489133057,(02_AG.SN.1998.98SE_MP1211.AJ251056:0.1215985698,02_AG.CI.2016.DE00216CI019.MH078536:0.1710581968):0.024848):0.008181,((02_AG.GH.2003.03GH184AG.AB286859:0.0874848671,02_AG.CY.2009.CY265.JF683806:0.1635298353):0.023343,(02_AG.FR.2012.AGJ40311674_Env168.MH000312:0.1533651216,02_AG.GB.2001.MM14.02.SGS.10.MT793856:0.1253680292):0.008025):0.019600):0.013317,(((02_AG.GH.2003.03GH181AG.AB286855:0.1807777248,(02_AG.ES.2006.P1261.EU786671:0.1171051694,(02_AG.GW.2014.DE00214GW002.MH078541:0.0921906879,02_AG.GW.2013.DE00213GW041.MN703128:0.1436614761):0.032974):0.010951):0.003437,(02_AG.SN.1999.3169_p4.HM215290:0.1454764073,02_AG.GM.2009.N058521.HQ385455:0.1954924839):0.026344):0.007783,((02_AG.US.1999.99US_MSC1134.AY444809:0.1139666992,02_AG.SN.2013.5294.KT223759:0.1816468194):0.017703,(02_AG.DE.2009.701114.KT124792:0.1811679709,02_AG.ES.2010.P2648.MK177825:0.1988121911):0.032635):0.010916):0.008271):0.002476,(((02_AG.NG.1995.NG1921.AF069941:0.1815130988,((02_AG.FR.2011.AKN26489280_Env279.MH000309:0.0776457329,02_AG.FR.2012.177.MH742757:0.1226018249):0.026513,02_AG.FR.2001.48.MH742766:0.0542538755):0.044268):0.022327,(02_AG.GM.2005.N36165.HQ385446:0.1421165819,02_AG.NG.2009.09NG_SC30.JN248590:0.1360963909):0.013754):0.010648,(02_AG.SE.2014.098GN.MF373200:0.1528666747,02_AG.GW.2014.DE00214GW043.MT222961:0.1567715803):0.035675):0.013007):0.005166,(((((02_AG.GH.2003.03GH182AG.AB286857:0.1163571176,02_AG.GH.2003.03GH189AG.AB286862:0.1262691525):0.033813,02_AG.NG.2009.09NG010181.KX389629:0.1185035679):0.009149,02_AG.FR.1994.PHI324.AY231153:0.1447229489):0.012670,(((02_AG.GH.2003.03GH197AG.AB286863:0.1490652026,(02_AG.SE.1994.SE7812.AF107770:0.0965048201,02_AG.SN.2000.2705_p18_1.HM215281:0.1114516980):0.014107):0.013636,((02_AG.US.2000.00US_MSC3083.AY444811:0.1274239652,02_AG.FR.2001.50.MH742768:0.1214004918):0.033613,(02_AG.CM.2002.02CM_3217MN.GU201514:0.1201811075,(02_AG.CM.2010.DE00210CM013.KF859739:0.1517539502,02_AG.CM.2006.06CMLPH19AM.MT349419:0.1633117654):0.028226):0.010401):0.013665):0.007179,((02_AG.US.1998.98US_MSC5007.AY736840:0.0936387531,02_AG.NG.2001.PL0754.DQ168578:0.0982058975):0.023473,((02_AG.US.2001.APV_12.DQ869018:0.1452898973,02_AG.CM.2008.DE00208CM004.JX140647:0.1039564822):0.014405,02_AG.GM.1997.N180032.HQ385449:0.0916607848):0.015902):0.005253):0.006362):0.004421,(((02_AG.CM.1997.CM53658.AF377955:0.0493150851,02_AG.CM.2004.211.EU513187:0.1030095596):0.044883,02_AG.GM.2001.N010897.HQ385450:0.1251780962):0.003571,((02_AG.SN.1998.98SE-MP1213.AJ251057:0.1291999266,02_AG.CN.2004.CNE85_U.HQ700002:0.1657316362):0.025923,((02_AG.BE.2001.ITM4_01.FN432725:0.1373397076,02_AG.FR.1999.46.MH742764:0.1036104287):0.014006,02_AG.GM.1999.N004445.HQ385454:0.1354490600):0.002999):0.002151):0.004704):0.005897):0.007817):0.008347,((((02_AG.GH.2003.GHNJ188.AB231896:0.1308322944,02_AG.NG.2009.09NG010170.KX389630:0.1744916651):0.020483,(02_AG.CM.2004.33.EU513186:0.2155240883,02_AG.CM.2010.LB016_1.MK086109:0.1622558128):0.028663):0.011383,(02_AG.CY.2007.CY206.JF683758:0.1476547614,02_AG.GW.2014.DE00214GW020.MH078545:0.1928780710):0.031922):0.009865,(02_AG.FR.2001.54.MH742770:0.1326876607,02_AG.GW.2014.DE00214GW018_6965.MK397970:0.1765081406):0.018907):0.007110):0.008598):0.015148,02_AG.NG.2012.12NG060304.KX389647:0.1616732374):0.023008,(02_AG.UG.2010.DEURF10UG006.KF716488:0.2166773569,(02_AG.CI.2016.DEURF16CI022.MH078539:0.2289514309,02_AG.RU.2017.RU_ERS_1322_2017.MZ327288:0.2417024552):0.042428):0.011480):0.038392):0.039830,((((((((G.KE.1993.HH8793.AB485662:0.0991989215,(G.ES.2006.X2088_9.EU885764:0.1502406563,G.NG.2011.11NG050272.KX389642:0.1955664710):0.045086):0.019325,G.CM.2007.BS03_A1_01062011.KR051438:0.1766735101):0.009498,((G.CM.1997.97CM_MP801.AM279346:0.1063505809,((G.CM.2001.A1786.FJ389367:0.1199197325,G.CM.2007.BS12_A5_21032012.KR051442:0.1388944586):0.024452,G.CM.2009.11439_C5.KR051426:0.1380619674):0.020212):0.013923,(G.FR.1995.PHI365.AY231156:0.1125992603,((((G.ES.2002.P402_2_11.EU885759:0.0984413636,((((G.ES.2002.X1193_1.EU885761:0.0246710467,G.ES.2005.X2131_c1_B5.FJ817368:0.0679293248):0.017678,G.ES.2008.X2571_b1.JF327808:0.0948881132):0.032037,G.ES.2008.X2470_F8_12.GQ222685:0.0709954420):0.031857,(((G.ES.2003.X1254_3.EU885762:0.0915191814,G.ES.2008.X2558.GQ862781:0.0860520174):0.027697,(G.ES.2009.X2636_b.JN054287:0.1561079728,G.ES.2009.X2693_a.JN054296:0.0984381716):0.023636):0.022934,(G.ES.2004.X1632_s2_b10.FJ817370:0.0976094346,(G.ES.2008.P2091_a.JN054265:0.0605117075,G.BG.2009.V_09_011.MH746255:0.0746052384):0.017017):0.025966):0.021879):0.011035):0.015468,G.GW.2008.LA57LmNe.KU168300:0.0899556193):0.013523,G.ES.2005.X1854_2_10.EU885763:0.1163566842):0.009166,G.ES.2009.X2634_2.GU362882:0.1100704476):0.031739):0.013751):0.019319):0.015634,(G.KE.2009.DEMG09KE001.KF716477:0.1849524064,G.KE.2006.06KE275457V6.KT022379:0.1469140939):0.039636):0.012839,(((((((((((G.NG.1995.NG1939.AF069935:0.0917935054,G.NG.1995.NG1929.AF069943:0.0583898861):0.010239,G.CM.2007.920-49.KP718923:0.1414946911):0.003334,G.NG.1995.NG1928.AF069947:0.0672765378):0.016222,((G.NG.2008.P1992_G10_4.GQ324613:0.1484343626,G.ES.2007.MFU54_D1.HQ236564:0.1012537359):0.019526,(G.CM.2007.BS51_A3_21032012.KR051457:0.1471002713,G.NG.2011.DEMG11NG008.KY953202:0.1387920670):0.016719):0.004224):0.021512,G.CM.2007.BS48.KR017776:0.1126722501):0.008350,(G.NG.2001.01NGPL0669.DQ168576:0.1461650299,(G.CN.2013.GZ8H3748.13.MH431770:0.1820363739,G.US.2016.00926_PH331_W2-DMSO_3HG19_BAR48_Seq1_Phase0_NumReads492.MT307670:0.1226813739):0.012007):0.012523):0.004072,(G.NG.2009.09NG_SC62.JN248593:0.1794541650,G.CM.2010.DEURF10CM020.KP109502:0.1923645110):0.022633):0.005238,((G.NG.2001.01NGPL0674.DQ168575:0.0889493468,G.NG.2009.09NG_SC31.JN248591:0.1134813569):0.012446,((G.CN.2008.GX_2084_08.JN106043:0.1049797681,G.NG.2008.08NG_SC13.JN248582:0.1084245212):0.007997,G.NG.2011.DEMG11NG007.KY953201:0.1599272514):0.012302):0.010152):0.006869,(G.ES.2009.P2272_b.JN054269:0.1363115441,(((G.CM.2007.BS46_A2_21032012.KR051448:0.1212196276,G.CM.2010.10CMLB030.MT349406:0.1947555191):0.011424,G.NG.2015.AC13A_A2_HIV_1G.MN944231:0.1640761421):0.016816,G.ZM.2003.8B.PB.103.KY229519:0.2112264521):0.008681):0.014430):0.004231,((G.ES.2008.P1909_C5_6.GU332513:0.1204367295,G.CN.2016.9835.MK254639:0.1651256283):0.037308,G.NG.2009.09NG010157.KX389631:0.1548652110):0.026175):0.004793,(G.NG.1995.NG1937.AF069937:0.0716262568,G.NG.2012.12NG060409.KX389648:0.1391461646):0.041564):0.023618):0.003953,(G.FR.1995.PHI355.AY231155:0.1584864523,((((G.CM.2001.01CM_4049HAN.AY371121:0.1106638668,G.CM.2003.CM44-10.KU168302:0.1598501439):0.035171,(G.NG.2015.AC02_A5_HIV_1G.MN944109:0.1311961799,G.NG.2015.AC05_A3_HIV_1G.MN944150:0.2115001214):0.036469):0.006665,(G.NG.2010.10NG020134.KX389619:0.2009085721,(G.CM.2011.DEMG11CM046.KY658701:0.1662534924,(G.NG.2015.AC04_A2_HIV_1G.MN944135:0.1973669906,G.NG.1992.92NG083_JV10832.U88826:0.0539819965):0.018537):0.008201):0.008739):0.027320,G.CD.1987.PBS1191.MH705134:0.1116787852):0.011644):0.005994):0.014562,((G.BE.1996.DRCBL.AF084936:0.1473102676,G.CM.2010.12541_B2.KR051432:0.1810046408):0.044851,(((G.CM.2010.DEMG10CM008.JX140676:0.1791078393,G.CD.2003.LA23LiEd.KU168277:0.0968463558):0.015831,G.CM.2006.740-14.KP718915:0.1283612950):0.010509,(G.CM.2008.789-10.KP718925:0.1065940863,G.CM.2005.05CMBDSH19.MN153484:0.1423761692):0.037248):0.013517):0.004153):0.083703,((((((((((((((((((((01_AE.TH.1995.95TNIH022.AB032740:0.0747754517,01_AE.CN.2007.CNE56.HM215419:0.0876135461):0.023825,01_AE.JP.1993.93JP_NH1.AB052995:0.0610174250):0.007785,01_AE.TH.1997.97TH_NP1695.AY713419:0.1286016381):0.004624,((01_AE.TH.1997.97TH_NP1525.AY713420:0.0555532690,01_AE.TH.2008.TR18.GQ916578:0.0879913985):0.008689,01_AE.BG.2009.S_09_099.MH746238:0.1143678385):0.008516):0.003406,(01_AE.TH.1995.95TNIH047.AB032741:0.0546338816,01_AE.TH.1999.99TH_C2405.AY945718:0.0859938468):0.019688):0.007335,(((01_AE.CN.2009.YN09P0015.JX112868:0.1454407738,01_AE.TH.2014.2543896P000FL_Sa.MG989503:0.1014990255):0.013462,01_AE.SG.2009.HM153I.KY213721:0.0936380025):0.010451,01_AE.SG.2009.HM149.KY213734:0.1516464660):0.023471):0.000002,(((01_AE.TH.2006.102CC2.EU743789:0.1131539704,01_AE.TH.2008.AE_Env_CR28_Apr08D.JN388191:0.0892507535):0.011919,01_AE.TH.2000.3135A10.A11.KJ953119:0.0898070852):0.004262,01_AE.TH.2010.40094v01_01R.KU230418:0.1468409524):0.003362):0.001649,(01_AE.TH.2006.AA119_816763_c02.JN944659:0.0733610159,01_AE.SG.2008.HM089.KY213724:0.0860103363):0.009016):0.001736,((((((01_AE.TH.1993.93TH051.AB220944:0.0196324305,01_AE.TH.1993.93TH062.AB220947:0.0286918917):0.018951,01_AE.US.1998.98US_MSC3012.AY444806:0.0730971382):0.007715,(01_AE.TH.2001.01TH_C2570.AY945719:0.0684750119,01_AE.TH.2004.T276248_sga01.JF297221:0.0830638015):0.005531):0.001850,(01_AE.TH.1996.96TH_NI1046.AY713421:0.0536040601,01_AE.CN.2002.YN0203.JX112860:0.0946052680):0.008618):0.004584,((((01_AE.TH.1996.NI1154.AF070710:0.0590824580,(01_AE.TH.2002.OUR737I.AY358037:0.0599200923,01_AE.TH.2000.00TH_C2101.AY945716:0.0807624214):0.010904):0.003855,01_AE.CN.2005.Fj066.EF036535:0.1131099477):0.003585,(((01_AE.TH.2001.OUR830I.AY358064:0.0614072536,01_AE.TH.2000.OUR721I.AY358067:0.0694509784):0.017411,01_AE.TH.2008.TR01.GQ916576:0.0773339052):0.009167,((01_AE.TH.2006.21PL2.EU743757:0.0884261634,01_AE.TH.1999.3210A08.D22.KJ953596:0.0711475681):0.005013,01_AE.TH.1999.3067A08.A10.KJ952689:0.0589600630):0.003851):0.003959):0.004326,(((01_AE.TH.2000.OUR810I.AY358063:0.1004809495,01_AE.TH.2007.MERLBDTRC5.JN860764:0.0749678158):0.008060,01_AE.US.2000.00US_MSC1164.AY444804:0.0645773289):0.002407,(01_AE.TH.2000.00TH_C2257.AY945717:0.0558641428,01_AE.TH.2000.C1705.DQ789392:0.0776684227):0.010100):0.001699):0.005198):0.001823,(01_AE.TH.2001.OUR786I.AY358036:0.1178941767,((((01_AE.TH.1999.OUR258I.AY358049:0.0435332459,01_AE.TH.2000.OUR746I.AY358061:0.0415246094):0.021059,(01_AE.TH.2006.107CC2.EU743794:0.1312344775,(01_AE.TH.2008.AE_Env_CR12_Apr08R.JN388151:0.1019533063,(01_AE.TH.2011.40577v01_01.MN792550:0.0181089313,01_AE.TH.2011.40195v1a_01.MW443206:0.0494286657):0.080193):0.012126):0.006290):0.006774,((01_AE.CN.2005.FJ051.DQ859178:0.0655960117,01_AE.VN.2013.VN_474.MT635169:0.1200251661):0.023571,(01_AE.VN.1997.97VNAG202.FJ185246:0.0467590870,((01_AE.BG.2009.S_09_082.MH746236:0.1113707214,01_AE.BG.2008.S_08_004.MH746262:0.1020943295):0.012871,((01_AE.BG.2009.S_09_110.MH746239:0.0675097692,01_AE.BG.2009.S_09_255.MH746245:0.0231250112):0.004323,01_AE.BG.2009.S_09_209.MH746243:0.0190091006):0.070933):0.015449):0.011916):0.002070):0.003641,(01_AE.TH.2006.52PB3.EU743771:0.1181769442,01_AE.LA.2012.KH19F5101.MG760381:0.1293114739):0.023352):0.001455):0.006509):0.001684):0.001648,(((((((((01_AE.MM.1999.mCSW105.AB097872:0.0785215550,01_AE.TH.2005.05TH342968.JN248342:0.0928452236):0.017184,(01_AE.TH.2010.254034C01Ra.KT185793:0.0708372905,01_AE.TH.2013.2543799P000FL_Sa.MG989501:0.0905843715):0.068229):0.001805,(01_AE.SG.2009.HM140.KY213749:0.0885152290,01_AE.LA.2012.XI38F4856.MG760431:0.1453818751):0.027501):0.011370,01_AE.LA.2011.VI28F3940.MG760397:0.1148088344):0.005087,(01_AE.GB.2008.CH080100_e_p1.HM204634:0.0835313164,(01_AE.TH.2012.40511v01_02.MN792470:0.0376593198,01_AE.TH.2011.40096v01_01.OM825846:0.0623452228):0.072110):0.012774):0.005679,((((((((((((((((01_AE.TH.1993.93TH054.AB220945:0.0224553380,01_AE.TH.1995.NI1146.AF070705:0.0406200813):0.006460,(01_AE.TH.1994.A01021_A8_1.AF015916:0.0620500561,01_AE.FI.1992.FIN92168.AF219267:0.0216254937):0.000003):0.001748,((01_AE.TH.1993.93TH057.AB253424:0.0309107399,(01_AE.TH.2001.01TH_C3256.AY945720:0.0701316765,01_AE.VN.1997.97VNAG204.FJ185247:0.0888283461):0.012521):0.008151,01_AE.TH.1992.TH023.KU562843:0.0355760087):0.001814):0.001658,((((01_AE.TH.1993.93TH9021.AF164485:0.0515529974,01_AE.TH.1994.VI1249.DL258716:0.0488626517):0.009524,(01_AE.TH.2008.RY17.GQ916588:0.1091793013,01_AE.TH.1990.CM246_c1.JN944663:0.0246347014):0.003117):0.003832,01_AE.TH.1992.TH921104.U39255:0.0394177830):0.000079,((01_AE.TH.1999.OUR422I.AY358051:0.0426105345,01_AE.TH.2000.OUR595I.AY358052:0.0634718266):0.032611,(01_AE.TH.1996.I036_Bulk.MN593212:0.0298834145,01_AE.TH.1993.KH03.U48264:0.0691600494):0.005613):0.006113):0.001685):0.001649,(01_AE.TH.1993.93TH065.AB220948:0.0294543761,01_AE.TH.1995.NI1144.AF070703:0.0534483049):0.005843):0.001655,(((((((((01_AE.CN.1997.97CNGX2F_97CNGX_2F.AY008714:0.0172115122,01_AE.CN.2006.AE02.EU363850:0.0520214329):0.004557,(((01_AE.CN.2008.SH6_81.GU475032:0.0973852191,(01_AE.CN.2008.SHX346_60.GU475034:0.0777972143,01_AE.CN.2008.GX72_27.GU475035:0.0419091009):0.010028):0.006305,(((01_AE.CN.2008.GX73_29.GU475038:0.0735842042,01_AE.VN.2012.VN_421.MT635166:0.1682891921):0.018745,01_AE.CN.2007.GX155_55.GU475043:0.0784220850):0.007103,(01_AE.CN.2005.05GX001.GU564221:0.0596680355,01_AE.CN.2006.06GX239.GU564230:0.0552547837):0.006775):0.004466):0.006605,01_AE.CN.2007.GX070044.JX112833:0.0708966842):0.001772):0.003436,(01_AE.CN.2008.SHX335_24.GU475033:0.0576938051,01_AE.CN.2009.09GX300.MG655199:0.0568629470):0.012823):0.001669,((((01_AE.CN.2005.FJ053.DQ859179:0.0758320048,(01_AE.CN.2005.05GX079.GQ845125:0.0856696012,01_AE.VN.2005.VN_016.MT635140:0.0763256401):0.014265):0.013743,(01_AE.CN.2009.09GX311.MG655201:0.0841478629,((01_AE.VN.2009.VN_236.MT635158:0.1122348477,(01_AE.CN.2006.06GXD242.MW079306:0.0331312627,01_AE.CN.2006.06GXD243.MW079307:0.0682869865):0.061187):0.010423,(((01_AE.VN.2012.VN_293.MT635160:0.1510652182,01_AE.VN.2014.VN_643.MT635175:0.1234279920):0.020664,01_AE.VN.2012.VN_446.MT635168:0.1486511552):0.010385,01_AE.VN.2011.VN_633.MT635174:0.1016350059):0.020376):0.003892):0.009220):0.005393,(((01_AE.CN.2007.GX24_8.GU475015:0.0781797002,01_AE.VN.2014.DE00114VN003.MT222955:0.1540316313):0.021335,01_AE.CN.2008.GX88_47.GU475018:0.1027105899):0.016522,01_AE.CN.2008.GX74_20.GU475021:0.0712100831):0.008240):0.001709,((01_AE.CN.2008.GX68_5.GU475044:0.1258718347,01_AE.CN.2005.05GXD005.MW079293:0.0881487262):0.010814,(01_AE.CN.2007.GX070005.JX112830:0.0754103610,(01_AE.VN.2008.VN_032.MT635143:0.0970090208,01_AE.VN.2012.VN_354.MT635163:0.0744704118):0.017273):0.007980):0.008845):0.010895):0.005682,((01_AE.CN.2005.AE03.EU363851:0.0597232584,((01_AE.CN.2009.09GX332.MG655204:0.0602473633,01_AE.VN.2013.VN_388.MT635164:0.1167265121):0.015827,(01_AE.VN.2012.VN_219.MT635157:0.1131742238,(01_AE.VN.2012.VN_298.MT635161:0.0898754834,01_AE.VN.2012.VN_300.MT635162:0.1612257815):0.013764):0.007090):0.011238):0.007299,(((01_AE.CN.2008.GX8C_31.GU475039:0.0475034791,(01_AE.VN.2013.VN_478.MT635170:0.1140657988,01_AE.CN.2005.05GXD079.MW079303:0.1052304631):0.017296):0.005619,01_AE.CN.2007.FJ070013.JX112810:0.0577168073):0.004781,(01_AE.CN.2007.JS070901.JX112850:0.0955184242,(01_AE.LA.2011.VI22F3899.MG760390:0.0836495094,01_AE.LA.2011.VI32M3901.MG760404:0.0320825947):0.035072):0.011560):0.007438):0.003558):0.010180,((01_AE.VN.1998.98VNND15.FJ185235:0.0655469332,01_AE.VN.1997.97VNHCM306.FJ185259:0.0567008225):0.007302,01_AE.VN.1997.97VNHCM302.FJ185238:0.0385038117):0.004687):0.001743,(01_AE.VN.1997.97VNHCM303.FJ185239:0.0649164550,(01_AE.VN.1997.97VNHCM310.FJ185240:0.0464958839,01_AE.VN.1997.97VNHCM309.FJ185260:0.0636120531):0.005346):0.003218):0.010080,(01_AE.VN.1997.97VNAG214.FJ185253:0.0754684345,01_AE.VN.1997.97VNAG218.FJ185255:0.0543467809):0.013908):0.000003,01_AE.VN.1997.97VNHCM301.FJ185237:0.0551943357):0.008231):0.000003,(01_AE.TH.1992.92TH001.AY494968:0.0368633862,01_AE.VN.1997.97VNHCM314.FJ185241:0.0673467292):0.004793):0.006541,((((01_AE.TH.1996.NI1155.AF070711:0.0501889276,01_AE.TH.2001.OUR609I.AY358040:0.0764146908):0.018077,(01_AE.TH.1993.C2_CMU02.AY494967:0.0616292237,01_AE.TH.1996.M071_b.MN593213:0.0454835351):0.006544):0.003148,(01_AE.TH.1996.M114.DQ354117:0.0550969605,01_AE.TH.2013.2544320P000R_Sa.MF957508:0.1323384692):0.012956):0.003199,01_AE.TH.2013.2546579P000env_S02.MF957553:0.1361920798):0.002937):0.003156,(((((01_AE.TH.1993.93TH060.AB220946:0.0297249749,01_AE.TH.2001.01TH_C1436.AY945713:0.0732099304):0.004919,01_AE.TH.2008.TR09.GQ916577:0.0735294719):0.001676,01_AE.TH.1996.I038_g.MN593214:0.0520491898):0.004918,(((((01_AE.TH.1995.NI1150.AF070708:0.0425040723,01_AE.TH.1993.KH08.U48266:0.0855586817):0.005063,(((01_AE.TH.1999.OUR066I.AY358043:0.0954715400,((01_AE.CN.2006.YN192_31.GU475046:0.0941246277,(01_AE.TH.2010.254023C01Ra.KT185962:0.1337447625,01_AE.SG.2008.HM069.KY213739:0.0930598988):0.022074):0.012020,(01_AE.LA.2011.VI33M2961.MG760406:0.0675389828,01_AE.LA.2011.VI48M3407.MG760423:0.1158637346):0.023082):0.007585):0.004202,(01_AE.CN.2007.07CNYN332.KF835518:0.0975242403,((01_AE.TH.2012.2543669P000FL_Sa.MG989498:0.0942047617,01_AE.TH.2011.2549533P000FL_Sj.MG989565:0.1142438965):0.019863,01_AE.TH.2011.2544030P000R_Sf.MG989579:0.1082719633):0.010524):0.019279):0.006627,((((((01_AE.CN.2005.Fj052.EF036528:0.0714666295,01_AE.CN.2007.GX11_13.GU475042:0.0541284845):0.016519,01_AE.CN.2007.GZ070123.JX112843:0.1158620137):0.007794,(01_AE.CN.2009.09GX286.MG655198:0.0954757080,01_AE.CN.2009.09GX319.MG655202:0.0872790107):0.021672):0.001157,01_AE.CN.2007.GD070120.JX112827:0.0654911234):0.005691,01_AE.CN.2006.CNE5.HM215415:0.0816861923):0.017985,(01_AE.TH.2006.50PL1.EU743770:0.1123151854,01_AE.TH.2006.644039_c01b.JN944657:0.0789006831):0.025508):0.006514):0.005248):0.002498,01_AE.FR.1996.PHI426.AY231158:0.0458587290):0.002168,(01_AE.TH.2000.00TH_C4151.AY945724:0.1078183612,01_AE.TH.1999.3084A16.A1.KJ952732:0.0723897592):0.009344):0.002857,01_AE.TH.2000.3118A16.A1.KJ952968:0.1308835033):0.003143):0.003156,((((01_AE.TH.2001.OUR702I.AY358059:0.0544166405,(01_AE.TH.2006.65CC4.EU743780:0.0822572875,01_AE.TH.2006.65PL1.EU743781:0.0651972015):0.099833):0.007495,(01_AE.TH.2006.47CC11.EU743767:0.1082847363,01_AE.TH.2008.AE_Env_CR8_Apr08R.JN388131:0.1650912785):0.017776):0.012758,01_AE.TH.2001.01TH_R2184.AY945730:0.0459970564):0.000003,((01_AE.TH.1998.98TH_R1166.AY945728:0.0927139201,(01_AE.TH.2008.TR28.GQ916582:0.1252298091,(01_AE.CN.2002.YN0221.JX112861:0.1032408650,01_AE.BG.2009.P_09_025.MH746232:0.1250826093):0.017674):0.011998):0.008256,((01_AE.TH.2007.T503006_sga10.HQ691020:0.1033244017,01_AE.TH.2009.40061v03_06.KU230417:0.0834193932):0.008212,(01_AE.TH.2010.254019C01Rb.KT185941:0.0500067089,(01_AE.SG.2008.HM043.KY213725:0.0420663796,((((01_AE.SG.2008.HM067.KY213726:0.0472057762,01_AE.SG.2008.HM018.KY213730:0.0212692636):0.019732,01_AE.SG.2008.HM045.KY213737:0.0705358946):0.009900,(01_AE.SG.2008.HM040.KY213727:0.0289495827,01_AE.SG.2008.HM108.KY213732:0.0204756235):0.013256):0.004730,(01_AE.SG.2008.HM026.KY213731:0.0362182625,01_AE.SG.2008.HM019.KY213735:0.0585531358):0.010629):0.006997):0.009736):0.079626):0.005606):0.007814):0.003391):0.001601):0.001729,((((01_AE.TH.1994.E11429_A3_1.AF015919:0.0849933237,(01_AE.TH.2009.RTA4-env.KF268037:0.0885656744,01_AE.TH.2000.3046A02.A1.KJ952562:0.0541130785):0.006737):0.010637,(((01_AE.TH.2000.00TH_C4118.AY945722:0.0805357557,(01_AE.TH.2006.98CC3.EU743783:0.1361886021,01_AE.TH.2006.105PB1.EU743791:0.0697737781):0.025761):0.004296,01_AE.TH.2000.3153A14.A1.KJ953282:0.1040006184):0.011481,((((01_AE.VN.1997.97VNAG207.FJ185249:0.0610653944,01_AE.VN.1997.97VNAG208.FJ185250:0.0423468746):0.007340,01_AE.TH.2008.TR32.GQ916583:0.0866958245):0.003828,01_AE.TH.2000.3043A03.B11.KJ952505:0.0644462539):0.002082,(01_AE.TH.2000.3189A08.A2.KJ953459:0.0383942021,01_AE.TH.2011.40436v02_01.KU230426:0.1023334962):0.016335):0.001983):0.003945):0.000002,((((01_AE.TH.2006.50PB2.EU743769:0.0892301357,01_AE.TH.2006.55PL1.EU743774:0.0738688382):0.032346,(((01_AE.ID.2012.PJ39-9.MG839512:0.1020760297,01_AE.ID.2012.SM26-3.MG839515:0.1227075995):0.024337,01_AE.TH.2010.40007v02_01R.MN791995:0.1046481527):0.006419,(01_AE.TH.2011.2549114P000FL_Sa.MG989561:0.0961020891,01_AE.TH.2011.2543077P000R_Sc.MG989570:0.0799500324):0.017759):0.010542):0.002519,((01_AE.CN.2010.YNFL03.KC870029:0.0952449878,01_AE.CN.2010.YNFL23.KC870041:0.1168137459):0.012985,01_AE.CN.2010.YNFL20.KC870039:0.0426179270):0.024981):0.001832,(01_AE.TH.2010.254020_P00Ra.KU230433:0.0785686924,01_AE.TH.2015.2548609P000R_Se.MG989613:0.1161029783):0.028873):0.003703):0.003198,(((((01_AE.TH.2000.00TH_C3347.AY945721:0.0626893731,01_AE.TH.2000.3203A14.A1.KJ953555:0.0746777790):0.025126,((01_AE.TH.2009.RTA16-env.KF268044:0.0884835237,01_AE.TH.2011.2544735P000R_Sc.MG989582:0.1145214863):0.027097,01_AE.VN.2013.VN_425.MT635167:0.1427914339):0.019752):0.006599,(01_AE.TH.2000.3063A10.B1.KJ952667:0.0698578886,(01_AE.TH.1999.3162A10.A3.KJ953366:0.0580964911,01_AE.TH.1999.3212A10.B10.KJ953611:0.0518649055):0.005740):0.004521):0.000003,((01_AE.TH.1999.99TH_R1149.AY945727:0.0844219720,(01_AE.VN.1997.97VNHCM319.FJ185242:0.0692620735,01_AE.TH.2000.3019A06.C1.KJ952346:0.0824961502):0.005893):0.004285,01_AE.TH.1999.3022A02.A1.KJ952376:0.0684535385):0.002453):0.001939,01_AE.VN.1997.97VNHCM343.FJ185243:0.0740856402):0.001522):0.000003):0.001647,(((((01_AE.CN.2005.Fj065.EF036534:0.1401871232,01_AE.TH.2009.254003P00Ra.c01.JX512893:0.1235541977):0.018047,((01_AE.TH.2008.TR23.GQ916579:0.0913265664,01_AE.SG.2008.HM097.KY213717:0.1195457758):0.018570,(01_AE.TH.2010.254022_P00c.KU230435:0.1323656888,01_AE.SE.2012.070SE.MF373173:0.1471608077):0.013738):0.003376):0.006196,01_AE.VN.1997.97VNHCM345.FJ185244:0.0512639089):0.009730,((((01_AE.TH.2006.41CC1.EU743763:0.1328533458,01_AE.TH.2001.LA09DuCe.KU168264:0.0889931569):0.008496,01_AE.CN.2007.07CNYN354.KF835533:0.1199000306):0.012057,(01_AE.TH.2007.WN12.GQ916572:0.0800704016,(01_AE.TH.2007.T502102_sga02.HQ691004:0.0915489595,01_AE.SG.2009.HM130.KY213715:0.0943909948):0.019413):0.005303):0.013224,01_AE.LA.2011.VI43F3290.MG760419:0.1088888343):0.004228):0.000003,((01_AE.TH.2006.62PL1.EU743778:0.0772313501,01_AE.TH.2005.T293735_sga06.HQ690964:0.1096956866):0.018779,01_AE.TH.2000.3090A02.C6.KJ952765:0.0724460003):0.010108):0.004665):0.001572,((((01_AE.TH.2001.OUR642I.AY358041:0.0995633454,(01_AE.TH.2005.AA118_703357_c02.JN944658:0.1247757664,01_AE.TH.2011.40139v0J_03.MW443197:0.1063037416):0.008581):0.005597,((01_AE.TH.2009.R163b_p1.JF680932:0.1328931192,01_AE.TH.2005.05TH327568.JN248341:0.0629818324):0.032932,(01_AE.CN.2009.YN09P0011.JX112867:0.1016195345,01_AE.CN.2007.07CNYN315.KF835502:0.1040548503):0.013692):0.009475):0.009386,(((((01_AE.TH.2008.RY31.GQ916592:0.1276878137,(01_AE.CN.2007.CNE55.HM215418:0.0605605681,01_AE.CN.2007.07CNYN316.KF835503:0.0669086019):0.037166):0.011657,01_AE.TH.2009.254004C01Ra.KT185983:0.1096578195):0.007058,01_AE.TH.2000.3218A16.A1.KJ953634:0.0858477973):0.007728,(01_AE.CN.2007.FJ070033.JX112813:0.0892400000,01_AE.TH.2009.254006P00Ra.c01.JX512894:0.0845794059):0.005830):0.002582,((01_AE.TH.2007.T357545_sga01.HQ690973:0.1029935801,01_AE.TH.2008.MERLBDTRC9.JN860768:0.0733682564):0.015977,(01_AE.TH.2004.04TH505841.JN248328:0.1110006693,01_AE.TH.2008.AE_Env_CR25_Apr08D.JN388181:0.0450188402):0.015204):0.009375):0.007473):0.007723,((01_AE.TH.2006.60CC3.EU743775:0.0555413414,01_AE.TH.2006.60PB2.EU743776:0.0377844489):0.065346,((01_AE.TH.2006.104PB4.EU743790:0.1170241228,01_AE.LA.2011.VI27F3026.MG760396:0.1093995350):0.040340,(((01_AE.VN.1997.97VNAG206.FJ185248:0.0800667733,01_AE.TH.2009.RTA3-env.KF268036:0.1134746838):0.009197,01_AE.TH.2008.RY12.GQ916587:0.1778317992):0.010117,(01_AE.TH.2004.04TH807015.JN248334:0.0795182386,01_AE.CN.2007.07CNYN312.KF835499:0.1009152396):0.014308):0.000191):0.012093):0.005539):0.001990):0.001572,(((((((01_AE.TH.1999.99TH_NI1052.AY713423:0.1107485520,(01_AE.LA.2011.VI50M3793.MG760425:0.1795021642,01_AE.TH.2014.4028P00m.MT121537:0.0899167946):0.012210):0.010621,(01_AE.TH.2006.29CC1.EU743759:0.1238512771,((01_AE.CN.2007.CNE28.HM215409:0.1196507411,01_AE.TH.2014.2547241P000FL_Sa.MG989535:0.1150009823):0.023128,01_AE.TH.2007.MERLBDTRC7.JN860766:0.1334968056):0.013474):0.005431):0.003961,(01_AE.TH.2006.45CC1.EU743765:0.1300650627,(01_AE.CN.2007.07CNYN317.KF835504:0.1072363672,01_AE.VN.2014.DE00114VN001.MT222954:0.1272686776):0.024418):0.012294):0.010490,((01_AE.TH.2006.T614109_sga02.HQ691082:0.1184829675,(01_AE.CN.2007.07CNYN342.KF835527:0.0781698590,01_AE.CN.2007.07CNYN343.KF835528:0.0863953277):0.061299):0.014295,(01_AE.SG.2008.HM032.KY213733:0.0610617086,01_AE.TH.2010.2545113P000FL_Sb.MG989515:0.0819136929):0.014136):0.003320):0.008191,(01_AE.CN.2006.Fj062.EF036531:0.1182989791,01_AE.CN.2008.GX90_1.GU475019:0.0944100128):0.015762):0.000002,((01_AE.JP.2011.DE00111JP003.KF859741:0.0570575202,(((01_AE.PH.2015.DE00115PH012.KY658688:0.0714914706,(((01_AE.PH.2015.DE00115PH006.MH078560:0.0306513157,01_AE.PH.2015.DE00115PH007.MH078561:0.0326522972):0.058272,01_AE.PH.2017.1026.MH327761:0.1177210349):0.010157,01_AE.PH.2016.1029.MH327764:0.0505187504):0.011386):0.002330,((((01_AE.PH.2016.DE00116PH013.MH078562:0.0600711454,01_AE.PH.2017.1028.MH327763:0.0707804509):0.008950,(01_AE.PH.2015.1008.MH327750:0.0658339473,01_AE.PH.2017.1021.MH327756:0.1047321969):0.016916):0.005947,(01_AE.PH.2016.1010.MH327752:0.0839281439,01_AE.PH.2016.1027.MH327762:0.0935881005):0.011491):0.012026,01_AE.PH.2016.1025.MH327760:0.1025125319):0.007325):0.007573,01_AE.PH.2016.1024.MH327759:0.0794462874):0.007532):0.048001,01_AE.TH.2010.2546308P000R_Sa.MG989597:0.1323739187):0.019805):0.004695,((01_AE.VN.1997.97VNAG210.FJ185251:0.0859494637,(01_AE.TH.2009.RTA2-env.KF268035:0.0599447059,01_AE.TH.2010.254026_P00Ra.KU230436:0.0818296080):0.027942):0.000731,(((01_AE.AF.2007.569M.GQ477441:0.0856097789,01_AE.TH.1999.3078A02.E16.KJ952712:0.0530026167):0.006887,(01_AE.TH.2005.05TH130087.JN248339:0.0729789602,01_AE.SG.2008.FREE019.KY213720:0.0942175186):0.018207):0.002963,(01_AE.TH.2011.40363v03_01.KU230424:0.0713128053,01_AE.SG.2008.HM034.KY213736:0.0776947671):0.018900):0.002147):0.003410):0.000003):0.001470,((((01_AE.US.1998.98US_MSC1120.AY444803:0.0941571147,01_AE.TH.1999.3151A16.A2.KJ953229:0.0600904357):0.019048,(01_AE.LA.2011.VI47M3234.MG760422:0.1242514480,(01_AE.TH.2013.2548448P000FL_Sa.MG989552:0.1227589937,01_AE.TH.2014.40814v01_RH.OM826780:0.0905162100):0.023662):0.026468):0.002402,((01_AE.TH.2010.254024C01Ra.KT185724:0.0786187631,01_AE.TH.2010.40265v02_02.KY580643:0.0754616506):0.044178,01_AE.TH.2015.2543544P000FL_Si.MG989496:0.1251916397):0.016108):0.008380,((01_AE.TH.2004.T502281_sga02.HQ691013:0.0804406034,01_AE.TH.2000.3111A02.A2.KJ952897:0.0737048948):0.011983,01_AE.TH.2007.T518020_sga08.HQ691052:0.0903480074):0.014604):0.001402):0.001813,((01_AE.TH.1999.99TH_R3006.AY945731:0.0766004769,01_AE.TH.2008.RY37.GQ916593:0.1296580462):0.009576,01_AE.TH.2008.AE_Env_CR29_Apr08D.JN388201:0.1316326797):0.004804):0.001171,01_AE.TH.2001.OUR647I.AY358056:0.0955915161):0.001934):0.003505,(((((((01_AE.CN.2005.05GX034.GQ845124:0.0360273116,01_AE.CN.2005.05GXD034.MW079301:0.0332150063):0.047954,(((01_AE.CN.2007.GX142_2.GU475031:0.0704953729,01_AE.CN.2005.05GXD020.MW079297:0.0911205221):0.006113,(01_AE.CN.2007.GX070167.JX112839:0.0435228448,01_AE.CN.2005.05GXD033.MW079300:0.1463063447):0.013424):0.006748,01_AE.CN.2005.05GX162.GU564229:0.0837358133):0.003199):0.003785,(01_AE.CN.2007.GX13_7.GU475037:0.0510618142,01_AE.CN.2005.05GXD010.MW079295:0.0796554776):0.021693):0.004864,(((((((((01_AE.CN.2005.05GX128.GQ845126:0.0478314585,(01_AE.CN.2007.FJ070010.JX112809:0.0540724701,01_AE.CN.2007.GD070090.JX112823:0.0815717222):0.005047):0.007146,((((01_AE.CN.2008.GX35_33.GU475023:0.0698531562,(01_AE.CN.2007.GX070006.JX112831:0.0472487003,01_AE.CN.2007.GX070143.JX112835:0.0738298313):0.016831):0.004276,(01_AE.CN.2008.GX83_47.GU475027:0.0850281641,01_AE.CN.2007.GD070118.JX112826:0.0721939310):0.007641):0.002186,((01_AE.CN.2007.GD070096.JX112825:0.0752479302,01_AE.CN.2007.GX070145.JX112836:0.0693737945):0.006227,(01_AE.CN.2015.15JS06.MG655206:0.1226136775,01_AE.CN.2005.05GXD008.MW079294:0.0829010200):0.010326):0.010105):0.006683,(01_AE.CN.2007.GX070076.JX112834:0.0877362497,01_AE.CN.2007.GX070149.JX112837:0.0499390696):0.011596):0.003901):0.006193,(((01_AE.CN.2008.GX91_2.GU475013:0.0502738495,01_AE.CN.2008.GX71_18.GU475016:0.0390218234):0.004413,01_AE.CN.2007.JS071001.JX112851:0.0505223497):0.002180,((((01_AE.CN.2007.GX28_31.GU475017:0.0572577384,(01_AE.CN.2007.GZ070015.JX112841:0.0330804230,01_AE.CN.2007.GZ070016.JX112842:0.0419454413):0.006828):0.001746,01_AE.CN.2007.GX34_21.GU475022:0.0492229026):0.005544,01_AE.CN.2007.GD070176.JX112828:0.0486797092):0.003629,(01_AE.CN.2006.HuB199_1.GU475025:0.0671707497,01_AE.CN.2007.GZ070004.JX112840:0.0601514462):0.003276):0.002033):0.000003):0.003735,((01_AE.CN.2008.GX81_43.GU475014:0.0670570783,01_AE.CN.2006.SC070064.JX112858:0.0363081238):0.007469,(01_AE.CN.2007.FJ070035.JX112814:0.0465748493,01_AE.CN.2007.FJ070037.JX112815:0.0374918914):0.026074):0.002326):0.000002,(((01_AE.CN.2007.GX25_29.GU475030:0.0529458892,01_AE.CN.2007.FJ070040.JX112817:0.0447966172):0.003690,01_AE.CN.2005.05GX012.GU564223:0.0565481610):0.005588,((01_AE.CN.2005.05GX156.GU564228:0.0359543899,01_AE.CN.2006.SC070062.JX112857:0.0639210091):0.003860,(01_AE.CN.2007.FJ070017.JX112811:0.0536361053,01_AE.CN.2009.09GX310.MG655200:0.0688503864):0.005995):0.003096):0.004790):0.003415,((01_AE.CN.2005.05GX013.GU564224:0.0403193881,01_AE.CN.2005.05GX014.GU564225:0.0575290619):0.023093,((01_AE.CN.2009.09GX268.MG655196:0.0570838439,01_AE.CN.2009.09GX285.MG655197:0.0867250254):0.006478,01_AE.CN.2009.09GX330.MG655203:0.0578732394):0.002404):0.000003):0.004903,((01_AE.CN.2007.GX54_6.GU475045:0.0595497570,(01_AE.CN.2005.05GXD004.MW079292:0.0649880851,01_AE.CN.2005.05GXD083.MW079304:0.0488513731):0.015474):0.006016,01_AE.CN.2007.GX070003.JX112829:0.0495073994):0.008124):0.003369,((01_AE.CN.2007.BJX4_6.GU475020:0.0650268238,01_AE.CN.2005.05GX002.GU564222:0.0565222879):0.009743,01_AE.CN.2005.05GX142.GU564227:0.0382013097):0.006708):0.004151,(01_AE.CN.2007.GD070083.JX112822:0.0290006803,01_AE.CN.2007.GZ070127.JX112845:0.0595879583):0.011063):0.010619):0.015571,01_AE.CN.2007.GD070092.JX112824:0.0676634547):0.017744,01_AE.TH.2011.40168v14_02.OM826137:0.1086786998):0.002913,01_AE.TH.2008.RY25.GQ916590:0.1052350498):0.003670):0.007304,(((01_AE.TH.2006.99CC8.EU743785:0.0000023921,(01_AE.TH.2006.99PB2.EU743786:0.0137427700,01_AE.TH.2006.99PL2.EU743787:0.0763819893):0.020772):0.051873,01_AE.TH.2006.105PL2.EU743792:0.0606568602):0.096691,01_AE.TH.2007.WN26.GQ916574:0.0856631815):0.013058):0.003770,((01_AE.TH.2000.OUR661I.AY358057:0.0808804937,01_AE.TH.2000.OUR724I.AY358060:0.0433030306):0.027398,(01_AE.TH.2008.RY27.GQ916591:0.0910820833,(01_AE.TH.2008.AE_Env_CR17_Apr08R.JN388161:0.1817191730,01_AE.TH.1999.3193A14.C1.KJ953503:0.0551915926):0.019344):0.002990):0.006003):0.003337):0.003207,(((01_AE.TH.1999.99TH_C1080.AY945712:0.0594606806,(01_AE.TH.2007.WN10.GQ916571:0.1335721028,01_AE.TH.2009.RTA13-env.KF268043:0.1111277159):0.018224):0.005995,01_AE.TH.2000.3002B01.A12.KJ952242:0.0780844565):0.010836,01_AE.TH.1999.99TH_R3265.AY945732:0.1054221488):0.000002):0.003351,(((((((01_AE.TH.1999.99TH_C4460.AY945726:0.0567429129,01_AE.CN.2006.FJ054.DQ859180:0.1175190751):0.016791,01_AE.TH.2010.254032C01Ra.KT185921:0.0902879381):0.010345,(((01_AE.TH.2008.AE_Env_CR36_Apr08D.JN388211:0.1209391450,01_AE.TH.2010.254016C01Ra.KT185678:0.0930572991):0.017283,(01_AE.TH.2008.AE_Env_CR38_Apr08D.JN388221:0.1521012166,01_AE.TH.2011.2543513P000FL_Sj.MG989495:0.1156446776):0.025219):0.003229,(((01_AE.TH.2011.254036C01Ra.KT185851:0.1161550805,01_AE.TH.2014.2545383P000FL_Sb.MG989519:0.1164239491):0.022328,01_AE.TH.2014.2548373P000L_Sl.MG989548:0.1006139524):0.017256,01_AE.TH.2015.2549813P000FL_Sf.MG989568:0.1682542889):0.011196):0.005884):0.001856,(((((((01_AE.CN.2007.07JSWX045.FJ441290:0.0403853338,01_AE.CN.2017.nj135.MT347590:0.1017285366):0.019486,(((01_AE.CN.2010.CYM140.JX112803:0.0488169034,(01_AE.CN.2009.09LNA086.JX960639:0.0635778739,01_AE.CN.2015.15JS75.MG655214:0.0461584080):0.016597):0.024358,(01_AE.CN.2015.15JS111.MG655209:0.0823168345,01_AE.CN.2015.15JS47.MG655210:0.0220483328):0.050587):0.005809,(01_AE.CN.2009.ZK056.JX112870:0.0548620963,(01_AE.CN.2015.15JS102.MG655208:0.0955074993,01_AE.CN.2012.20170826_243.MH672760:0.0513459591):0.010726):0.015148):0.006290):0.005723,01_AE.CN.2010.10LNA571.JX960611:0.0844723474):0.008718,(((01_AE.CN.2007.GX2010_36.GU475026:0.0457200153,01_AE.CN.2007.JS071101.JX112853:0.0346632792):0.007730,01_AE.CN.2015.15JS07.MG655207:0.1155312301):0.012322,01_AE.CN.2015.15JS79.MG655216:0.1058519900):0.009113):0.011446,(((01_AE.CN.2007.BJ17A_6.GU475028:0.0591037985,(((((((01_AE.CN.2007.BJOX005000_09_2.HM215367:0.0382624505,01_AE.CN.2007.BJOX010000_06_2.HM215373:0.0317316278):0.025457,((01_AE.CN.2005.CNE62.HM215424:0.0196344740,01_AE.CN.2009.09LNA008.JX960604:0.0551343825):0.009094,01_AE.CN.2009.1109.HQ215555:0.0488367776):0.005768):0.003534,01_AE.CN.2010.20170826_178.MH672759:0.0536183432):0.005472,01_AE.CN.2007.BJOX009000_02_4.HM215372:0.0526308747):0.006947,(((01_AE.CN.2007.BJOX015000_11_5.HM215377:0.0194106595,01_AE.CN.2018.A18123.MZ359100:0.1339458447):0.011491,01_AE.CN.2007.BJOX018000_02_3.HM215379:0.0261979308):0.011149,(01_AE.CN.2007.TJ070003.JX112859:0.0351416869,01_AE.CN.2012.252_A1.MH672923:0.0804518967):0.011233):0.003797):0.002706,((((01_AE.CN.2010.CYM136.JX112800:0.0542580301,(01_AE.CN.2010.10LNA103.JX960608:0.0518353122,01_AE.CN.2012.245_A10.MH672813:0.0519325123):0.036841):0.003991,01_AE.CN.2015.15JS65.MG655213:0.1187094746):0.005326,(01_AE.CN.2012.248_A1.MH672845:0.0464752039,01_AE.CN.2012.249_A4.MH672877:0.0244833025):0.061360):0.007892,(((01_AE.CN.2010.10LNA819.JX960610:0.0093424586,01_AE.CN.2011.DE00111CN003.KC596065:0.0450503277):0.043205,01_AE.CN.2015.15JS95.MG655217:0.1068416703):0.027717,(01_AE.CN.2015.15JS01.MG655205:0.0711037391,01_AE.CN.2015.15JS76.MG655215:0.0754839089):0.016720):0.003804):0.007573):0.004771,(01_AE.CN.2010.CYM154.JX112808:0.0550338690,01_AE.CN.2009.09LNA340.JX960607:0.0626436215):0.010365):0.000002):0.003665,(01_AE.CN.2010.CYM152.JX112807:0.0530478697,01_AE.CN.2015.15JS62.MG655212:0.0593567679):0.033455):0.023034,(01_AE.CN.2008.BJ6_17.GU475029:0.0361442434,01_AE.CN.2007.07CNYN364.KF835542:0.0535646449):0.030199):0.010321):0.007571,01_AE.TH.2008.T504258_sga07.HQ691028:0.1265073346):0.014233,01_AE.TH.2010.254014_P00Rb.KU230430:0.1128730916):0.018145):0.002977,((01_AE.TH.2009.254001P00Ra.c01.JX512892:0.0939702008,01_AE.CN.2009.09LNA379.JX960603:0.1251725767):0.023597,01_AE.CN.2007.07CNYN329.KF835516:0.1129025275):0.014397):0.000002,(01_AE.TH.2000.3104A06.C4.KJ952852:0.0564568598,01_AE.TH.2011.2548178P000FL_Sa.MG989544:0.1020605035):0.028315):0.006540,(((01_AE.CN.2007.07CNYN357.KF835536:0.1236832952,01_AE.TH.2010.40250v03_02R.KU230422:0.1030352668):0.014284,(01_AE.NP.2011.11NP084.KJ541845:0.1690900079,(01_AE.SG.2008.HM051.KY213723:0.0487365443,01_AE.SG.2008.HM038.KY213738:0.0678561702):0.071194):0.009688):0.011331,01_AE.CN.2007.07CNYN366.KF835543:0.0858377197):0.005880):0.000002):0.002102,((((((01_AE.TH.2001.OUR788I.AY358068:0.0919349618,01_AE.TH.1996.96TH_M02138.AY713424:0.0969588198):0.012861,01_AE.CN.2007.07CNYN359.KF835538:0.1052152908):0.006865,01_AE.LA.2012.BL12F4561.MG760371:0.1470547485):0.005899,(((01_AE.CN.2007.CNE71_U.HQ699988:0.1237382828,01_AE.TH.1996.M066_07.JN944664:0.0435880378):0.008530,(01_AE.TH.2009.SN40032_01_vA.JX512901:0.0775038631,01_AE.TH.1999.3186A14.A2.KJ953438:0.0923812289):0.006017):0.007152,(01_AE.TH.2004.04TH328531.JN248324:0.0890281906,01_AE.TH.2005.356272_c02.JN944654:0.1551166699):0.022251):0.002949):0.003338,(01_AE.SE.2011.057SE.MF373160:0.1725032687,01_AE.LA.2011.VI39F3163.MG760416:0.1386592628):0.023116):0.009934,((((01_AE.TH.2007.WN04.GQ916569:0.0876388341,01_AE.TH.2003.TH7229.KU168309:0.1055711385):0.009745,(01_AE.CN.2007.GD070058.JX112820:0.1340021460,01_AE.CN.2016.16YN666.MT624757:0.1326686321):0.014790):0.012185,((((01_AE.TH.2004.T500617_sga02.HQ691003:0.0784199384,01_AE.TH.2015.2548522P000FL_Se.MG989554:0.1324880783):0.015062,01_AE.SI.2012.Sample39_SI326.MN736703:0.0880269106):0.006464,(01_AE.ID.2012.SM18-K5.MG839513:0.1100914806,01_AE.ID.2012.UA18-6.MG839518:0.1128787648):0.021486):0.016589,(01_AE.TH.1999.3125A12.D15.KJ952991:0.0680827425,01_AE.TH.2000.3131A12.C11.KJ953089:0.0787279541):0.018655):0.004480):0.009518,((01_AE.CN.2006.CNE59.HM215422:0.0800005316,(01_AE.SG.2008.HM033.KY213722:0.0472100393,01_AE.SG.2008.HM044.KY213728:0.0383067806):0.053735):0.019635,01_AE.TH.2008.AE_Env_CR15_Apr08R.JN388121:0.1547842575):0.003290):0.000003):0.005152):0.002878,(((01_AE.TH.2004.BKD.DQ314731:0.0240287465,01_AE.TH.2004.BKM.DQ314732:0.0206910706):0.064394,(01_AE.TH.2008.AE_Env_CR11_Apr08R.JN388141:0.1267604235,(01_AE.TH.2010.2543698P000R_Sa.MG989575:0.1269656680,(01_AE.TH.2015.2545278P000R_Sd.MG989588:0.1644887818,01_AE.TH.2014.2546138P000R_Sa.MG989594:0.0959139811):0.020592):0.020794):0.006354):0.003700,((01_AE.TH.2006.T501602_sga01.JF297225:0.1023151820,01_AE.TH.1999.3025A02.A3.KJ952432:0.0939960363):0.009163,01_AE.TH.2011.40231v02_02R.KU230421:0.1348606237):0.005592):0.002826):0.002663,(01_AE.CN.2007.GD070059.JX112821:0.0971600017,01_AE.TH.2012.40646v01_01.OM826759:0.1114714848):0.025143):0.000002,((((((01_AE.TH.1999.OUR199I.AY358039:0.0706351291,(((((01_AE.CN.2005.Fj055.EF036527:0.0856187326,01_AE.CN.2007.FJ070043.JX112818:0.0856031383):0.016974,(01_AE.CN.2005.Fj056.EF036529:0.0772201913,01_AE.CN.2007.GZ187_10.GU475036:0.0507804814):0.006934):0.032334,(01_AE.TH.2004.T256254_01.KC748972:0.0999708527,01_AE.TH.2011.2544574P000FL_Sa.MG989510:0.1242985568):0.008301):0.009517,01_AE.TH.2010.254021_P00c.KU230434:0.1231338586):0.009657,(((((((((((((01_AE.CN.2007.BJ3_4.GU475040:0.0543943196,01_AE.CN.2008.08LNA002.JX960612:0.0344184099):0.008841,(01_AE.CN.2009.09LNA480.JX960636:0.0880695422,01_AE.CN.2012.250_A2.MH672910:0.0760490179):0.007078):0.002527,((01_AE.CN.2007.BJOX021000_03_3.HM215383:0.0242289189,01_AE.CN.2010.CYM105.JX112798:0.0331054201):0.037103,01_AE.CN.2007.LN070013.JX112856:0.0541712374):0.017600):0.003884,01_AE.CN.2009.09LNA040.JX960615:0.0328254353):0.001644,01_AE.CN.2009.09LNA005.JX960630:0.0586280885):0.001657,(01_AE.CN.2010.JL100020.JX112849:0.0868436537,(01_AE.CN.2009.09LNA007.JX960627:0.0505760276,01_AE.CN.2009.09LNA353.JX960628:0.0491178158):0.007200):0.005410):0.003751,01_AE.CN.2010.10LNA821.JX960616:0.0553646917):0.003450,((((01_AE.CN.2007.BJOX008000_04_3.HM215371:0.0189116439,(01_AE.CN.2015.15JS99.MG655218:0.1146490086,01_AE.CN.2010.20170826_167.MH672757:0.0389911825):0.007229):0.017454,01_AE.CN.2009.10LNA016.JX960629:0.0645951995):0.022064,(((01_AE.CN.2007.BJOX028000_10_3.HM215389:0.0620451502,01_AE.CN.2007.LN070008.JX112854:0.0603965253):0.012581,01_AE.CN.2009.09LNA025.JX960634:0.0637779483):0.006777,((01_AE.CN.2009.09LNA136.JX960631:0.0784029143,01_AE.CN.2010.10LNA976.JX960632:0.0399421575):0.008768,01_AE.CN.2010.DE00110CN009.KP109507:0.0626964479):0.008609):0.003693):0.000002,(((01_AE.CN.2007.BJOX025000_01_1.HM215386:0.0254798733,((01_AE.CN.2010.JL100005.JX112846:0.0333483156,01_AE.CN.2010.JL100007.JX112847:0.0319185263):0.014708,01_AE.CN.2010.JL100014.JX112848:0.0513963158):0.008360):0.003590,((((01_AE.CN.2009.1119.HQ215553:0.0270949106,01_AE.CN.2010.10LNA471.JX960637:0.0579506700):0.005862,(01_AE.CN.2008.08LNA004.JX960617:0.0138277889,01_AE.CN.2010.10LNA918.JX960620:0.0379411604):0.016738):0.003219,(01_AE.CN.2009.09LNA013.JX960623:0.0582494118,01_AE.CN.2009.DE00109CN008.KP109505:0.0418623979):0.006118):0.002425,01_AE.CN.2009.09LNA527.JX960625:0.0379577341):0.004180):0.004523,01_AE.CN.2007.LN070010.JX112855:0.0340438771):0.004002):0.001876):0.001741,01_AE.CN.2010.10LNA057.JX960633:0.0829428121):0.009546,(01_AE.CN.2010.CYM143.JX112804:0.0719827670,01_AE.CN.2009.09LNA009.JX960638:0.0478129190):0.006228):0.003235,(01_AE.CN.2009.10LNA105.JX960626:0.0928441302,(01_AE.CN.2010.DE00110CN007.KP109506:0.0951063842,01_AE.CN.2012.DE00112CN011.KP109508:0.0602643832):0.005544):0.010506):0.008081,01_AE.CN.2015.15JS48.MG655211:0.1216865908):0.014074,01_AE.SG.2008.HM086.KY213716:0.1176753172):0.012239):0.002697):0.001822,(01_AE.CN.2007.07CNYN333.KF835519:0.1069814418,01_AE.CN.2007.07CNYN337.KF835523:0.1175123491):0.030692):0.004749,((01_AE.TH.2006.101PL1.EU743788:0.1208560555,(01_AE.TH.2004.04TH427990.JN248327:0.1247439313,(01_AE.TH.2010.DE00110TH001.KP109513:0.0866011880,01_AE.TH.2011.2549574P000R_Se.MG989617:0.1024576546):0.023996):0.008913):0.009589,((((01_AE.TH.2004.04TH613543.JN248330:0.1075565460,01_AE.CN.2007.07CNYN318.KF835505:0.0971767652):0.021013,(01_AE.TH.2008.AE_Env_CR19_Apr08D.JN388171:0.1674939076,((01_AE.TH.2015.2546574P000FL_Sk.MG989528:0.1094666327,01_AE.TH.2015.2547268P000FL_Sa.MG989537:0.0730814689):0.032955,01_AE.TH.2015.2548820P000FL_Sg.MG989558:0.1054626520):0.045208):0.016421):0.005585,(((01_AE.TH.2008.AE_Env_CR14_Apr08R.JN388111:0.1349345638,01_AE.TH.2011.40512v02_03.MK116905:0.1133129205):0.019576,((01_AE.TH.2011.2545349P000FL_Sa.MG989516:0.1358005527,01_AE.TH.2012.2545864P000FL_Sa.MG989523:0.1616128196):0.014814,01_AE.TH.2012.2547466P000R_Sa.MG989603:0.1539164859):0.015125):0.008305,(((01_AE.CN.2007.07CNYN326.KF835513:0.1067489770,01_AE.TH.2011.4117010P030env_S03.MF957454:0.1203506696):0.022127,01_AE.TH.2013.2549325P000FL_Sa.MG989563:0.1465112844):0.010862,01_AE.CN.2016.16YN764.MT624756:0.1724473363):0.005722):0.015495):0.004192,(01_AE.TH.2010.254027_P00Ra.KU230437:0.1533197687,01_AE.SG.2008.HM073.KY213719:0.1318325701):0.018974):0.008421):0.004917):0.001772,(01_AE.TH.2008.TR27.GQ916581:0.0777488380,((01_AE.TH.2010.40123v03_06R.KU230420:0.1085820345,01_AE.TH.2013.40652v01_RH.OM826769:0.1351523533):0.031044,01_AE.LA.2011.VI41M3868.MG760417:0.1837628663):0.012592):0.000794):0.001952,((((01_AE.TH.2006.22PL1.EU743758:0.0971904200,01_AE.SE.2012.069SE.MF373172:0.1136303993):0.017313,01_AE.CN.2007.GZ070126.JX112844:0.0731392266):0.008844,((((01_AE.ES.2009.X2721.JN054300:0.0643294917,(01_AE.TH.2010.254018_P00a.KU230432:0.0127901671,01_AE.TH.2013.2544233P000FL_Sa.MG989508:0.0332505911):0.031731):0.026626,(01_AE.TH.2009.254007P00Ra.c01.JX512895:0.0324349236,01_AE.TH.2010.2549196P000R_Sn.MG989615:0.0190641974):0.046175):0.046358,01_AE.TH.2013.40700v03_02.OM826770:0.1736217524):0.018575,(01_AE.TH.2009.254008P00Rd.c01.JX512896:0.0739741433,01_AE.TH.2009.2548262P000R_Sj.MG989609:0.0522435053):0.071626):0.011726):0.012480,(((01_AE.TH.2007.T535902_sga02.HQ691073:0.1040218863,(01_AE.TH.2009.RTA8-env.KF268040:0.1539097002,01_AE.TH.2010.40257v01_01R.MN792312:0.1407232475):0.011256):0.014673,((01_AE.TH.2013.2546054P000env_S01.MF957603:0.1261128738,01_AE.TH.2010.2543789P000FL_Sc.MG989500:0.1324515349):0.016823,01_AE.TH.2012.2544477P000FL_Sa.MG989509:0.1671747046):0.009038):0.010936,((01_AE.TH.2009.254010P00Ra.c01.JX512898:0.0278231022,01_AE.TH.2014.2544584P000FL_Sa.MG989511:0.0636055274):0.070074,(01_AE.TH.2011.4118534P030env_S01.MF957351:0.0820590815,(01_AE.TH.2015.2547188P000FL_Sk.MG989534:0.0218585564,01_AE.TH.2015.2548453P000FL_Sa.MG989553:0.0264599866):0.089487):0.040460):0.009470):0.016813):0.004835):0.008026,((01_AE.CN.2006.CNE3.HM215410:0.1190125352,01_AE.CN.2006.CNE8.HM215427:0.0442303889):0.012971,(((01_AE.TH.2008.AE_Env_CR3_Apr08R.JN388091:0.1131523934,(01_AE.CN.2002.YN0229.JX112863:0.0233959015,01_AE.CN.2002.YN0232.JX112864:0.0232725506):0.071031):0.009730,01_AE.TH.2006.AA116_427299_c12.JN944655:0.1257893361):0.007617,(01_AE.TH.2005.AA081_620345_c10.JN944656:0.0797733497,01_AE.LA.2012.VI20M4446.MG760387:0.0995677581):0.016003):0.001902):0.007737):0.000002):0.002619,(01_AE.TH.1999.OUR098I.AY358044:0.0197073117,01_AE.TH.1999.OUR164I.AY358045:0.0387457299):0.044292):0.034591,((01_AE.CF.1990.90CF11697.AF197340:0.0765659549,(01_AE.US.1998.98US_MSC2008.AY444805:0.1137942579,01_AE.CF.1990.90CR402_CAR_E_4002.U51188:0.1000884552):0.008484):0.028836,01_AE.CM.2003.U8216.MN116208:0.1752639555):0.009360):0.017460,01_AE.CM.1993.CA10.AJ277818:0.1090755980):0.006954,(01_AE.CM.2011.1156-26.KP718930:0.1647306712,01_AE.CM.2003.U7957.MN116207:0.0947265932):0.022881):0.123370):0.044899):0.059004,((((((((((((((((((((((((((((((((((((((C.IN.1993.93IN101.AB023804:0.0227040783,C.NP.2007.11NP091.KU341730:0.0617976033):0.021366,(C.NP.2011.11NP016.KU341724:0.0731410247,(C.NP.2009.11NP076.KU341726:0.0991835483,C.NP.2000.11NP115.KU341731:0.1177712752):0.014834):0.013926):0.026587,(C.MM.1999.mIDU101_3.AB097871:0.1276878439,(C.IN.1998.98IN022.AF286232:0.0994389054,C.CN.2009.DH21.KF250403:0.0809165347):0.012518):0.007994):0.002534,(((((C.IN.1995.95IN21068.AF067155:0.0570342629,C.IN.2000.HIV_00836_2.EF117265:0.1343587514):0.016314,(C.IN.1993.93IN904.AF067157:0.0439072078,(C.IN.1994.94IN11246.AF067159:0.0885660686,(C.IN.1999.HIV_25710_2.EF117271:0.0697142578,C.CN.2007.CNE106.HQ699985:0.1257159090):0.012794):0.015275):0.004529):0.007297,(C.IN.1993.93IN905.AF067158:0.0536613699,C.IN.1994.94IN_20635_4.AY713414:0.0507096525):0.005729):0.008390,((C.CN.1998.YNRL9840.AY967806:0.0439655935,C.SE.2012.073NP.MF373176:0.0831093505):0.021945,C.IN.2000.HIV_0013095_2.EF117267:0.1170397901):0.005355):0.013343,C.IN.1998.98IN012.AF286231:0.1026213646):0.004424):0.005928,((((C.CN.2007.CNE17.HM215403:0.0383249575,C.CN.2007.CNE65.HQ699980:0.0349800165):0.055991,((C.CN.2007.CNE2.HQ699950:0.0463068515,C.CN.2006.06YNLC32sg.KC899004:0.0696143314):0.036599,C.CN.2007.CNE66.HQ699981:0.1264451475):0.010852):0.010072,(C.CN.2006.CNE58.HM215421:0.0467248066,C.CN.2006.CNE88_U.HQ699992:0.0495918901):0.043264):0.015841,(((C.CN.2007.CNE30.HM215411:0.1012325776,C.CN.2010.CNGX752_R1.KC807912:0.1375153280):0.024425,(C.CN.2006.06YNLC028sg.KC898980:0.0641335176,((C.CN.2009.09YNLX090sg.KC898995:0.0718873083,C.CN.2009.DH22.KF250404:0.0911355351):0.012243,C.CN.2007.07CNYN336.KF835522:0.1017005368):0.007789):0.016028):0.009321,C.CN.2009.09YNLX133sg.KC898996:0.0839596913):0.010511):0.007046):0.010537,((C.IN.1999.HIV_25925_2.EF117273:0.0603642720,C.IN.2015.SC015.KY713231:0.1544759319):0.016330,C.NP.2011.11NP082.KJ541844:0.1872289751):0.017159):0.006623,(C.CN.2007.CNE103_U.HQ699999:0.1084119240,C.SE.2014.091SE.MF373193:0.1849111345):0.043561):0.005366,(((C.IN.1999.HIV_16055_2.EF117268:0.0789977862,C.IN.2015.SC007.KY713228:0.1390775055):0.014327,C.IN.2004.C.IN.04.NIRT379.1.KF766537:0.1334092756):0.011299,((C.IN.1999.HIV_16845_2.EF117269:0.1062499291,(C.IN.1999.HIV_25711_2.EF117272:0.1397670841,(C.IN.2015.RN15A11.MH899152:0.1390100154,C.IN.2014.RT14A12.MH899158:0.1177668836):0.040363):0.017065):0.015451,C.IN.2000.HIV_26191_2.EF117274:0.1287607532):0.004629):0.005446):0.012038,(C.CN.2007.07CNYN328.KF835515:0.1047139129,C.IN.2014.NIRT004.KX069222:0.1777187405):0.015694):0.004515,((C.IN.2015.SHE001.KY713236:0.1399802012,C.IN.2017.AIIMS704_70403.MN703343:0.1788297752):0.016408,(C.NP.2015.NP20.MK493077:0.1618830574,((C.IN.2011.AIIMS_619_11_2B.MK521804:0.0248644644,C.IN.2018.AIIMS743_74311A.MN703391:0.0360031313):0.047806,C.IN.2018.AIIMS709_70912B.MN703360:0.1012323287):0.041867):0.033432):0.008104):0.001896,(((C.CN.2007.CNE23.HM215408:0.1173729869,C.CN.2006.CNE86_U.HQ699991:0.1213730590):0.012440,C.NP.2011.11NP003.KJ158421:0.1539677190):0.011638,(C.NP.2015.NP13.MK493076:0.1321666848,C.NP.2015.NP36.MK493079:0.1474026190):0.023618):0.011337):0.004954,(((C.IN.2007.NARI_IVC4_NEM_J2.EU908218:0.1349939140,C.IN.2015.NIRT006.KX069224:0.1178773678):0.019448,C.NP.2011.11NP028.KJ158428:0.1606760769):0.012364,((C.ZM.2004.ZM267F_29JUN04_PL17A.JX213405:0.1641159394,(C.IN.2012.NAB120.KY929369:0.0904225822,C.IN.2012.NAB122.KY929370:0.0622150389):0.077564):0.013290,(C.NP.2011.11NP015.KJ541837:0.1550318272,C.IN.2015.SC013.KY713230:0.1164884988):0.013512):0.003363):0.014946):0.006689,(((C.IN.1993.93IN999.AF067154:0.0960094572,C.IN.2000.HIV_001428_2.EF117266:0.0829119824):0.020546,(C.NP.2011.11NP075.KJ541841:0.1595092082,(C.NP.2011.11NP095.KJ541846:0.1236850611,C.NP.2011.11NP104.KJ541848:0.1445127201):0.025220):0.039032):0.009075,(C.IN.2003.D24.EF469243:0.1313428072,(C.IN.2011.NIRT009.KX069227:0.0665636592,C.IN.2011.NAB016.KY929361:0.0695772175):0.107822):0.017174):0.005538):0.009534,(((C.ZA.2005.05ZAFV25.DQ382377:0.1427248229,C.MW.2007.CH010167_w8_p2.HM204592:0.1374875703):0.011834,C.IN.1999.HIV_16936_2.EF117270:0.0994623154):0.017439,(C.IN.2005.C.IN.05.NIRT333.1.KF766540:0.1306552967,C.IN.2015.NIRT008.KX069226:0.1237145414):0.027006):0.008463):0.009187,(C.BW.1999.99BW4745.AF443085:0.1597646023,C.BW.2000.00BW3891_6.AF443113:0.0955792971):0.039253):0.005134,((((((((C.ZA.1998.TV019.AF391250:0.0964944595,(C.ZA.2008.707PKE40F5.HM623581:0.1054681827,C.ZA.2007.34_A10.KC863053:0.1111377929):0.018684):0.015756,C.ZA.2003.03ZAPS048MB1.DQ396364:0.1213928168):0.017241,((C.ZA.2003.SK091B1.AY772701:0.0530405534,C.ZA.2003.03ZASK073B1.AY901970:0.1042043268):0.050894,C.ZA.2007.CH010298_w12_p1.HM204600:0.1718817359):0.012357):0.012353,C.ZA.2004.SK140B1.AY901973:0.0997357145):0.010958,C.ZA.2003.03ZAPS051MB1.DQ396385:0.1090818399):0.004092,(C.ZA.2004.04ZASK135B1.DQ011166:0.1339267215,(C.ZA.2003.03ZASK117B1.DQ056408:0.1067787356,C.ZA.2009.707PKE20N1.HM623601:0.1202995591):0.033253):0.010136):0.012447,C.ZA.2003.03ZAPS044MB1.DQ396384:0.1432136836):0.016564,C.IN.2017.AIIMS731_73105b.MT366192:0.1624346681):0.005984):0.000002,C.IN.2011.NAB046.KY929363:0.1592291355):0.004472,(((C.ZA.2004.04ZASK217B1.DQ056417:0.1521782615,C.ZA.1999.99ZALT46.EU293450:0.1386087463):0.021441,C.NP.2011.11NP069.KJ158434:0.1147116353):0.008870,(C.ZM.2002.ZM215F.DQ422948:0.1400793741,C.ZA.2008.SO032_A2.8-1.KF114894:0.0845737347):0.010428):0.014964):0.006142,((C.US.1998.98US_MSC3018.AY444800:0.0929896779,(C.ZM.2005.ZM401_200401_2.GU329289:0.1042672766,C.ZM.2002.3M_BML_201.HM036983:0.1113867602):0.017834):0.004865,C.ZM.2002.ZM180M_SGA_A1.EU166379:0.1403737876):0.016677):0.003301,((((C.BW.1996.96BW06H51.AF290027:0.1395768614,(((C.TZ.2001.A246.AY253308:0.1353699693,C.TZ.2001.A260.AY253310:0.0975115756):0.028342,(C.ZM.2003.ZM246M_040403_SGA_P1.EU166759:0.1162254977,((C.MW.2009.DEMC09MW010.KP109527:0.1473097702,C.ZM.2007.Z1023M_19OCT07_B5.KX983765:0.1752791982):0.014963,C.BW.2011.mpp_00259_amp2.KR861330:0.1419309922):0.009961):0.011604):0.014979,(C.TZ.2001.569_F1_37_10.HM215318:0.1545327569,(C.ZA.2008.TRP292_2_00_12_4.JN681254:0.1263147181,C.MW.2009.DEMC09MW008.KP109525:0.1387663384):0.019039):0.014279):0.002924):0.011548,(C.BW.1999.99BWMC168.AF443087:0.1499676577,C.TZ.2002.CO3305.AY734558:0.1282802196):0.016648):0.008124,C.BW.1999.99BW393212.AF443083:0.1382962347):0.005833,(((((C.BW.2000.00BW38193.AF443108:0.1504866471,C.ZM.2004.23B.PB.3148.KY229650:0.1253508545):0.017132,C.ZM.2002.20B.PB.1.KY229510:0.1314511587):0.011887,(C.BW.2014.bcpp_00460_amp2.KR861308:0.0907478555,C.BW.2010.mpp_00270_amp2.KR861331:0.1462658137):0.027238):0.007075,(C.ZA.2004.04ZAPS169MB1.DQ396393:0.1221992123,C.ZA.2013.DEMC13ZA149.KU749416:0.1180793262):0.027958):0.005871,(((C.ZA.1998.CTSC2.AY043176:0.1298905425,((C.TZ.2000.142_F3_A5.HQ659584:0.1027174650,C.MW.2009.4002_CSF_Visit_1_amplicon10.KC186934:0.1152583610):0.016273,C.KE.2011.282_KE.KU921743:0.1489651117):0.024906):0.003484,(C.MW.2007.CHV0008505_703010193_1_G1.FJ443600:0.1242248252,C.ZA.2007.3514597.HQ595759:0.1277591703):0.019173):0.002695,((((C.ZA.1998.98ZA528.AY158535:0.0910931535,C.ZA.2007.CT823_B6_1.JN681236:0.1437673872):0.023103,(C.ZA.1999.COT9.DQ447272:0.0838739009,C.ZA.2010.MSM223.KF725959:0.1428590875):0.021238):0.014524,(C.MW.2010.052_1168_I_A2.KC634109:0.1003320644,C.MW.2010.052_1168_P_A1.KC634136:0.1174914837):0.045206):0.012617,(C.MW.2011.052_2173_P_A2.KT896551:0.1339617276,C.IN.2015.NIRT007.KX069225:0.1585967236):0.033343):0.006361):0.013610):0.010727):0.006240):0.003776,(((((C.BW.1996.96BW15B03.AF110973:0.1109124238,C.BW.2011.mpp_00168_amp2.KR861323:0.1579679643):0.016876,((C.BW.2000.00BW20361.AF443102:0.0868583123,((C.ZA.2004.04ZASK173B1.DQ093604:0.0978560248,C.BW.2011.mpp_00454_amp2.KR861342:0.1662137164):0.020320,C.BW.2015.074-A-106-1-6_w0_307.MK458071:0.0956113261):0.014654):0.015582,C.BW.2000.00BW38428.AF443109:0.1556012660):0.006396):0.026854,(C.ZM.2001.4B.PB.203.KY229391:0.1440455576,C.BW.2015.074-A-107-1-2_w24_342.MK458106:0.1955048924):0.027058):0.007362,((((((((C.TZ.1998.98TZ017.AF286235:0.1059049690,C.TZ.1997.97TZ04.AF361874:0.0607436207):0.047093,C.TZ.2011.30782v0A_01.OM825696:0.1522827864):0.020106,(C.TZ.2005.3426_v5_c17.HM215300:0.1549635281,C.TZ.2006.CO6139V7.KX907399:0.0807201220):0.027026):0.025878,((((C.ZA.1999.COT6.DQ447266:0.1090108318,C.ZA.2000.TM20_5.EU161643:0.1135257994):0.042179,C.ZA.2008.CAP306_2_00_F9_1.KC154019:0.1230301460):0.012754,C.ZA.2009.21369737_G11_F2.HQ615941:0.1826033905):0.013538,(C.MW.2004.CHV0011365_0985-A2.FJ444369:0.1273484605,C.BW.2014.bcpp_00180_amp2.KR861276:0.1273860820):0.023552):0.010842):0.015547,(C.ZM.2005.ZM389_200389_2.GU329195:0.1066880023,C.MW.1996.C012_1B2_3B.HM638780:0.1042883191):0.035670):0.006620,(C.BW.2000.00BW18113.AF443098:0.1315521466,C.ZM.2010.ZMN133M_03Dec2010_1A_10_E.MT195425:0.1380618394):0.015202):0.004725,(((C.ZM.2005.ZM393_200393_1.GU329205:0.1299439576,(C.ZA.2008.707PKE28F1.HM623571:0.1687891915,C.ZA.2008.21203310_G7_C3.HQ615946:0.1282306863):0.026714):0.020300,(C.ZM.2005.ZM400_200400_1.GU329271:0.1080340887,C.BW.2010.mpp_00241_amp2.KR861329:0.1403355115):0.029334):0.001635,(C.TZ.2005.3168_v4_c10.HM215289:0.1431174920,(C.ZA.2009.DEMC09ZA008.JX140667:0.1449531536,C.MW.2005.3037_1.KC862848:0.1161572147):0.039882):0.013019):0.010418):0.004356,(C.TZ.2000.234_F1_1.HQ697934:0.1044479031,(C.ZM.2005.ZM297M_9JUN05_PL03B.JX213454:0.1652585035,(C.ZM.2011.DEMC11ZM006.KF716467:0.1432468336,C.ZA.2010.MSM219.KF725958:0.1618403527):0.043621):0.018387):0.008227):0.006416):0.008718,C.SE.2011.061SO.MF373164:0.1664042309):0.003908):0.006239,(((((C.ZM.1989.ZAM18.AB485645:0.0715378078,(C.TZ.2001.A388.AY253317:0.1523919357,C.ZM.2004.15B.PB.509.KY229379:0.1459106097):0.021754):0.018368,(C.BW.2000.00BW18595_5.AF443099:0.0896362201,(C.ZA.2004.04ZASK175B1.DQ164129:0.1352080827,(C.ZM.2002.18B.PL.2d.KY229291:0.0366419719,C.ZM.2002.18M.PL.2603.KY229314:0.0301999485):0.082932):0.018598):0.010381):0.006112,C.ZA.1999.TM7.DQ447267:0.1653258190):0.002227,(((((C.FI.1992.FIN9210.AF219266:0.0865343513,C.TZ.2003.6838_v1_c35.HM215341:0.1451770338):0.015445,((C.BW.2000.00BW076820.AF443089:0.1048843992,C.TZ.2004.CO6812V3.KX907422:0.1243066271):0.023248,C.ZM.2005.ZM408_200408_15.GU329354:0.1590235812):0.013791):0.011076,C.ZM.1998.ZM106F_PB9.AY424163:0.1153065261):0.003903,((C.BW.1999.99BW46424.AF443084:0.1003818898,(C.ZM.1998.135MPL10a.AY424079:0.1517101551,C.ZM.2001.13M.PB.2.KY229257:0.0882898678):0.027978):0.014108,C.MW.2005.3029_2_A12.KC862774:0.1113887457):0.013227):0.007523,((((C.ZM.1996.96ZM651.AF286224:0.1037383294,C.ZM.2003.Z221MPL7MAR03ENV2_1.HM068598:0.1271329491):0.010928,C.ZA.1998.TV004.AF391234:0.0997297205):0.014183,((C.ZM.2004.12B_PL_201.GU939124:0.0270333673,C.ZM.2004.12M_PL_105.GU939129:0.0282941300):0.113097,C.TZ.2006.CO3440V7.KX907375:0.1359373545):0.015423):0.004897,C.ZM.2002.6M.PL.108.KY229472:0.1096451020):0.011633):0.012632):0.006945,C.FI.1994.FIN9401.AF219274:0.1390937000):0.000003):0.004855,((((C.MW.2007.CHV0008318_703010054_2_A5.FJ443782:0.1246894825,C.GM.1999.N005312.HQ385458:0.1535218439):0.023963,C.ZM.2010.235234_10Mar10_NFLG_TF_Con.MT347679:0.1365630175):0.010002,((C.TZ.2003.6980_v0_c31.HM215344:0.1570279908,C.MW.2005.3026_2_A2.KC862732:0.1304753448):0.026189,C.ZM.2003.ZM247M_1NOV03_PB12.JX239329:0.1587906926):0.007980):0.011725,C.ZA.2010.MSM283.KF726001:0.1858745849):0.006356):0.000002,((((((((((((C.BW.1996.96BW01B03.AF110959:0.1169890095,C.BW.2011.mpp_00088_amp2.KR861314:0.1244192348):0.044011,(C.ZA.1999.LT1.AY522721:0.1007782244,C.ZA.2010.MSM281.KF725999:0.1243150655):0.017428):0.024250,(C.ZA.2004.04ZAPS157MB1.DQ351232:0.2318259252,C.TZ.2017.MNH-NV-21.NV21.1.MZ147163:0.1644512239):0.021294):0.006432,((((C.ZA.2003.03ZASK233B1.DQ351234:0.0617819074,C.ZA.2007.C.705010162.S.0dps.e1.JX972986:0.0945388026):0.068270,(C.ZM.2009.Z3618F_11Jul09_PL_NFLG_SGA1.KR820341:0.0821582716,C.ZM.2009.Z3618M_18Jun09_PL_NFLG_SGA1.KR820358:0.0570015555):0.081499):0.024758,C.ZA.2007.20296368.HQ595746:0.1514801231):0.009691,((((C.ZM.2003.Z205FPB27MAR03ENV1.1.GQ485415:0.1449711837,C.MW.2009.4013_CSF_Visit1_amplicon12.KC186693:0.1029806529):0.016670,((C.ZM.2010.Z4248F_11Jun10_PL_NFLG_SGA1.KR820394:0.1492388080,C.ZM.2010.Z4248M_4Jun10_PL_NFLG_SGA1.KR820415:0.0992001245):0.041069,C.MW.2010.CH1754.3.d0014.ipe021_1.MF501101:0.1517055692):0.031618):0.008207,(C.MW.2005.3044_1.KC862949:0.1445837659,C.ZM.2009.Z331M_18Apr09_PL_NFLG_SGA10.KR820314:0.0989762684):0.025711):0.005423,(C.ZA.2009.704MC035N.GU080197:0.1107892568,(C.MW.2008.703010760_H9.HQ615982:0.1474641790,C.MW.2009.4026_CSF_Visit1_amplicon1.KC187417:0.1214553908):0.038983):0.006978):0.009284):0.013858):0.002778,C.ZM.2002.ZM211F_5JUL02_PL002.JX213375:0.1483425994):0.004346,((((C.ZA.1999.99ZATM10.AY228556:0.1139220334,C.ZA.2010.MSM279.KF725997:0.1596500840):0.007573,C.ZA.2006.CHV0004201_CAP221.1.10B3.FJ443196:0.1554241483):0.014438,(C.ZA.2001.01ZATM45.AY228557:0.1711963867,C.TZ.2011.30585v01_01.OM825656:0.1459051802):0.034474):0.005811,(C.ZA.2005.05ZAFV8.DQ382366:0.1436651257,C.MW.2016.1-0484-3.MT781746:0.1596527413):0.023090):0.007008):0.010467,((((((C.ZA.1998.TV003.AF391233:0.0704586077,C.ZM.2002.21M_BML_1012.GU939143:0.1311841153):0.021097,(((((C.BW.2000.00BW2127214.AF443105:0.1616501957,C.ZW.2009.C535_p2.JF680908:0.1333739501):0.020046,(C.KE.2000.KER2010.AF457054:0.1155313340,C.BW.2015.074-A-104-1-0_w0_353.MK458117:0.1313037427):0.035487):0.014623,C.MW.2009.4036_CSF_Visit1_amplicon1.KC187699:0.1057567202):0.012553,C.MW.2006.CHV0008273_703010010_F12.FJ443533:0.1598583426):0.004613,((C.MW.2008.4403_A1.HM070674:0.1261076053,C.ZA.2009.707PKE26N5.HM623607:0.1419783612):0.025733,C.IN.2015.NIRT002.KX069220:0.1447218142):0.018633):0.007576):0.004704,((C.ZA.2006.CHV0006027_CAP224.1.18D1.FJ443455:0.1404743627,(C.ZA.2008.KO426_T78_10C.JN681241:0.1076279899,C.ZA.2008.KO_870_C2_10C.JN681244:0.0938438221):0.038299):0.025379,(C.MW.2008.703010479_D7.HQ615962:0.1442860137,(C.ZA.2007.CT072_56_7C.JN681232:0.1577061095,(C.MW.2009.4048_CSF_Visit1_amplicon1.KC186308:0.1251023036,C.MW.2010.3040_CSF_Visit_1_amplicon1.KC187280:0.1754214595):0.020365):0.010010):0.014376):0.014569):0.010254,(C.ZA.2004.04ZASK202B1.DQ011180:0.1151796025,C.TH.2014.2549734P000FL_Si.MG989567:0.1386387568):0.019931):0.006984,(((((C.BW.2000.00BW22767.AF443107:0.0767163532,(C.BW.2013.mpp_00238_amp2.KR861328:0.1046942057,C.BW.2011.mpp_00437_amp2.KR861341:0.0739296126):0.090526):0.029745,(C.ZA.2007.CHV0010270_706010164_2F9.FJ444058:0.1067212629,C.ZA.2009.MSM086.KF725921:0.1232802578):0.011320):0.014937,C.ZA.1999.LT10.AY522722:0.1525198810):0.009096,C.MW.2005.3048_1_A10.KC862986:0.1484287043):0.003243,(((((C.ZA.2002.02ZAPS006MB1.DQ351220:0.0664892653,C.ZA.2003.03ZAPS124MB1.DQ369976:0.0613003739):0.062451,C.MW.2004.CHV0011497_1373-A10.FJ444501:0.0902467951):0.008841,C.ZA.1999.TM3.DQ447268:0.1112366519):0.017030,(C.MW.1996.C034A3.KC863108:0.1066618801,C.MW.2009.9112i.0.11.MT861427:0.1168167169):0.011424):0.010135,C.ZA.2007.CT349_39_16.JQ061131:0.1417520264):0.011084):0.002331):0.014159,(((C.ZM.2001.16B_PB_305.GU939049:0.1927787644,(C.ZA.2003.C.x.03.DU10-E2.KC863239:0.1046032786,C.MW.2009.DEMC09MW006.KP109523:0.1668532974):0.018835):0.014152,C.MW.2008.0702_A5.HM070491:0.1919711775):0.019903,(C.MW.1996.C113_B11_B.HM639204:0.1208935143,C.ZM.2006.ZM1072M_16AUG06_PL015.JX213352:0.1887238345):0.024308):0.010957):0.002802):0.005636,((((((((((((((((C.ZA.1997.97ZA012.AF286227:0.0967678282,(((((C.ZA.2003.SK040B1.AY703908:0.0971097296,C.ZA.2003.03ZASK118B1.DQ011169:0.0748999099):0.055648,C.ZA.2004.04ZASK154B1.AY878071:0.1303604340):0.020783,C.ZA.2009.CT565_C7.48.KF114890:0.1662873054):0.009796,(((C.ZA.2005.05ZAFV27.DQ382379:0.1409810047,(C.ZA.2009.704MC013F.GU080171:0.1981942281,C.ZA.2008.707PKE10F1.HM623555:0.1795055720):0.024613):0.013822,C.ZA.2008.707PKE23F1.HM623566:0.1403148127):0.011967,(C.ZA.2009.704MC010N.GU080168:0.2364113609,C.ZA.2016.CAP316-B-W1.MN097669:0.1601310419):0.049825):0.008659):0.011778,(((((C.ZA.2004.04ZAPS216B1.DQ093600:0.1648898842,(C.ZA.2001.01ZADU36_5.FJ846628:0.0939735732,C.ZA.2008.707PKE35F1.HM623576:0.1197653132):0.017833):0.021331,C.ZA.2010.MSM257.KF725983:0.1380288175):0.013464,(C.ZA.2003.03ZAPS020MB1.DQ275653:0.1520167733,C.ZA.2007.SO_225_H11_12C.JN681252:0.1360128539):0.026137):0.013135,(C.ZA.2003.03ZAPS021MB1.DQ369978:0.1436729158,(C.ZA.2008.707PKE01F1.HM623548:0.1327777983,C.ZA.2009.707PKE15N2.HM623598:0.1340846753):0.022694):0.013383):0.007453,(C.ZA.2003.03ZAPS024MB1.DQ396367:0.1054417688,C.ZA.2003.03ZAPS032MB1.DQ445633:0.1172724546):0.034508):0.003665):0.004867):0.001075,(((((C.ZA.2000.1217MB.AY463226:0.0772251219,C.ZA.2008.CT966_E1_7C.JN681238:0.0984469793):0.016723,((C.ZA.2003.SK112B1.AY772695:0.1309506365,C.ZA.2003.03ZAPS108MB1.DQ396378:0.0811305278):0.014215,C.ZA.2007.75_A12.KC863073:0.1268194721):0.010666):0.004128,(((C.ZA.2004.04ZAPS199B1.DQ164110:0.0845035484,C.ZA.2009.DEMC09ZA009.JX140668:0.1474168050):0.006385,(C.ZA.2008.707PKE25F1.HM623568:0.1789702146,C.ZA.2006.C.x.06.CF05-H4.KC863361:0.1264666345):0.027713):0.008124,((C.ZA.2004.04ZAPS201B1.DQ164111:0.0985264771,C.ZA.2009.707PKE13N2.HM623597:0.1047249080):0.016070,(((C.ZA.2009.704MC008F.GU080165:0.1223717358,C.ZA.2007.CT810_G4.7.KF114891:0.1421348779):0.018108,C.ZA.2008.CT885_H3_2C.JN681237:0.1439226879):0.010429,C.ZA.2000.CM2-AG2.JX845585:0.1095357744):0.005080):0.007890):0.010057):0.013759,((C.TZ.2002.CO3056.AY734550:0.1126812229,C.ZA.2003.03ZAPS079B1.DQ093592:0.1039342207):0.015373,(C.ZA.2004.04ZASK145B1.AY901976:0.0833339917,C.ZA.2004.04ZASK131B1.DQ056412:0.1053325864):0.016851):0.014441):0.008945,C.ZA.2008.CAP301_2_00_C3_20.KC154017:0.1495051985):0.006987):0.004411,((C.ZA.2003.03ZASK076B1.AY901975:0.1339104693,C.ZA.2006.19705993.HQ595744:0.1194515478):0.013930,(C.ZA.2004.04ZASK083B2.DQ093585:0.1551186440,C.ZA.2009.707PKE18N3.HM623600:0.0900263539):0.021018):0.010322):0.003845,(C.ZA.2003.03ZASK058B2.AY901967:0.1349076223,C.ZA.2005.05ZAFV11.DQ382369:0.0965995710):0.039558):0.008313,(((((C.ZA.2000.1168MB.AY463231:0.1165558778,C.ZA.2003.03ZAPS126MB1.DQ275657:0.1023079662):0.009658,((C.ZA.2003.03ZASK215M6W.DQ275661:0.0809766353,(C.ZA.2000.CM5-A1.JX845611:0.0277392135,C.ZA.2000.CP5-D1.JX845612:0.0360913130):0.066840):0.042070,C.ZA.2009.CAP340_2_00_B3_16.KC154026:0.1248555180):0.013551):0.003928,((C.ZA.2004.04ZAPS161B1.DQ164115:0.1173518005,C.ZA.2008.705010121_E9.HQ615983:0.1291555618):0.032679,C.ZA.2006.2768732_C5_16.HQ615952:0.1320959080):0.017068):0.006897,(C.ZA.2003.SK116B1.AY772696:0.1211136717,(C.ZA.2002.02ZAPS014MB1.DQ351218:0.1073940986,C.ZA.2009.MSM029.KF725896:0.1316595424):0.015473):0.019041):0.012772,((C.ZA.2003.03ZASK094B1.AY878070:0.1805033248,C.ZA.2008.TRP310_2_00_20_2.JN681256:0.0947376915):0.032418,(C.ZA.2003.03ZAPS143MB1.DQ396391:0.1315660147,C.ZA.2009.704MC004N.GU080162:0.1616264055):0.022247):0.013847):0.005445):0.004621,((C.ZA.2003.03ZASK019B2.AY878063:0.0823944271,C.ZA.2003.03ZAPS066MB2.DQ396375:0.1208123610):0.052592,((C.ZA.2000.CM3-C1.JX845592:0.0681782392,C.ZA.2000.CP3-E2.JX845602:0.0608143574):0.049123,C.ZA.2009.CM021C_SGA04.MF284939:0.1386276946):0.019883):0.007860):0.007270,((((((((C.ZA.1998.TV013A.AF391245:0.0835967701,C.ZA.2009.704MC045F.GU080199:0.1275523646):0.016028,C.ZA.2003.03ZAPS097MB1.DQ351230:0.1442660812):0.017306,(C.ZA.2003.03ZASK120B1.DQ011176:0.1786703339,(C.ZA.2004.04ZASK150B1.DQ011178:0.1538456021,(C.ZA.2009.707PKE27N1.HM623608:0.1250876525,C.ZA.2010.MSM309.KF726020:0.1502566820):0.021445):0.017272):0.006976):0.009911,((C.ZA.2001.J54Ma.AY463223:0.0941852104,C.ZA.2008.TRP290_2_00_23_6.JN681253:0.1440042158):0.029560,((C.ZA.2003.03ZAPS046MB1.DQ369984:0.0957784619,C.ZA.2008.707PKE18F2.HM623562:0.1515813367):0.019872,C.ZA.2009.707PKE24N5.HM623605:0.1382018282):0.010649):0.017360):0.007698,(((((C.ZA.1999.LT39.AY522731:0.0846075053,C.ZA.2006.2759058_F10_B6.HQ615959:0.0992259913):0.017589,(C.ZA.1998.98ZADu156.AY529660:0.1322969467,(C.ZA.1998.Du23.AY529662:0.0938594751,C.ZA.2005.CHV0005536_CAP206.1.02E7.FJ443356:0.1155309232):0.014384):0.013616):0.009386,(((C.ZA.2004.04ZAPS214B1.DQ093588:0.1106682137,C.ZA.2008.CAP317_2_00_D4_10.KC154022:0.1132097129):0.016693,C.ZA.2003.03ZAPS089MB1.DQ351216:0.1254112780):0.013123,(C.ZA.2005.CAP45_2_00_G3.DQ435682:0.0913258558,C.ZA.2008.BP00028_RH01.JN687734:0.0819782261):0.016118):0.008475):0.011791,C.ZA.2004.04ZASK208B1.DQ056406:0.1065735560):0.010269,((((C.ZA.1998.Du21.AY529661:0.0964668011,(C.ZA.2003.03ZAPS133MB1.DQ275646:0.0795922518,C.ZA.2003.03ZAPS071MB1.DQ396376:0.0940589227):0.020123):0.008102,(C.ZA.2005.CHV0005450_CAP200.1.06B8a.FJ443274:0.1056835225,C.ZA.2014.ZA006EP1C7.MN611462:0.1514349555):0.017808):0.005875,(C.ZA.2003.03ZASK010B2.DQ164104:0.0916390671,C.ZA.2010.MSM321.KF726025:0.1457835639):0.014877):0.006287,(C.ZA.2004.04ZASK180B1.AY878059:0.1442139571,((C.ZA.2003.03ZAPS128MB1.DQ275643:0.0713885636,(C.ZA.2003.03ZASK104B1.DQ396395:0.1300251590,C.ZA.2009.707PKE04N1.HM623591:0.1441710165):0.029880):0.015198,C.ZA.2005.CHV0005429_CAP174.1.06A3.FJ443253:0.1209644023):0.010002):0.012495):0.005577):0.007341):0.009580,((((C.ZA.1999.98ZADu281.AY529664:0.0930413320,C.ZA.2003.03ZAPS081MB1.DQ351219:0.1203273762):0.013330,(((C.ZA.2003.SK041B1.AY772693:0.0977900432,(C.ZA.2007.CHV0008548_705010110_E2b.FJ443557:0.0825854626,(C.ZA.2000.CM1-AJ6.JX845604:0.0596635376,C.ZA.2000.CP1-B2.JX845608:0.0581075199):0.044845):0.006360):0.014521,C.ZA.2004.04ZAPS217B1.DQ164119:0.2091876342):0.019534,(C.ZA.2008.707PKE15F1.HM623559:0.1710463109,C.ZA.2008.707PKE33F1.HM623574:0.0911888901):0.019396):0.007735):0.006307,C.ZA.2004.04ZAPS165MB1.DQ351221:0.1049595279):0.000002,((C.ZA.2003.03ZASK092B1.AY878057:0.0851663064,C.ZA.2003.03ZASK084B1.AY901981:0.1273405479):0.014178,(((C.ZA.2004.04ZASK147B1.DQ164114:0.0902805666,C.ZA.2009.704MC017F.GU080174:0.1798104974):0.024770,C.ZA.2003.03ZAPS091MB1.DQ275645:0.1257466207):0.011448,(C.ZA.2005.CHV0004172_CAP84.1.00G10.FJ443167:0.0953372459,C.ZA.2006.CHV0005562_CAP177.1.11A12.FJ443379:0.1114583388):0.038337):0.010603):0.006279):0.005979):0.002684,(((C.ZA.1998.DU151-e3.AF544008:0.0527107059,C.ZA.1999.DU422.AY043175:0.0586240282):0.031496,C.ZA.2010.MSM241.KF725970:0.1658697339):0.015490,(C.ZA.2007.CH010301_w12_p1.HM204601:0.1266794497,C.ZA.2010.MSM298.KF726011:0.2046697156):0.019492):0.011590):0.008578,(((((C.ZA.2004.04ZASK168B1.AY878058:0.1585784811,C.ZA.2008.707PKE19F1.HM623563:0.1174509150):0.022110,(C.ZA.2009.707PKE52F1.HM623587:0.2169007122,(C.BW.2004.1811_B3_23.KC154012:0.1149877597,C.ZA.2008.CAP291.2.00_H2.15.KF114884:0.1834435377):0.025524):0.018040):0.008087,(((C.ZA.2003.03ZASK011B2.AY901965:0.1510738820,C.ZA.2008.330_A1.JQ777111:0.1110225673):0.030614,C.ZA.2009.20286961_C1_H8.HQ615960:0.1132289129):0.014071,((((C.ZA.2003.03ZAPS104MB1.DQ369990:0.1055632432,C.ZA.2005.05ZASK243B1.DQ396372:0.1243288517):0.012402,C.ZA.2008.707PKE12F4.HM623557:0.1237146792):0.008587,(C.ZA.2009.704MC020F.GU080180:0.1328311885,C.ZA.2008.707PKE39F1.HM623580:0.1819903450):0.031347):0.013150,C.ZA.2009.704MC022F.GU080184:0.1693695974):0.007706):0.005650):0.000154,C.ZA.2003.03ZAPS118MB1.DQ396368:0.1339999709):0.006408,(C.ZA.2003.03ZAPS056MB1.DQ396374:0.1487400825,((C.ZA.2007.CH010210_w2_p2.HM204595:0.1226206371,C.ZA.2008.707PKE27F2.HM623570:0.1134269166):0.025310,((((C.ZA.2007.2969249.HQ595766:0.0764614929,C.ZA.2013.HIV1_FR006_D1_CVL-1.MH933704:0.1666343789):0.037875,C.ZA.2006.CAP266_2_00_E9_H6.JN681229:0.1100008866):0.009385,(C.ZA.2005.CAP258_2_00_X_23.JN681227:0.1034587552,C.ZA.2007.C.705010067.S.0dps.e1.JX972931:0.1843119074):0.023285):0.005212,(C.ZA.2007.3545883_G1_E1.HQ615942:0.0781209108,C.ZA.2006.C.x.06.CF04-A2.KC863324:0.1389895868):0.027844):0.005173):0.005570):0.004938):0.002703):0.007481):0.002028,(((C.ZA.2003.03ZASK110B1.DQ056411:0.1434464275,C.ZA.2005.CAP229_7w.GQ999985:0.1014050466):0.035995,(C.ZA.2003.03ZAPS099MB1.DQ275655:0.1774839485,C.ZA.2003.03ZAPS123MB1.DQ396369:0.1113010858):0.006830):0.012479,C.ZA.2009.704MC037F.GU080198:0.1485571599):0.020125):0.003050,((((((((C.ZA.1998.DU123.AF544007:0.0714933679,(C.ZA.2004.04ZASK151B1.AY901977:0.0993719201,C.ZA.2003.03ZAPS122MB1.DQ396370:0.0839224122):0.011175):0.010168,C.ZA.2004.04ZAPS177MB1.DQ396394:0.1337632973):0.009837,((((C.ZA.2000.1195MB.AY463220:0.0871613935,C.ZA.2005.05ZASK246B1.DQ369983:0.1086597919):0.013073,(C.ZA.2003.03ZAPS077B1.DQ093591:0.1156673505,C.ZA.2009.707PKE51F3.HM623586:0.1516407260):0.029822):0.013402,((C.ZA.2000.1197MB.AY463234:0.0820593260,C.ZA.2007.CHV0008246_705010026_B7.FJ443520:0.1327399961):0.012915,C.ZA.2003.03ZAPS140MB1.DQ369981:0.1244451555):0.015293):0.009647,C.ZA.2003.03ZASK062B1.DQ164113:0.1135368604):0.013741):0.006395,((C.ZA.2000.1176MB.AY463218:0.1154206778,C.ZA.2000.J38MA.AY463228:0.0761671679):0.012915,((C.ZA.2000.1192M3M.AY463219:0.1026561069,C.ZA.2005.CAP88_5w_F2.GQ999980:0.1213410426):0.008606,C.ZA.2004.04ZASK139B1.AY878072:0.1208409091):0.010537):0.005801):0.004307,C.ZA.1999.98ZADu301.AY529665:0.1329275583):0.006010,((((C.ZA.2004.04ZASK127B1.DQ011172:0.1251719580,C.ZA.2008.707PKE17F1.HM623561:0.1198331901):0.023987,(C.ZA.2007.CHV0008438_704010083_2_C5.FJ443666:0.1138099715,C.ZA.2008.CAP327.2.00_C6.37.KF114885:0.0623952155):0.022983):0.009563,((C.ZA.2004.04ZAPS172MB1.DQ275659:0.1205723670,C.ZA.2009.704MC028N.GU080190:0.1585391820):0.027955,(C.ZA.2008.20883229_C9_H6.HQ615943:0.1542369100,C.ZA.2007.C.x.07.CF10-A4.KC863583:0.1019050010):0.008372):0.006065):0.011116,(C.ZA.2008.SO405_T24_5C.JN681248:0.1421095388,C.ZA.2008.CAP323_2_00_B6_45.KC154023:0.1375449122):0.019085):0.010600):0.015242,(((((C.ZA.1999.LT42.AY522733:0.0982685032,C.ZA.2003.SK023B2.AY772690:0.1251337891):0.025618,(C.ZA.2008.706010471_F4.HQ615967:0.0906003825,(C.ZA.2015.Pt1.1_S1052.MK643538:0.1602906503,C.ZA.2008.705010661g.MT395430:0.0899437921):0.019581):0.004751):0.003297,(C.ZA.2003.03ZAPS042MB1.DQ369977:0.0966580173,C.ZA.2009.704Mc031F.GU080193:0.1172104829):0.017801):0.005547,C.ZA.2003.03ZASK006B2.AY878056:0.1656268552):0.008606,(C.ZA.2003.03ZAPS034MB1.DQ369979:0.0900761883,C.ZA.2005.CHV0005549_CAP217.1.07B11.FJ443367:0.1044063971):0.026314):0.007397):0.006347,(C.ZA.2004.04ZASK146.AY772699:0.1631606750,((C.ZA.2008.707PKE34F2.HM623575:0.2043160171,C.ZA.2009.CM029C_SGA01.MF284954:0.1357561681):0.017943,C.ZA.2008.705010528_G3.HQ615966:0.1351713766):0.010487):0.006470):0.008563):0.004655,(C.ZA.2003.03ZASK061B1.AY901968:0.1533757514,C.ZA.2003.03ZASK013B2.DQ275660:0.1345417751):0.008798):0.001921,C.ZA.2009.704MC016N.GU080173:0.1713040012):0.006208,(C.ZA.2000.1134MB.AY463217:0.1417876666,C.ZA.2009.CM041P_SGA01.MF284960:0.1235291717):0.020466):0.002547,(C.ZA.2004.04ZASK160B1.DQ011173:0.1108425272,(C.ZA.2007.C.705010198.S.0dps.e14.JX973171:0.0731703421,C.ZA.2007.705010223_F2.KC894123:0.0566859744):0.036491):0.023842):0.009497,((C.ZA.2003.03ZASK097B1.AY878060:0.1249885119,((C.ZA.2003.03ZASK212B1.DQ093596:0.1230694305,(C.ZA.2003.03ZAPS152MB1.DQ396399:0.1291398405,C.ZA.2008.BP00023_RH02.JN687730:0.1479899618):0.020835):0.004638,(((C.ZA.2007.CHV0010247_706010018_2H8.FJ444035:0.1521592687,C.ZA.2008.707PKE26F5.HM623569:0.1095150969):0.020293,(C.ZA.2009.704MC023F.GU080185:0.1291722159,C.ZA.2007.CT184_D3_15.KF114889:0.1084819699):0.017700):0.006319,C.ZA.2007.BP00002_RH01.JN687694:0.1479644364):0.012483):0.009585):0.010500,((C.ZA.2005.CHV0008936_CAP225.1.06A7.FJ443963:0.1319570099,C.ZA.2009.704MC008N.GU080166:0.1339939956):0.030274,(((C.ZA.2008.707PKE11F2.HM623556:0.1925045846,C.ZA.2010.MSM239.KF725968:0.1102489557):0.008901,C.ZA.2017.CAP288-B-W3.MN097654:0.1239666509):0.010302,C.ZA.2009.CM132C_SGA01.MF285052:0.1342100260):0.003297):0.008781):0.004227):0.004333,((((((C.ZA.1999.ZASW7.AF411966:0.1475375423,C.ZA.2003.SK033B2.AY772692:0.1413008027):0.024832,(C.ZA.2006.CHV0006047_CAP260.2.004.FJ443474:0.1618218410,(C.ZA.2008.707PKE24F1.HM623567:0.1171541720,C.ZA.2007.C.x.07.CF09-A11.KC863569:0.1415491742):0.022750):0.009832):0.023840,(C.ZA.2005.05ZAFV12.DQ382370:0.1309091298,C.ZA.2009.705010801g.MT395434:0.1385509299):0.020358):0.007062,(C.ZA.2009.707PKE25N6.HM623606:0.1453587074,C.ZA.2013.HIV1_FR004_D11_CVL-1.MH933705:0.1596451167):0.013023):0.010472,((((C.ZA.2003.03ZASK042B2.AY878069:0.0843001893,C.ZA.2008.707PKE21F2.HM623564:0.1727204827):0.058538,((C.ZA.2003.03ZASK072B1.DQ093593:0.0734490812,C.ZA.2009.CM019P_SGA02.MF284922:0.1778650114):0.016455,C.ZA.2003.03ZAPS086MB1.DQ275654:0.1385325815):0.012844):0.020770,((C.ZA.2009.704MC029N.GU080191:0.1261585091,C.ZA.2009.21561324_D3_B5.HQ615961:0.1661834495):0.031730,C.ZA.2008.707PKE29F2.HM623572:0.2248624932):0.011576):0.006195,((C.ZA.2004.04ZAPS202B1.DQ093598:0.1248644070,((C.ZA.2009.TRP363_2_00_10_3.JN681259:0.1274360952,C.ZA.2010.MSM311.KF726022:0.1465560837):0.044290,C.ZA.2007.CH107_TF.MN202471:0.0783374274):0.012355):0.008164,C.ZA.2003.03ZAPS130MB1.DQ275658:0.1162447515):0.017524):0.012689):0.011422,(C.ZA.2004.04ZASK190B1.DQ056409:0.1155579662,((C.ZA.2007.CHV0008911_705010078_A2.FJ443938:0.0702502710,C.ZA.2007.705010154_E4.KC894120:0.0761003619):0.053258,C.ZA.2014.Pt2.1_S1068.MK643550:0.1790659484):0.026080):0.008487):0.005436):0.021288,(C.BW.2000.00BW3886_8.AF443112:0.1635539738,C.ZA.2010.MSM275.KF725995:0.1609819587):0.013937):0.009708):0.009191,(((((((C.BW.2000.00BW3876_9.AF443111:0.1548890979,C.BW.2010.mpp_00361_amp2.KR861337:0.1056270530):0.027616,C.ZM.2007.ZM1165M_10Jan2007_1Y_10_E.MT194634:0.1370751905):0.021599,C.ZA.1999.LT45.AY522734:0.1185164281):0.024671,C.MW.2009.4034_CSF_Visit1_amplicon1.KC186349:0.1232238098):0.012304,C.ZA.2005.CAP256_6w.GQ999989:0.1361764532):0.001855,((C.ZA.2005.05ZAFV6.DQ382364:0.1266409240,(C.ZA.2005.05ZAFV15.DQ382373:0.1131472003,C.GB.2001.27_C27_b.FJ977091:0.1488422669):0.025952):0.020296,(C.ZA.2003.03ZAPS112MB2.DQ396386:0.1088783211,C.ZA.2008.SO706_T10b_3C.JN681249:0.1227995598):0.027288):0.015663):0.008438,(((C.ZA.1999.LT21.AY522726:0.1267412096,C.ZA.2012.DEMC12ZA087.KP109516:0.1649759572):0.032932,C.ZM.2004.17M_BML_11603.HM036792:0.1094573659):0.016374,((C.TZ.2004.0921_v2_c14.HM215262:0.1221442028,C.TZ.2004.3728_v2_c6.HM215307:0.0809131326):0.050419,C.TZ.2005.CO3672V4.KX907382:0.1535215211):0.017220):0.011195):0.009598):0.003061,(((C.MW.1993.93MW_965.AY713413:0.0643133158,C.MW.2009.DEMC09MW007.KP109524:0.1809511139):0.026454,C.ZM.2005.ZM394_200394_2.GU329216:0.1995881036):0.007000,(C.ZM.2002.ZM233M.DQ388517:0.1443028372,(C.ZA.2003.03ZAPS116MB1.DQ445635:0.1040097011,C.ZA.2002.RP4.DQ447270:0.1272422334):0.015443):0.006328):0.017311):0.004270,((((((((((C.BW.1998.98BWMC14A3.AF443078:0.1561368472,(C.ZA.1999.99ZASW20.AY529669:0.1321102116,C.BW.2015.074-C-319-1-1_w74_393.MK458157:0.1555279995):0.020387):0.011053,(C.ZA.2000.00ZAPCP1.AY529667:0.0968282246,C.BW.2014.bcpp_00127_amp2.KR861269:0.1556343688):0.021460):0.004273,((C.ZA.2003.03ZASK111B1.DQ056404:0.1321216731,C.BW.2011.mpp_00456_amp2.KR861343:0.1189022078):0.015712,C.ZA.2005.CHV0005394_CAP8.1.07H11.FJ443222:0.1000321481):0.013159):0.015785,(((((C.BW.2000.00BW1686.AF443093:0.1115988685,C.BW.2010.mpp_00063_amp2.KR861313:0.0891532940):0.025393,(C.BW.2012.mpp_00144_amp2.KR861319:0.1507216787,C.BW.2010.mpp_00205_amp2.KR861326:0.1443515098):0.018640):0.009292,C.BW.2005.2865_A11_12.KC154013:0.1146948156):0.007391,C.BW.2011.mpp_00354_amp2.KR861336:0.1847984690):0.008531,((C.ZA.2004.SK134B1.AY703909:0.1420609419,C.ZA.2003.C.ZA.x.DU246-D1.KC863215:0.0852708855):0.014769,(C.ZA.2004.04ZASK164B1.DQ056405:0.1220985972,C.ZA.2004.04ZASK165B1.DQ396387:0.0859316917):0.025690):0.016485):0.009635):0.003538,C.BW.2000.00BW38713.AF443110:0.1136660990):0.007840,((C.BW.2000.00BW192113.AF443101:0.1296468694,C.ZA.2010.MSM247.KF725975:0.1399365111):0.024475,C.ZA.2004.04ZASK181B1.AY878062:0.1304275524):0.012148):0.010314,((C.ZM.2005.ZM399_200399_4.GU329257:0.1506000127,C.BW.2007.B005582-7_G7.8.KF114882:0.1135042614):0.029539,(C.ZA.2009.MSM041.KF725900:0.1304570450,C.ZA.2009.CM112C_SGA01.MF285020:0.1756192926):0.038706):0.015868):0.015450,(C.MW.2009.4049_CSF_Visit1_amplicon10.KC187461:0.1307097024,(C.BW.2015.074-C-312-1-1_w94_407.MK458171:0.1685959522,C.ZA.2008.705010381g.MT395422:0.1443244592):0.014263):0.006474):0.000413,C.ZA.2000.C_ZA_1184MB.AY585267:0.1319729290):0.007993,((((C.TZ.2006.6146_v7_c23.HM215324:0.0757518193,(C.TZ.2004.6644_v2_c33.HM215336:0.0316594852,C.TZ.2005.6785_v5_c14.HM215338:0.0464506319):0.050635):0.013487,C.TZ.2006.CO6847V7.KX907425:0.0616661540):0.023176,C.TZ.2006.CO6911V7.KX907428:0.0824922867):0.071175,((C.MW.2009.3009_CSF_Visit_1_amplicon10.KC186650:0.1511365855,C.ZM.2013.ZM1808F_05Jan2013_1A_10_E.MT195034:0.1305457626):0.016204,(C.ZM.2002.2B.PB.101.KY229337:0.0749446971,C.ZM.2002.2M.PB.2014.KY229347:0.0540450816):0.065577):0.018229):0.021883):0.002810):0.008577,(C.TZ.2005.6322_v4_c1.HM215326:0.1294453507,C.ZM.2005.ZM282M_3MAR05_PB020.JX213416:0.1045062744):0.033841):0.004808):0.004992,((C.BW.1996.96BW16B01.AF110976:0.1158474502,C.ZA.2010.MSM227.KF725962:0.1366311889):0.022349,((C.MW.1996.C009_B1_3B.HM638668:0.1161782268,C.ZM.2011.DEMC11ZM005.KP109495:0.1323163898):0.022738,(C.ZA.2009.21399975_E2_B3.HQ615957:0.1060459809,C.MW.2009.703010256.e1.JQ779074:0.1296473776):0.012812):0.017025):0.008524):0.004978,(C.MW.2003.CHV0011249_0595-A12.FJ444253:0.1421147249,C.ZA.2007.CH010090_w8_p1.HM204585:0.1128888423):0.026301):0.001915,((((((C.TZ.2001.A207.AY253307:0.2010466563,C.ZA.2016.CAP302-B-W11.MN097661:0.1014992302):0.021614,(C.ZA.2006.CHV0005413_CAP136.1.16G3.FJ443240:0.1529497890,C.ZA.2007.BP00008_RH01.JN687706:0.0963500803):0.012743):0.004416,C.ZM.2000.ZM109F_PB4.AY424138:0.1995094258):0.010481,((((C.US.1998.98US_MSC5016.AY444801:0.1097528690,C.US.2004.p07Jenv0.EU663615:0.1246594149):0.034534,C.MW.2008.CH427.PL.011608.A2.1.KY112197:0.1179502634):0.013427,(C.ZM.2007.ZM503F_9FEB07_PL100.JX213464:0.1377127522,C.ZA.2009.CM089C_SGA01.MF284991:0.1251219448):0.042957):0.007791,C.ES.2015.100595.KY989952:0.1403861871):0.009819):0.004456,(((C.ZA.1999.LT50.AY522736:0.1557820939,(C.ZM.2009.Z3576F_28Mar09_PL_NFLG_SGA1.KR820324:0.0559049810,C.ZM.2009.Z3576M_18Apr09_PL_NFLG_SGA10.KR820326:0.0472339084):0.113947):0.014447,(C.GE.2003.03GEMZ033.DQ207941:0.0929444389,C.ZA.2008.20927783.HQ595750:0.2329963490):0.035803):0.010986,C.GB.2009.N341_p1.JF680927:0.2067354609):0.007268):0.005551,((C.MW.2003.CHV0011343_089-A10.FJ444347:0.1483820026,(C.MW.2009.4004_CSF_Visit1_amplicon1.KC187145:0.1449425356,C.MW.2009.3017_CSF_Visit_1_amplicon10.KC187577:0.1210158324):0.015041):0.012060,(C.MW.2008.CH010440_w4_p1.HM204614:0.1282894388,C.BW.2012.mpp_00478_amp2.KR861344:0.1607837538):0.023948):0.024356):0.005116):0.005239,((((((C.BW.1996.96BW0502.AF110967:0.1123531805,C.BW.2000.00BW17732.AF443095:0.1020385148):0.012633,C.BW.2010.mpp_00120_amp2.KR861317:0.2147959449):0.010551,C.TZ.2008.CH0457_e1.HM204623:0.1618426332):0.009876,(((C.ZA.2007.CHV0010305_704809221_2G3.FJ444092:0.1699357622,C.BW.2014.bcpp_00048_amp2.KR861259:0.1170844569):0.023753,(C.ZA.2007.CH010392_w4_p2.HM204610:0.1499110913,C.ZA.2008.503_10230_16.KT183250:0.1312156409):0.035588):0.004901,(C.BW.2010.mpp_00117_amp2.KR861316:0.1440657275,C.ZA.2008.705010614g.MT395426:0.1260210582):0.007842):0.015087):0.008581,(C.IN.2011.NIRT010.KX069228:0.1665520514,(C.ZM.2003.9B.PB.202.KY229542:0.0141736167,C.ZM.2003.9M.PB.2801.KY229554:0.0301220967):0.113938):0.016977):0.001726,C.BW.2010.mpp_00115_amp2.KR861315:0.1581751103):0.015270):0.000002,((((((((((C.ZM.2002.02ZM108.AB254141:0.0168560700,C.ZM.2002.02ZM114.AB254146:0.0185940274):0.139884,((C.ZM.2002.02ZMBC.AB254149:0.1081968374,C.ZA.2010.MSM267.KF725989:0.1705027464):0.023401,(C.ZM.2004.10M_BML_1801.HM036739:0.0582960659,C.ZM.2004.10B.PB.102.KY229617:0.0617964601):0.092233):0.005317):0.004538,((C.TZ.2001.A301.AY253312:0.1127224802,C.MW.2009.4008_CSF_Visit1_amplicon10a.KC186814:0.1133900412):0.018142,C.ZA.2008.CH0534_e1.HM204624:0.1605093167):0.013590):0.007016,(C.ZM.2003.ZM178F_SGA_A3.EU166353:0.1508757557,C.MW.2002.591MW_BF2002.JN983804:0.1117753894):0.019248):0.002787,(((C.ZA.1999.99ZACM9.AF411967:0.1567527867,C.ZA.2009.20970668.HQ595752:0.1291439618):0.033417,((C.ZM.2005.ZM414_200414_1.GU329415:0.1421744005,(C.ZA.2008.20915593.HQ595749:0.1237318444,C.MW.2002.703MW_BF2002.JN983805:0.1262169140):0.021830):0.010085,(C.TZ.2006.CO3969V6.KX907391:0.1245119190,C.KE.2010.20337v02_01.MN791494:0.1895355806):0.033504):0.006870):0.005260,((((((((C.BW.1996.96BWMO1_5.AF443074:0.0934830630,C.BW.1998.98BWMC134.AF443077:0.0710733692):0.008873,C.BW.2005.3312_D6_2.KC154014:0.0705139994):0.006889,C.BW.2013.bcpp_00192_amp2.KR861279:0.1456821129):0.004192,C.BW.2000.00BW20636.AF443103:0.0727762352):0.015554,((C.BW.2011.mpp_00038_amp2.KR861312:0.0908729222,(C.BW.2011.mpp_00323_amp2.KR861335:0.0659865782,C.BW.2010.mpp_00489_amp2.KR861345:0.0740187476):0.026943):0.030273,C.BW.2011.mpp_00321_amp2.KR861334:0.0864636305):0.033540):0.016150,C.ZM.2005.ZM289M_19MAY05_PL010.JX213443:0.1338267911):0.004918,C.ZA.1989.pZAC_R3714.JN188292:0.0853356412):0.012285,(C.BW.2000.00BW07621.AF443088:0.0856092277,C.ZM.2005.ZM377_200377_1.GU329078:0.1340014722):0.016941):0.015995):0.002679):0.010484,(((C.ZA.1998.TV012A.AF391243:0.1263954484,C.MW.2007.703010234g.MT395400:0.1853229296):0.018079,(C.ZA.2004.04ZAPS168B1.DQ164121:0.1495121804,((C.BW.2014.bcpp_00403_amp2.KR861304:0.1400691812,C.ZM.2010.305156_4Jun10_NFLG_TF_Con.MT347681:0.1355274380):0.020797,C.BW.2011.mpp_00145_amp2.KR861320:0.1458343835):0.007330):0.010057):0.005011,((C.BW.1998.98BWMO36A5.AF443081:0.1338241390,(C.ZA.2005.05ZAFV9.DQ382367:0.1536815749,C.MW.2009.4046_CSF_Visit1_amplicon1.KC187067:0.1197556401):0.014339):0.013530,(C.KE.1995.QB099_391M_ENV_B1.FJ866131:0.1000067278,(C.ZM.2005.ZM415_200415_1.GU329437:0.1294357472,C.ZM.2006.235028_9Mar06_NFLG_TF_Con.MT347678:0.1119794738):0.015806):0.028138):0.009145):0.006561):0.003266,(C.BW.2000.00BW16162.AF443092:0.1299035642,(C.ZM.2003.ZM247F_102802_SGA_A2.EU166779:0.1658100086,C.ZM.2005.ZM413_200413_1.GU329399:0.1080974023):0.019005):0.021586):0.005937,((((((((C.BW.1998.98BWMO18D5.AF443080:0.1216803126,C.BW.2000.DEMC00BW014.KY658706:0.0765211981):0.015479,C.BW.2000.DEMC00BW013.KY658705:0.0815410862):0.017823,(C.BW.2013.bcpp_00147_amp2.KR861270:0.1119201230,C.BW.2010.mpp_00307_amp2.KR861333:0.1082658382):0.023258):0.013006,(C.ZA.2008.CT977_69_12.JN681239:0.1882653828,C.BW.2011.mpp_00188_amp2.KR861324:0.1743877218):0.012424):0.003842,(C.ZA.2001.01ZARP1.AY529666:0.1540593631,C.GB.2008.S315_D10.HQ595800:0.1539490137):0.027073):0.011967,(C.ZA.2000.1214MB.AY463236:0.1504381213,(C.ZA.2007.19715820_A10_H2.HQ615950:0.1419260658,C.ZA.2010.MSM301.KF726014:0.1383583431):0.028900):0.023080):0.005555,((((C.TZ.2001.A93.AY253303:0.1553442866,C.ZM.1998.55F28a.AY423971:0.1055588022):0.017033,C.ZM.2007.Z1047M_24AUG07_B17.KX983831:0.1575667695):0.010971,(C.MW.2005.CHV0011608_2103-A4.FJ444611:0.1206409906,C.BW.2006.B005018-8_F6.3.KF114881:0.1684526790):0.025330):0.013223,(((C.ZA.1999.99ZATM2.AY529678:0.1431743268,C.ZA.2003.03ZASK232B1.DQ093589:0.1579006788):0.031481,((C.ZA.1999.99ZALT4.EU293444:0.0831182089,C.ZA.2005.18814602_H8_F3.HQ615948:0.1474210158):0.015425,C.SE.2014.095CD.MF373197:0.2080310333):0.007589):0.009604,(C.MW.2007.CHV0008480_703010159_1_A9.FJ443624:0.1422473302,C.MW.2009.3002_CSF_Visit_1_amplicon11.KC186976:0.1467369958):0.022235):0.014363):0.006437):0.009213,(((((((C.TZ.2001.BD39_8.AY253313:0.0990001254,C.TZ.2003.CO6854V1.KX907426:0.1176807378):0.016716,C.TZ.2006.CO3278V6.KX907368:0.1285279446):0.023269,(((C.ZA.2000.1171MB.AY463232:0.0778860536,C.ZA.2003.03ZAPS113MB2.DQ396365:0.0691417363):0.005384,C.ZA.2004.04ZASK170B1.DQ093595:0.0786017534):0.046244,C.TZ.2002.CO6721.AY734560:0.1430757671):0.021126):0.013830,((C.ZM.2002.ZM229M_SGA_B2.EU166576:0.1154059239,C.MW.1996.C019_A10_3S.HM638888:0.0688276729):0.020462,C.MW.2010.4059_CSF_Visit1_amplicon11.KC186498:0.1194169772):0.014989):0.004227,(C.ZM.2005.ZM420_200420_1.GU329510:0.1450671140,C.ZM.2011.ZM1044M_16Aug2011_1A_10_E.MT194125:0.0977999868):0.040891):0.004576,(((C.ZM.2005.ZM383_200383_2.GU329154:0.0531032778,C.ZM.2005.ZM384_200384_1.GU329164:0.0481964232):0.083746,(C.ZM.2009.Z3678F_23Sep09_PL_NFLG_SGA1.KR820367:0.0470832295,C.ZM.2009.Z3678M_17Sep09_PL_NFLG_SGA10.KR820385:0.0740611196):0.079576):0.015282,(C.ZA.2008.ME067_A10_15.JN681245:0.1353533747,C.BW.2014.bcpp_00204_amp2.KR861281:0.1391443556):0.022292):0.013690):0.006890,((C.ZA.2003.03ZAPS151MB1.DQ396392:0.1222122212,C.MW.2005.3004_2_A10.KC862627:0.1610591297):0.018867,C.ZM.2005.ZM284M_9APR05_PL001.JX213435:0.1296600814):0.026785):0.006841):0.005056):0.008855,((((C.ZA.1998.TV018.AF391249:0.1265770861,(((C.ZA.2006.19707346_E8_C6.HQ615951:0.1305573050,C.ZA.2007.C.x.07.CF13-A2.KC863599:0.1013004216):0.026608,C.ZA.2010.MSM253.KF725979:0.1265131822):0.023405,C.BW.2015.074-A-103-1-4_w4_11.MK457775:0.1281970468):0.012127):0.005073,(C.ZA.2007.C.705010185.S.0dps.e1.JX973075:0.1289918498,C.ZA.2008.CAP304_2_00_F6_6.KC154018:0.1807858542):0.007956):0.007588,(C.ZM.2002.ZM235F_SGA_A1.EU166653:0.1411298768,C.ZA.2007.CH010368_w8_p2.HM204607:0.1064880613):0.022126):0.004093,((((C.ZA.1999.LT17.AY522724:0.1223194623,(C.ZA.2003.03ZASK224MB1.DQ275664:0.1060170740,C.ZA.2006.CHV0008344_704010017_2_A10.FJ443757:0.0998526423):0.015821):0.010370,C.ZA.2005.19157834_v1.HQ595743:0.0834283824):0.013491,C.ZA.2004.SK143B1.AY703910:0.1157702036):0.015366,C.ZA.2006.CHV0004182_CAP69.1.12TA3.FJ443177:0.1223689597):0.035617):0.013001):0.002297,(((((((((((C.ZM.2002.02ZM112.AB254143:0.1599082433,C.BW.2011.mpp_00286_amp2.KR861332:0.1107482613):0.033476,(((C.ZA.2005.05ZAFV13.DQ382371:0.1423039486,C.ZM.2009.DEMC09ZM004.KF716466:0.1398717451):0.015368,C.MW.2004.CHV0011476_1335-A10.FJ444480:0.1555110005):0.014100,C.MW.2003.CHV0011203_0393-A11.FJ444208:0.0775265251):0.011685):0.011936,(C.MW.2003.CHV0011181_0334-A2.FJ444186:0.1337276314,(C.MW.1996.C059-2A2.KC863126:0.0570428326,C.MW.1996.C061_B2_A3.MT227433:0.0389376167):0.029449):0.013423):0.016188,(((C.ZA.2000.1178MB.AY463233:0.0753644414,(C.GB.2008.M320d_F9.HQ595787:0.0981438728,C.MW.1996.C120-3A3.KC863178:0.0680451486):0.028622):0.010365,(C.MW.2003.CHV0011154_0114-A1.FJ444159:0.0676995287,C.MW.2009.4014_CSF_Visi1_amplicon18.KC186893:0.1753519719):0.023186):0.010840,(C.ZA.2009.707PKE28N1.HM623609:0.1208483779,C.MW.2009.3006_CSF_Visit_1_amplicon1.KC187349:0.1454463013):0.009726):0.005802):0.003467,(C.MW.2008.703010632_A1.HQ615964:0.1034502962,C.MW.2005.3027_2_A3.KC862752:0.1324045241):0.028863):0.006083,(((((((((C.ZA.1999.LT40.AY522732:0.0852140728,C.ZA.2010.MSM303.KF726015:0.1013305277):0.014673,C.ZA.2006.2833264.HQ595757:0.1160147259):0.013639,(C.ZA.1998.98ZADu104.AY529659:0.0782835355,(C.ZA.2009.21283649.HQ595756:0.1627884717,C.ZA.2007.503_10430_1.KT183252:0.1144385026):0.032133):0.014123):0.005126,C.ZA.2008.704010566g.MT395414:0.1237617958):0.008504,(C.ZA.2008.KO224_T87_2_4.JN681240:0.1083131258,C.ZA.2007.BP00035_RH01.JN687736:0.0866691632):0.007286):0.022347,(C.ZA.2004.04ZASK031B2.AY901974:0.0966497815,C.ZA.2014.DEMC14ZA179.MN703147:0.1713404515):0.026741):0.019867,(C.ZA.2005.05ZAFV5.DQ382363:0.1654557034,C.ZA.2007.CH010384_w16_p2.HM204609:0.1558242320):0.031582):0.007399,(((C.ZA.2004.04ZASK234B1.DQ093605:0.1088510170,(C.ZA.2009.21492713_B11_E3.HQ615947:0.0973446666,C.ZA.2008.KO_756_38_12.JN681243:0.1174680170):0.031439):0.028573,C.MW.2010.4058_CSF_Visit1_amplicon1.KC186165:0.1213115866):0.008152,(((C.ZA.2005.19252094_A5_G2.HQ615953:0.1288618604,C.MW.2017.1-1241-5.MT781928:0.2214441929):0.021996,C.MW.2016.1-0441-4.MT781733:0.1461538415):0.025694,(C.ZM.2011.DEMC11ZM008.KP109496:0.1474571148,C.ZA.2014.DEMC14ZA175.MN703145:0.1378896011):0.021828):0.006990):0.007695):0.015685,((C.MW.2005.CHV0011585_2060-A11.FJ444589:0.1299943921,(C.MW.2005.3012_1_D5.KC862666:0.1397066913,C.MW.2008.703010619g.MT395406:0.0937541928):0.015567):0.012854,(C.ZA.2009.MSM003.KF725885:0.0161612470,C.ZA.2009.MSM004.KF725886:0.0396879320):0.076479):0.011810):0.003557):0.007873,((((((C.ZM.2002.02ZM115.AB254148:0.0831443061,(C.MW.2007.CHV0008530_703010217_2_E8.FJ443575:0.1281525401,C.MW.2007.CH010073_w16_p1.HM204583:0.1330031637):0.031408):0.009747,((C.MW.2010.3036_CSF_Visit_1_amplicon11.KC187627:0.1729668613,C.MW.2005.3034_2_A3.KC862809:0.1535826649):0.039667,C.ZA.2009.CAP331.2.00_D7.39.KF114886:0.1593986791):0.012790):0.007227,((((C.ZA.2004.04ZASK159B1.DQ011179:0.1586607766,C.ZA.2007.BP00029_RH01.JN687735:0.1167275427):0.039955,(C.ZA.2009.704MC019N.GU080179:0.1439733989,C.MW.2005.3003_2_A11.KC862610:0.1821357708):0.010331):0.013597,C.ZA.2008.CA240_A5_5.KC154016:0.1258893317):0.006306,C.ZA.2003.03ZAPS067MB2.DQ396389:0.1467490224):0.018982):0.006323,(C.ZA.2010.CAP378.2.00_D2.5.KF114888:0.1802394216,C.SE.2011.053SE.MF373156:0.1291817263):0.023949):0.007378,(((C.YE.2002.02YE511.AY795906:0.1235259727,((C.MW.2007.CH010102_e_p2.HM204588:0.0702034887,C.ZA.2006.19738501.HQ595745:0.1332491893):0.030560,C.ZM.2002.5B.PB.408.KY229434:0.1354536348):0.015531):0.003227,(C.ZM.2002.Z185FPB24AUG02ENV1.1.GQ485312:0.1055852875,C.ZA.2007.CH010461_w12_p1.HM204616:0.1322114450):0.031212):0.012671,((C.MW.1996.C047A10_3B.HM638963:0.0703552527,C.MW.1996.C047_H7_3B.KC894128:0.0482348011):0.065412,C.ET.2008.ET148.KU319542:0.1561631529):0.009561):0.006875):0.006549,((C.IL.1998.98IS002.AF286233:0.0858230951,C.SE.2010.SE600412.KP411837:0.1712092617):0.027697,(C.SE.2008.SE600210.KP411833:0.1367923242,C.ET.2008.ET149.KU319543:0.2338111366):0.019989):0.014136):0.003107):0.003677,(((((C.BW.2000.00BW17593.AF443094:0.1467271265,(((C.IL.1999.99ET7.AY255824:0.0930829313,(C.SE.2011.055ER.MF373158:0.1391251557,C.ZA.2008.705010366g.MT395420:0.1608587747):0.020905):0.009279,(C.KE.2011.525_KE.KU921807:0.1454768031,C.SE.2006.014ET.MF373135:0.0911932842):0.010131):0.008802,C.SE.2014.097SO.MF373199:0.1736869205):0.009397):0.010128,(C.MW.2006.CHV0011562_2052-A1.FJ444566:0.0986650578,C.MW.2005.3039_1.KC862875:0.1229979024):0.023669):0.009562,(C.TZ.2004.0041_v3_c18.HM215253:0.1588030251,((C.TZ.2005.6040_v4_c15.HM215320:0.0545518652,C.TZ.2004.CO6033V4.KX907394:0.0902212952):0.053012,(C.ZA.2007.C.x.07.CF17-A12.KC863613:0.1549469581,C.MW.2007.DEMC07MW001.KP109520:0.1070419642):0.023483):0.020727):0.010192):0.008047,((C.TZ.2001.304_F2_1_11.HM215286:0.1288819171,C.MW.2008.3009_A11.HQ595978:0.1179766954):0.002817,((C.MW.2009.4017_CSF_Visit1_amplicon1.KC186271:0.1349301859,C.ZA.2009.MSM001.KF725883:0.1012444771):0.017393,(C.ZM.2001.22B.PB.801.KY229671:0.0461120219,C.ZM.2002.22M.PB.3620.KY229675:0.0471918157):0.095462):0.008273):0.010025):0.003604,(C.TZ.2001.A125.AY253304:0.1327198054,C.ZA.2004.04ZASK176B1.DQ056416:0.1217684703):0.041865):0.007203):0.008814,((((((C.ZA.2004.04ZAPS190B1.DQ093602:0.1235584069,C.ZA.2009.707PKE21N1.HM623602:0.1281624480):0.040269,(C.MW.2005.3040_2_A1.KC862891:0.1864530709,C.TZ.2010.30243v02_02.OM825576:0.1649769862):0.019483):0.012166,((C.MW.2003.CHV0011301_0665-A1.FJ444305:0.1277170620,C.ZM.2002.1B.PB.52.KY229265:0.1698529247):0.011437,(C.CY.2007.CY203.JF683755:0.1821408634,C.MW.2009.4032_CSF_Visit1_amplicon1.KC187374:0.1312547019):0.034624):0.006885):0.018996,(((C.ZM.2005.ZM410_200410_40.GU329364:0.1718616764,C.KE.2004.04KE585573V2.KT022366:0.1326016452):0.036019,(C.ZM.2005.ZM412_200412_1.GU329389:0.1913273212,C.TZ.2003.6471_v1_c16.HM215328:0.1726302150):0.048918):0.008349,(C.MW.2005.3036_1_C10.KC862828:0.1323765921,C.ZM.2007.ZM326M_17Feb2007_SC_10_N.MT195232:0.1593568453):0.020834):0.012119):0.002253,(((((C.ZA.2005.CAP244_2_00_D3.DQ435684:0.1389557199,C.BW.2015.074-A-110-1-4_w0_203.MK457967:0.1070795990):0.018506,C.MW.2005.3025_2_A3.KC862709:0.1121655370):0.019030,(C.ZM.2005.ZM388_200388_1.GU329184:0.1303484517,C.MW.2008.3305_A10.HM070571:0.1354102283):0.022181):0.018530,C.ZM.2005.ZM379_200379_1.GU329107:0.1513998553):0.017734,((C.ZA.2008.707PKE38F2.HM623579:0.1185002239,C.MW.2008.CH0848.3.d0017.10.02.KX216883:0.1057108059):0.021150,((C.BW.2011.mpp_00373_amp2.KR861339:0.1676602592,C.SE.2011.054ET.MF373157:0.1561875254):0.020636,C.ZM.2011.ZM1658F_01Nov2011_1A_10_E.MT194772:0.1361830398):0.008092):0.005778):0.008771):0.005232,C.MW.2003.CHV0011277_0626-A4.FJ444281:0.1788916066):0.003707):0.005165,(((((((((((((((C.ZA.1998.TV002.AF391232:0.1092406639,C.ZA.2002.02ZAPS005MB1.DQ351235:0.1145653519):0.016194,(C.ZA.2004.04ZASK204B1.DQ056414:0.1098725320,C.ZA.2007.CHV0008557_CAP237.1.22D8.FJ443548:0.1348892365):0.046651):0.012891,C.ZA.1998.98ZA445.AY158533:0.1049357792):0.011967,C.ZA.2009.707PKE49F2.HM623584:0.1143171289):0.014265,((C.ZA.2005.CHV0003350_CAP239.2.00C9.FJ443140:0.1332096135,C.MW.2008.5807_A1.HQ596137:0.1245597589):0.017005,C.MW.1996.C061A7.KC863145:0.0770632956):0.011332):0.004667,C.ZA.2003.03ZAPS131MB1.DQ396380:0.1184932514):0.009952,(((C.ZA.1999.99ZASW12p.AY529668:0.1126179933,C.ZA.2003.03ZASK113B1.DQ351237:0.1074583075):0.008659,C.ZA.2007.20198102_E9_G1.HQ615944:0.1487209363):0.014260,(C.ZA.2003.04ZAPS194MB1.DQ275650:0.1035020786,C.MW.2010.4056_CSF_Visit1_amplicon1.KC186577:0.1149401316):0.015741):0.004789):0.008594,(C.ZA.1999.99ZASW9.AY529675:0.1353871719,(C.ZM.2002.ZM206F_SGA_A1.EU166439:0.1408996693,C.MW.1996.C109A12.KC863162:0.0806427281):0.018240):0.017407):0.014310,(C.ZA.1999.99ZATM1b.AY529677:0.1495919509,(C.ZA.2003.03ZAPS026MB1.DQ369985:0.1106429096,C.MW.1996.C030B6.KC863092:0.0824222528):0.011934):0.015711):0.007028,(((C.ZA.2005.05ZAFV14.DQ382372:0.1880562122,C.ZA.2008.20721190.HQ595747:0.1324769145):0.031012,C.MW.2004.CHV0011412_1172-A1.FJ444416:0.1122208178):0.017702,C.ZA.2005.05ZAFV20.DQ382374:0.1736885839):0.012846):0.007120,C.ZA.2008.706010391g.MT395438:0.1493169740):0.001336,(C.ZA.2009.21197826_v1.HQ595753:0.1388582749,C.ZA.2008.CAP330_2_00_F2_41.KC154025:0.1401625778):0.013510):0.008623,(C.ZA.1999.LT28.AY522728:0.1312068642,(C.MW.2009.4007_CSF_Visit1_amplicon1.KC187107:0.1562903922,C.SE.2012.066SE.MF373169:0.1279998417):0.030342):0.027203):0.005928,C.TZ.2004.0984_v2_c2.HM215263:0.1615924345):0.002049,C.ZA.2008.CAP308_2_00_E11_35.KC154020:0.1807553745):0.003297):0.007104,((((((C.ZM.2002.02ZMJC.AB254155:0.1393190734,C.SN.1996.5056135.MH705137:0.1523050509):0.024801,((C.MW.2005.CHV0011539_2010-A10.FJ444543:0.1764696659,C.ZA.2005.19314479_A2_5.HQ615958:0.1874595692):0.011582,((C.ZM.2005.ZM375_200375_1.GU329053:0.1257140990,C.ZM.2007.235080.JN977604:0.1980817698):0.021109,C.ZM.2005.ZM418_200418_1.GU329490:0.1002217039):0.016080):0.006873):0.013098,((C.ZA.1998.Du172_17.DQ411853:0.1127102915,C.ZA.2015.Pt3.1_S1051.MK643537:0.1398042982):0.011732,(C.TZ.2004.3063_v4_c04.HM215287:0.1464428614,C.TZ.2004.98_v3_c5.HM215355:0.1039349265):0.036243):0.013658):0.007865,(((C.ZA.1999.99ZASW27.AY529670:0.1608622357,(C.ZA.2007.CH010355_w2_p1.HM204606:0.1211208990,C.MW.2009.052_2899_I_A7.KC634164:0.1088001329):0.024601):0.011623,(C.ZM.2005.ZM395_200395_2.GU329236:0.1275825996,(C.ZM.2004.11B.PL.1009.KY229633:0.0320122083,C.ZM.2004.11M.PL.1103.KY229639:0.0362725708):0.097660):0.041216):0.014164,((C.ZA.2005.05ZAFV3.DQ382362:0.1248931994,C.ZA.2007.CA392_H2_6C.JN681221:0.1289298520):0.056401,(C.ZM.2003.ZM184F_SGA_A1.EU166413:0.1286518368,C.ZM.2012.ZM634F_11Jan2012_2A_11_E.HY.MT195316:0.0974143749):0.020576):0.010369):0.011559):0.006865,(((((((C.ZA.1998.TV001A.AF391230:0.1071134227,C.ZA.2012.DEMC12ZA096.KP109517:0.1441196665):0.021440,C.ZA.2010.MSM268.KF725990:0.1116747771):0.039591,(C.BW.1999.99BW47547.AF443086:0.1191840598,C.ZA.2009.Ko243_H6.3.KF114892:0.1482272778):0.028728):0.009590,((((C.ZA.2007.CHV0008390_704010056_2_A1.FJ443713:0.1384393101,C.MW.2010.4055_CSF_Visit1_amplicon13.KC187247:0.1375489179):0.031112,(C.ZA.2009.704MC034F.GU080195:0.1378260247,C.ZM.2003.ZM237M_29JUL03_PL016.JX213387:0.1645180070):0.028392):0.015007,(C.ZA.2007.C.x.07.CF21-A11.KC863633:0.1801965244,C.MW.2008.702010322g.MT395394:0.1051893204):0.012596):0.010248,(C.MW.2008.1209_A10.HM070529:0.1441789057,C.KE.2011.093_KE.KU921722:0.1756351743):0.020704):0.009305):0.007391,(((C.ZA.2002.RP6.DQ447269:0.1027994012,C.ZA.2010.MSM146.KF725934:0.2235765049):0.015487,((C.CY.2006.CY176.FJ388952:0.0305019289,C.CY.2008.CY228.JF683777:0.0606030867):0.010830,C.CY.2008.CY227.JF683776:0.0199445347):0.111756):0.013746,((C.MW.2003.CHV0011321_0682-A1.FJ444325:0.1422372735,C.BW.2015.074-A-109-1-1_w0_276.MK458040:0.2029445116):0.020937,C.ZM.2002.19B.PL.11.KY229414:0.1329254641):0.011864):0.012437):0.011372,(((((C.BW.1998.98BWMO1410.AF443079:0.1043124301,C.ZM.2003.31M_BML_203.HM036843:0.1629364581):0.012407,C.SE.2010.043SE.MF373154:0.1447146049):0.008406,C.MW.2009.703011244.3.d0012.ipe015.3.1.MF500301:0.1807446625):0.015340,(C.ZA.1999.99ZASW30-b.AY529673:0.1919462789,(C.ZA.2010.MSM228.KF725963:0.1218464768,C.BW.2014.bcpp_00090_amp2.KR861264:0.1872014965):0.011122):0.009984):0.004977,C.TZ.2017.MNH-NV-36.NV36.4.MZ147169:0.2060189769):0.009617):0.003407,((C.TZ.2002.CO328.AY734551:0.1645348078,C.ZA.2005.CHV0003338_CAP85.2.00T3.FJ443128:0.1491609632):0.019542,C.ZA.2013.DEMC13ZA152.KU749417:0.1522530580):0.015417):0.004836):0.006284,(((((C.ZA.1999.LT36.AY522729:0.0829223480,C.ZA.2007.CH010453_w12_p3.HM204615:0.0813871425):0.031349,(C.ZA.2010.MSM115.KF725927:0.1458524680,(C.ZA.2010.MSM138.KF725933:0.0324246103,C.ZA.2010.MSM209.KF725952:0.0381857528):0.050989):0.038183):0.025625,((C.ZM.2005.ZM411_200411_1.GU329375:0.1789946275,C.ZA.2009.MSM012.KF725890:0.1554960364):0.011708,(((C.ZA.2009.TRP347_2_00_B1_1.JN681258:0.1304071573,C.ZM.2009.ZM1123M_04Apr2009_1Y_10_E.MT194435:0.1591060063):0.019768,C.MW.2009.4031_CSF_Visit1_amplicon10.KC187662:0.1536165433):0.015247,C.BW.2010.mpp_00197_amp2.KR861325:0.2022768929):0.006736):0.011904):0.012269,(((C.ZM.2005.ZM405_200405_12.GU329321:0.1257872178,C.ZA.2007.CT431_G6_6C.JN681234:0.1157476564):0.021793,C.ZA.2007.5456037.HQ595761:0.1736812780):0.009044,C.ZM.2002.7M_BML_3302A1.HM037006:0.1566627665):0.014882):0.005184,((C.MW.2002.329MW_BF2002.JN983803:0.1021149024,C.MW.2010.3032_CSF_Visit_1_amplcion14.KC187499:0.1235835931):0.013726,(C.ZA.2010.MSM264.KF725987:0.1362195163,C.MW.2008.703010523g.MT395402:0.1583146406):0.054625):0.018309):0.010632):0.005171):0.006048):0.007436):0.006823,((((((((((C.IN.1994.94IN476.AF286223:0.1352762077,(((((C.ZA.1998.TV008A.AF391240:0.1014374020,C.ZA.2010.MSM179.KF725944:0.1431411976):0.022437,C.BW.2000.00BW3970_2.AF443114:0.1693004441):0.006593,(((C.BW.1998.98BWMO37D5.AF443082:0.1214052370,C.ZA.1999.99ZATM12.AY529676:0.1401178145):0.033141,(((C.ZA.2000.1119MB.AY463229:0.1025552805,C.ZA.2005.05ZAFV23.DQ382376:0.1889321800):0.018802,C.ZA.2008.705010474g.MT395424:0.1716661204):0.007554,C.SE.2006.016SE.MF373136:0.2116719629):0.015397):0.011541,(((C.ZA.2001.01ZATM18b.AY529672:0.1293910907,C.ZA.2003.03ZASK026B2.DQ011165:0.1179920175):0.029129,((((C.ZA.2004.04ZASK196B1.DQ056413:0.0871246680,C.ZA.2008.705010303g.MT395418:0.1363062565):0.027115,(C.ZA.2004.04ZASK169B1.DQ396381:0.1143218116,C.ZA.2007.20104663_E11_D2.HQ615945:0.1437520904):0.017352):0.010029,(((C.ZA.2003.03ZAPS136MB1.DQ351231:0.0903037740,C.ZA.2006.CHV0004171_CAP129.1.15D7.FJ443166:0.1085819931):0.017610,C.GB.2008.M520c_B9.HQ595789:0.1619144991):0.008898,C.ZA.2005.CAP65_6w.GQ999977:0.1273068505):0.010433):0.011867,((((C.ZA.2004.04ZAPS188B1.DQ164122:0.1218826671,(C.ZA.2003.03ZAPS103MB2.DQ275656:0.0647941626,C.ZA.2009.707PKE05N1.HM623592:0.1269399753):0.041467):0.016835,C.ZA.2010.MSM212.KF725954:0.1279515530):0.009764,((C.ZA.2009.704MC020N.GU080181:0.1977848377,(C.ZA.2008.707PKE07F6.HM623553:0.0781033138,C.ZA.2001.C.ZA.01.Du114-A10.KC863201:0.0697427462):0.023866):0.019120,C.ZA.2009.707PKE10N1.HM623595:0.1567059687):0.011078):0.004772,C.ZA.2007.BP00010_RH01.JN687718:0.1143245098):0.008226):0.003170):0.010467,(((((C.ZA.2003.SK065B1.AY772694:0.1129115840,C.ZA.2004.04ZAPS206B1.DQ164126:0.1580649247):0.017321,C.ZA.2007.2891391_A2_E1.HQ615955:0.1065447734):0.006512,(C.ZA.2009.707PKE50F1.HM623585:0.1522904120,C.ZA.2014.DEMC14ZA182.MN703150:0.1739331911):0.021373):0.017152,C.ZA.2008.503_05780_1.KT183150:0.1608597526):0.006978,C.ZA.2002.02ZAPS001MB1.DQ275648:0.1305440183):0.007812):0.007290):0.004462):0.003744,((((((((C.ZA.1999.DU179.AY043174:0.0912620123,C.ZA.2009.21502011F_12_E2.HQ615949:0.1052360281):0.030440,C.ZA.2008.707PKE09F1.HM623554:0.1475463880):0.002803,(C.MW.2009.4037_CSF_Visit1_amplicon1.KC186457:0.2106833851,C.ZA.2009.CAP332.2.00_C10.1.KF114887:0.1449409698):0.027325):0.011812,((C.ZA.2005.05ZAFV22.DQ382375:0.1317250871,C.ZA.2009.3611665.HQ595760:0.1276187990):0.039155,C.ZA.2008.707PKE43F2.HM623582:0.0995473835):0.026853):0.008979,((((((C.ZA.2000.1170MB.AY463225:0.0607480591,C.BW.2012.mpp_00219_amp2.KR861327:0.1388645199):0.018729,((C.ZA.2003.03ZAPS095MB1.DQ275652:0.1182880174,C.ZA.2008.Me178_G6.16.KF114893:0.1023981650):0.031477,(C.ZA.2009.TRP343_2_00_21_2.JN681257:0.1400464584,C.ZA.2007.028_A12.JQ777026:0.1102603072):0.021118):0.012047):0.006417,C.ZA.2004.04ZAPS160B1.DQ164107:0.1107201495):0.004368,(C.ZA.2003.03ZASK039B2.AY878068:0.1187046235,C.ZA.2003.03ZAPS094MB1.DQ396377:0.0969149025):0.023236):0.011865,((C.ZA.2009.707PKE03N1.HM623590:0.0772818413,C.ZA.2014.DEMC14ZA176.MT222958:0.1563600687):0.023061,C.ZA.2008.SO186_H6_5C.JN681247:0.1120995657):0.013832):0.007718,(((C.ZA.2004.04ZAPS198MB1.DQ445637:0.1411647629,(C.ZA.2004.CAP61_8w_F3.GQ999975:0.0569000509,C.ZA.2017.CAP287-W13.MN097648:0.1090704366):0.085680):0.016039,((C.ZA.2006.CHV0004164_CAP37.1.18F9.FJ443159:0.1139249600,C.ZA.2009.707PKE44F2.HM623583:0.1231270783):0.023749,C.ZA.2009.704MC007F.GU080164:0.0976127950):0.007391):0.003543,C.ZA.2004.CAP30_5w_F4.GQ999973:0.1064069927):0.006571):0.007536):0.005755,C.ZA.2004.04ZASK174B1.AY901980:0.1145078282):0.013277,(C.ZA.2004.04ZAPS197MB1.DQ369997:0.0775282495,C.ZA.2008.CA327_D2_2.JN681220:0.1218363124):0.045714):0.006434,C.ZA.2007.2935054.HQ595758:0.1489906218):0.007063):0.001971,(((((C.ZA.2000.C_ZA_J112MA.AY585265:0.1252707904,C.ZA.2003.03ZAPS125MB1.DQ396390:0.1203740048):0.024059,C.ZA.2003.03ZASK223B1.DQ093597:0.0720323229):0.021624,C.ZA.2009.704MC030N.GU080192:0.1581068867):0.010816,(((C.ZA.2003.03ZASK078B1.AY901971:0.0886074142,C.ZA.2003.03ZASK103B1.DQ164106:0.0504514152):0.047985,C.US.2014.M0118v1d14-5M04-C5.KT982201:0.1333743852):0.014661,(C.ZA.2003.03ZASK107B1.DQ056410:0.1193520641,C.ZA.2008.707PKE02F4B.HM623549:0.1346670437):0.021562):0.017031):0.010294,((C.ZA.2007.CHV0010333_704810053_2H11.FJ444120:0.1183488387,C.ZA.2009.CAP341_2_00_C10_18.KC154027:0.1257782346):0.019420,((((C.ZA.2009.704MC024N.GU080187:0.1453835850,C.DE.2010.622166.KT124786:0.1380011161):0.018864,C.ZA.2008.CAP311_2_00_G5_1.KC154021:0.1792379733):0.016699,C.ZA.2010.MSM150.KF725935:0.2007152039):0.012782,C.BW.2015.074-P-201-1-4_w0_30.MK457794:0.1822136371):0.000002):0.007699):0.013493):0.001961):0.007723,(C.CY.2005.CY069.FJ388913:0.1806064200,((C.ZA.2007.CH010273_w4_p1.HM204598:0.1483429896,C.ZA.2007.CH0152_3_d0026_ipe026_15_19.MG900587:0.1807713571):0.017919,C.MW.2009.4016_CSF_Viist1_amplicon11.KC187179:0.1897671770):0.017938):0.003993):0.004807,(((C.ZA.2001.2134MB.AY463237:0.1444475940,C.ZA.2009.707PKE17N8.HM623599:0.1210426284):0.016425,((C.ZA.2009.704MC021N.GU080183:0.1448143399,C.BW.2014.bcpp_00207_amp2.KR861282:0.0907497197):0.016834,C.ZA.2008.707PKE04F1.HM623550:0.1523020274):0.013066):0.017152,((C.DK.2001.CTL_015.EF514713:0.0992088528,C.IN.2007.NARI_VB52_J19.EU521727:0.0712050801):0.014342,(((C.ZM.2005.ZM382_200382_1.GU329144:0.1172005575,C.ZA.2008.TRP307_2_00_24_1.JN681255:0.1646713447):0.019167,(C.TZ.2004.377_v4_c09.HM215308:0.1215891274,C.MW.2009.4030_CSF_Visit1_amplicon1.KC187538:0.2067146652):0.012726):0.013512,C.IN.2015.NIRT003.KX069221:0.1659775992):0.033081):0.008875):0.009014):0.009190,((((C.ZA.1997.97ZA003.AY118165:0.0975738290,(C.ZA.2003.03ZAPS074MB2.DQ351228:0.0971660263,C.ZA.2008.BP00025_RH02.JN687731:0.1179413048):0.016440):0.016727,(C.ZA.2003.03ZAPS052MB1.DQ369987:0.0964665823,C.ZA.2009.704MC033F.GU080194:0.0865938860):0.016808):0.012617,((C.ZA.1997.97ZA009.AY118166:0.0863372244,C.ZA.2003.03ZAPS049MB1.DQ369986:0.1108525645):0.016684,(C.ZA.2008.CH010605_w12_p1.HM204619:0.1150778524,C.ZA.2007.S0431_C1_1C.JN681246:0.1169346941):0.016451):0.009136):0.010104,((C.ZA.1999.LT5.AY522735:0.1271487543,C.ZA.2009.503_02869_RH10.KT183114:0.1295863690):0.016051,(C.ZM.2005.ZM419_200419_2.GU329500:0.1775632509,C.ZA.2009.707PKE11N2.HM623596:0.1359212481):0.026221):0.016638):0.008436):0.005568,(C.TZ.2001.BD9_11.AY253322:0.1178095913,C.TZ.2005.933_v4_c4.HM215352:0.1194006415):0.045580):0.007121,((((((C.ZA.1998.98ZA502.AY158534:0.0894780981,C.ZA.2003.03ZAPS063MB1.DQ396388:0.0936619955):0.015314,C.ZA.2004.04ZASK206B1.DQ056415:0.1462149620):0.009107,((C.ZA.2005.CHV0004221_CAP63.1.00E12.FJ443215:0.1444943599,C.ZA.2009.707PKE23N2.HM623604:0.1168811624):0.025141,C.ZA.2007.CHV0008593_CAP40.2.01G5.FJ443861:0.1434706541):0.011346):0.014102,C.MW.1996.S146_B2_E7.MT227464:0.1008736055):0.008730,(((C.ZA.2005.05ZAFV2.DQ382361:0.1615052431,C.ZA.2009.707PKE41N2.HM623611:0.1238470405):0.016924,C.ZM.2011.DEMC11ZM003.KP109494:0.1694815284):0.014214,(C.IN.2011.NAB062.KY929365:0.0798588077,C.IN.2011.NAB063.KY929366:0.0921503731):0.106068):0.014425):0.005279,(((C.ZA.2003.03ZASK005B2.DQ011175:0.1382880204,(C.MW.1996.C018_A1_3S.HM638826:0.0249056814,C.MW.1996.S031_S2_C11.MT227374:0.0394582218):0.106412):0.017551,C.ZA.2008.BP00018_RH01.JN687728:0.1521852206):0.015021,C.MW.2004.CHV0011432_1176-A11.FJ444436:0.1210131704):0.006294):0.005630):0.005079,(((C.ZM.2005.ZM376_200376_2.GU329063:0.1371737450,C.TZ.2005.3637_v5_c3.HM215305:0.1785802386):0.033935,C.ZA.2008.707PKE05F1.HM623551:0.1475258234):0.019731,C.MW.2009.4050_CSF_Visit1_amplicon1.KC186127:0.1883567859):0.011422):0.007094,(((((C.ZM.2003.ZM249M_PL1.DQ388514:0.1551113733,(C.ZA.2010.MSM226.KF725961:0.1635449341,C.TZ.2012.30418v01_01.OM825596:0.1596766583):0.030125):0.029430,(C.ZM.2009.ZM2006M_13May2009_SC_10_N.MT195145:0.1935180172,C.MW.2011.703011871g.MT395410:0.1374775041):0.032325):0.002931,(((C.ZM.2005.ZM402_200402_1.GU329300:0.1629446394,C.MW.2009.0404_A12.HQ595810:0.1455056352):0.015815,C.TZ.2004.6631_v3_c10.HM215335:0.1871023844):0.013018,C.BW.2010.mpp_00380_amp2.KR861340:0.2044406726):0.009771):0.000002,C.BW.2015.074-A-102-1-1_w0_18.MK457782:0.2187490211):0.004951,(((C.MW.1996.C111A10.HM639160:0.1143897671,C.MW.2007.CH0275.s.e1.KC149470:0.1278380770):0.021420,C.NP.2011.11NP074.KJ541840:0.2008179100):0.017261,C.ZM.2008.305136_23Jul08_NFLG_TF_Con.MT347680:0.1155585139):0.009072):0.013091):0.003337,((((((((((C.BW.1996.96BWM032.AF443075:0.1143617731,C.BW.2014.bcpp_00155_amp2.KR861271:0.1640519895):0.058683,C.ZM.2007.Z1022M_14DEC07_B23.KX983732:0.1433180402):0.010883,C.ZM.2005.ZM416_200416_1.GU329458:0.1991014743):0.011702,C.ZM.2006.PC063_M06s199.MK749242:0.2350548198):0.005610,((((C.MW.2004.CHV0011388_1086-A3.FJ444392:0.1126779218,C.ZM.2006.ZM282F_12APR06_PB11.JX239342:0.1650547533):0.012741,C.MW.2005.3050_1_A7.KC863032:0.1684394883):0.011356,C.BW.2006.3603_C11_13.KC154015:0.1156778346):0.022617,C.MW.2009.4027_CSF_Visit_1_amplicon1.KC186611:0.1414295756):0.019733):0.009408,((((C.GB.2005.N3_DAY_1.FJ653278:0.1438524373,(C.GB.2001.28_C38_d.FJ977092:0.1458616779,C.BW.2014.bcpp_00030_amp2.KR861257:0.1508467472):0.021952):0.031727,((C.ZM.2009.DEMC09ZM015.KU749426:0.1436832557,C.TZ.2005.CO0053V5.KX907338:0.1917792181):0.028614,C.ZM.2006.Z1024F_2Dec06_3A4.KX983797:0.1645557498):0.015511):0.018050,(C.ZM.2002.32M_BML_1032.HM036864:0.1811401417,(C.BW.2014.bcpp_00211_amp2.KR861283:0.1773955524,C.MW.2016.1-0362-2.MT781702:0.1979232578):0.028646):0.022448):0.007503,(C.ZM.2005.ZM406_200406_26.GU329333:0.1389950726,(C.ZA.2010.MSM162.KF725938:0.0764938980,C.BW.2015.074-A-105-1-3_w0_68.MK457832:0.1540641706):0.024797):0.017784):0.003928):0.005933,((((C.BW.2000.00BW147127.AF443091:0.1259897116,C.BW.1996.96BW17.FJ846633:0.0732860567):0.048774,C.ZA.2003.SK029B2.AY772691:0.1026525093):0.024345,C.ZA.2009.MSM068.KF725914:0.1211196677):0.021513,((C.ZM.2000.53M12.AY423984:0.1133573543,(C.ZA.2003.03ZAPS043MB1.DQ351227:0.0997876351,C.ZA.2008.CH010581_e_p1.HM204618:0.1533703891):0.016548):0.020533,((C.ZA.2007.CHV0008414_704010069_A1.FJ443690:0.1537713899,(((C.ZM.2005.ZM378_200378_2.GU329094:0.1549228201,C.ZA.2008.707PKE06F1.HM623552:0.1837624442):0.031213,(C.MW.2007.CH010085_w4_p1.HM204584:0.1642868733,C.MW.2009.4039_CSF_Visit1_amplicon2.KC187611:0.1313592716):0.016929):0.008816,C.MW.2009.DEMC09MW009.KP109526:0.1398831173):0.009399):0.003123,((C.ZM.2002.14M_BML_1012.HM036760:0.0388205145,C.ZM.2002.14B.PB.307.KY229316:0.0387073818):0.108534,C.MW.2008.CH455_SGA.5.01.KY111965:0.1260452454):0.016885):0.009919):0.002759):0.007406):0.006768,(((((((((C.BW.2000.00BW20872.AF443104:0.0625435691,C.ZA.2006.C.x.06.CF08-A12.KC863362:0.1542663683):0.017858,((C.ZA.2003.03ZASK213B1.DQ093607:0.1349123172,C.ZA.2007.CH010316_w16_p1.HM204602:0.0865668706):0.007946,((C.ZA.2000.CM4-G6.JX845596:0.0472676100,C.ZA.2000.CP4-K3.JX845599:0.0567388499):0.042210,(C.ZA.2010.MSM277.KF725996:0.1271504518,C.ZA.2014.ZA011EP4D1.MN611466:0.1381942776):0.024905):0.010000):0.022420):0.014541,(C.ZA.2003.03ZAPS030MB1.DQ369996:0.1046302240,C.ZA.2009.MSM034.KF725897:0.1178059278):0.018990):0.011707,C.ZA.2015.ZA015EP3A8.MN611467:0.1067963975):0.011505,(C.ZA.2010.MSM218.KF725957:0.1291683691,C.ZA.2007.503_02051_1.KT183084:0.1367549729):0.010480):0.009686,(C.ZA.2009.MSM002.KF725884:0.1262163100,C.MW.2016.1-0468-9.MT781743:0.1481217965):0.030049):0.005731,((C.ZM.2005.ZM417_200417_1.GU329481:0.1692114795,C.MW.2008.0301_A11.HM070449:0.1116954977):0.024482,C.MW.2009.4041_CSF_Visit_1_amplicon1.KC186388:0.1675953418):0.014579):0.016391,((C.ZA.2007.CH010207_w4_p1.HM204594:0.1500300425,C.ZM.2007.Z1800M_21JUL07_E16.KX983891:0.1334939818):0.032928,(C.TZ.2003.3873_v1_c24.HM215311:0.1290540053,C.NG.2008.Read5_HIV_C.KX228821:0.1352560553):0.020365):0.013719):0.007959,(((C.MW.2008.3902_A10.HM070630:0.1218881802,C.ZA.2009.MSM015.KF725892:0.1571436850):0.018410,C.TZ.2001.346_F4_D2_12.HM215302:0.1957203951):0.011369,C.BW.2014.bcpp_00201_amp2.KR861280:0.1761554237):0.011454):0.004822):0.004176,(((((((C.ZA.2000.1165MB.AY463230:0.1467889434,C.ZA.2003.SK043B1.AY772700:0.1436354792):0.027965,C.ZA.2009.CM050C_SGA01.MF284964:0.1290132812):0.020231,(C.ZA.2010.MSM248.KF725976:0.1167884028,C.ZA.2010.MSM282.KF726000:0.0795176857):0.058258):0.012848,(C.ZA.2009.MSM010.KF725888:0.1040223386,C.MW.1996.S101_B3_F2.MT227375:0.1183773080):0.042077):0.011224,(C.MW.2008.DEMC08MW004.KP109522:0.1291121227,C.ZA.2003.503_14197_T1.KT183301:0.1276639348):0.029695):0.007050,C.MW.2008.702010118_C10.HQ615984:0.1398215278):0.005082,((((((C.ZA.2007.CHV0008617_705010015_B3.FJ443883:0.0731478713,(C.ZA.2005.CAP255_8w_F1.GQ999988:0.0868012568,C.ZA.2016.CAP336-B-W10.MN097680:0.1268510805):0.020844):0.015643,C.MW.2008.4707_A1.HM070791:0.1487665245):0.010695,((C.MW.2008.703010588_E7.HQ615963:0.0703707391,C.MW.2009.703010505_w100_A10.KC247375:0.0553739268):0.101445,C.MW.2008.702010350g.MT395396:0.0948351901):0.017098):0.008797,(C.ZA.2007.CH010408_w12_p1.HM204611:0.1344725643,C.ZA.2007.CT140_B6_12.JN681233:0.1391239118):0.032105):0.010877,(((((C.MW.2007.CH010141_w12_p1.HM204591:0.0665211261,C.MW.2007.702010141.e10.JQ779286:0.0662176285):0.100749,C.MW.2002.BF1266_431a.HM215360:0.1553404950):0.018050,C.ZA.2010.MSM274.KF725994:0.1458040608):0.009273,C.MW.2009.4045_CSF_Visit1_amplicon1.KC187022:0.1268872126):0.009424,(C.ZA.2009.MSM014.KF725891:0.1546704988,C.ZA.2014.DEMC14ZA181.MN703149:0.1636987675):0.016449):0.020834):0.009810,C.MW.2010.4061_CSF_Visit1_amplicon1.KC186421:0.1401817056):0.007615):0.005080):0.004588,(C.ZA.2007.CH010383_w12_p1.HM204608:0.1705523508,C.ZA.2009.707PKE29N1.HM623610:0.1804484806):0.019432):0.004215):0.003640,(((C.ZA.2005.05ZASK247B1.DQ369994:0.1240457717,C.MW.2005.3045_2_B10.KC862967:0.0894197872):0.023697,(C.MW.2007.CH0269_e3.HM204622:0.1165706001,C.MW.2005.3022_2_A2.KC862690:0.1021708808):0.015657):0.012252,(C.ZA.2009.21200845.HQ595765:0.1221651988,C.MW.2005.3049_1.KC863009:0.1346611892):0.038543):0.004342):0.001537):0.003551,((((C.ZA.2007.CHV0008368_704010042_2_A3.FJ443734:0.0324230603,C.ZA.2007.CH010124_w24_p1.HM204590:0.0370101880):0.034764,C.ZA.2007.704010124_E6.KC894117:0.0583372772):0.101525,((((((C.NP.2011.11NP093.KJ158439:0.1076856416,C.IN.2017.AIIMS706_70607A.MN703351:0.1705876248):0.027197,C.IN.2015.NIRT001.KX069219:0.1711695667):0.009540,C.IN.2015.SC085.KY713235:0.1682401474):0.013493,C.IN.2011.NAB033.KY929362:0.1674464641):0.012673,C.IN.2016.AIIMS719_71901A.MN703367:0.1936445934):0.018457,(C.IN.2015.NIRT005.KX069223:0.1341444442,C.ZA.2014.HIV1_FR014_D7_plasma-1.MH933706:0.1231539366):0.017548):0.017691):0.008619,((C.ZA.2009.21261106_C12_H2.HQ615956:0.1901951233,C.ZM.2008.Z1781M_12FEB08_C1.KX983851:0.1493305418):0.016727,(C.ZA.2010.CAP382_2_00_D7_19.KC154028:0.2016600635,C.ZA.2008.503_06310_27.KT183168:0.1171075124):0.024103):0.011475):0.016524):0.003312,(((C.ZM.2003.ZM214M.DQ388516:0.1594835045,C.MW.2007.CHV0010201_703010200_2G7.FJ443989:0.1782817540):0.022885,((C.MW.2003.CHV0011226_0478-A5.FJ444230:0.1129021448,C.MW.1996.C070_1A12_2B.HM639009:0.1041350511):0.020666,(C.MW.1996.C007_G10_2S.HM638616:0.0958058426,C.MW.2009.4028_CSF_Visit1_amplicon1.KC186771:0.1269410934):0.004797):0.003881):0.006944,C.BW.2014.bcpp_00166_amp2.KR861273:0.2285696272):0.004095):0.014800,(((((((((((((((C.FI.1991.FIN9126.AF219262:0.1030202210,(C.IL.1999.99ET1.AY255823:0.1703711345,(C.SE.2012.072SO.MF373175:0.2889420669,C.SE.2014.096SE.MF373198:0.2141966196):0.018829):0.020485):0.007884,((((C.IL.1999.99ET14.AY255825:0.0941203310,C.ET.2008.ET130.KU319537:0.1700345724):0.034032,C.DJ.1991.DJ373A.L23065:0.0931920154):0.009037,C.SE.2011.056IT.MF373159:0.2038176405):0.014602,(C.SE.2006.013ET.MF373134:0.1660797593,(C.SE.2012.074SE.MF373177:0.0326247243,C.SE.2013.082SO.MF373184:0.0655691715):0.135648):0.014203):0.019969):0.006972,((C.ET.2002.02ET_288.AY713417:0.0982677121,C.ET.1986.ETH2220.U46016:0.1093184680):0.019856,C.US.2011.17CB2_4D12.KF526207:0.1503911606):0.015058):0.025881,((C.SE.2009.033ET.MF373146:0.1713245415,C.SE.2013.090ET.MF373192:0.1482496033):0.027991,C.SE.2015.100ET.MF373202:0.1958368364):0.020904):0.031420,((C.KE.1997.QB008_591I_ENV_F11.FJ396024:0.0848282063,C.KE.2002.QD022_1957I_ENV_A4.FJ396028:0.1258827816):0.032105,((C.TZ.2004.6273_v3_c47.HM215325:0.1319176254,C.TZ.2018.AKC-NV-98.NV98.1.MZ147137:0.1744961520):0.025743,C.BI.1991.BU910518.U39240:0.1453824658):0.015546):0.003729):0.010242,C.KE.2005.05KE369195V4.KT022371:0.2222413447):0.001845,((C.KE.1997.QC406_70M_ENV_F3.FJ866133:0.1644945394,C.GB.2001.38_C38_22.FJ977095:0.1164715157):0.025135,C.UG.1990.UG268A2.L22948:0.0984204006):0.020404):0.011924,(C.BE.1993.VI882.HQ912708:0.0716077406,C.BI.1991.BU910815.U39250:0.1509744398):0.009233):0.011236,C.BI.1991.BU910112.U39233:0.0930745578):0.008185,(((((C.ZA.2005.CAP210_2_00_E8.DQ435683:0.1485762300,C.TZ.2008.707010562_G9.HQ615976:0.1260115712):0.019252,(C.TZ.2006.6022_v7_c24.HM215319:0.1450773196,C.RW.2008.R3137M_175072_1.MT942867:0.1561454895):0.027379):0.006245,C.BI.1991.BU910717.U39245:0.1269289216):0.006037,C.BI.1991.BU910612.U39244:0.1179072249):0.003441,(C.ZM.2003.ZM246F_011403_SGA_A4.EU166718:0.1149420801,C.BI.1991.BU910430.U39241:0.1276629237):0.018181):0.002771):0.014404,(((C.ZA.2001.2004MB.AY463235:0.1834720522,(((((((((((C.UY.2001.TRA3011.AY563169:0.0403709948,C.BR.2010.10BR_MG040.KT427674:0.1250161571):0.036886,(C.BR.2004.04BR073.AY727525:0.0890366213,C.ES.2015.100_118.KY496624:0.1505646659):0.010002):0.005524,(((C.BR.2010.10BR_SP025.KT427817:0.1219580954,C.BR.2009.2009SCNEUT58.KX181939:0.1391554427):0.016070,C.BR.1992.BR025-d.U52953:0.0493925547):0.003815,(C.BR.2009.2009SCNEUT59.KX181940:0.0715974242,C.BR.2017.13HU-FURG-2017.MK041572:0.1112219355):0.021643):0.006410):0.004735,(C.BR.2009.2009SCNEUT60.KX181941:0.1308044878,C.BR.2017.7HU-FURG-2017.MK041563:0.0845719573):0.014502):0.005588,(C.BR.2009.2009SCNEUT48.KX181930:0.0962286832,C.BR.2009.2009SCNEUT49.KX181931:0.1250350235):0.016264):0.007934,((C.BR.2007.BP00040_RH01.JN687737:0.0954592905,C.BR.2010.10BR_PE023.KT427736:0.1248621203):0.015489,((C.BR.2010.10BR_SP033.KT427810:0.1079231107,C.BR.2009.2009SCNEUT50.KX181932:0.1097925563):0.034290,C.BR.2009.2009SCNEUT53.KX181934:0.1218630258):0.013985):0.004462):0.005918,((C.BR.2004.04BR013.AY727522:0.0758519940,C.BR.2009.2009SCNEUT57.KX181938:0.1174191334):0.007302,((C.BR.2004.04BR038.AY727524:0.0771686116,(C.ES.2009.P2321_H2_5.GU332512:0.1336583626,(C.BR.2017.2HU-FURG-2017.MK041553:0.1140033919,C.BR.2017.6HU-FURG-2017.MK041561:0.1196505275):0.015064):0.007345):0.008520,C.BR.2009.2009SCNEUT55.KX181936:0.1205213071):0.009680):0.004107):0.006554,C.BR.2009.2009SCNEUT54.KX181935:0.0716841911):0.004008,((C.BR.2002.02BR2022.JN692434:0.1641211786,(C.BR.2017.8HU-FURG-2017.MK041564:0.1200077697,C.BR.2017.12HU-FURG-2017.MK041570:0.1477497078):0.023202):0.017646,C.BR.2009.2009SCNEUT56.KX181937:0.1386287503):0.020518):0.001520,(C.BR.2004.04BR021.AY727523:0.1098314875,(C.BR.2009.2009SCNEUT46.KX181928:0.0652460726,C.BR.2009.2009SCNEUT47.KX181929:0.0721369121):0.059258):0.019527):0.002222,C.BR.1991.BR911513.U39234:0.0514743606):0.017213):0.012037,(C.ZA.2009.CA146_H3_3.JN681219:0.1596469953,C.RW.2005.R50M_175008_1.MT942712:0.1516349655):0.015433):0.007613,(C.SE.2011.063BI.MF373166:0.1973080634,C.BI.1991.BU910213.U39237:0.0799814601):0.032431):0.005974):0.007809,C.BI.1991.BU910316.U39239:0.1187586666):0.010973,(C.TZ.2012.30812v01_01.MN791934:0.1369927323,C.TZ.2017.MNH-NV-24.NV24.1.MZ147164:0.1768501821):0.017278):0.016733,(C.MW.2007.CHV0010219_703010228_2G6.FJ444007:0.1292206489,C.SE.2013.085BI.MF373187:0.1843112285):0.033617):0.010492,C.TZ.2010.30190v01_01.MN791903:0.1584845314):0.013333):0.011228,(((((C.ZA.2003.03ZAPS050MB1.DQ369980:0.1683350629,((C.ZA.2007.CH010343_w12_p1.HM204605:0.1025553282,C.BW.2011.mpp_00157_amp2.KR861321:0.1630584438):0.032211,C.ZA.2008.1245045.HQ595742:0.1277799853):0.013437):0.012727,(C.ZA.2007.20258279_v1.HQ595762:0.0508907959,C.ZA.2014.DEMC14ZA180.MN703148:0.0940464500):0.113812):0.010699,C.ZA.2010.MSM261.KF725984:0.1624119101):0.006765,(C.ZM.2002.ZM197M.DQ388515:0.1568723260,C.MW.2005.3041_1.KC862912:0.1189360887):0.023639):0.007781,(C.ZA.2009.707PKE06N1.HM623593:0.2019628271,(C.MW.2005.3011_1_B7.KC862648:0.1805611319,C.MW.2008.CH0694_3_d0009_ipe018_300_15.MG897823:0.1513993137):0.029609):0.021166):0.008379):0.009748,(C.SE.2012.067SE.MF373170:0.0597639424,C.SE.2012.068SE.MF373171:0.0663560841):0.097056):0.014843,C.TZ.2003.3301_v1_c24.HM215294:0.1283534057):0.012944,(((((((((((((((((07_BC.CN.1997.97CN001_C54.AF286226:0.0223597928,07_BC.CN.2006.Xinjiang_2006_713.JX392384:0.0707819514):0.004772,07_BC.CN.2007.CNE20.HM215406:0.0716147804):0.002925,(07_BC.CN.1998.98CN009.AF286230:0.0205381790,07_BC.CN.2003.33.20_1.KY345973:0.0477117259):0.005256):0.001256,((07_BC.CN.2004.CBJA021.JF346902:0.0707042287,((((07_BC.CN.2004.CBJA022.JF346903:0.0256623406,07_BC.CN.2006.Xinjiang_2006_709.JX392383:0.0739408405):0.025624,07_BC.CN.2009.CBJA557.JF346910:0.0679827398):0.003970,07_BC.CN.2006.Sichuan_2006_SC020.JX392380:0.0340605826):0.002614,07_BC.CN.2006.Sichuan_2006_SC124.JX392382:0.0296891567):0.003474):0.007001,07_BC.CN.2004.CBJA023.JF346904:0.0702291562):0.003133):0.006826,07_BC.CN.2010.58.06_1.KY346269:0.0871095345):0.004995,(07_BC.CN.2004.CH181.EF117259:0.0665096345,07_BC.CN.2005.BC10_YN55_3.EU363840:0.0839859223):0.006007):0.002087,(((((07_BC.CN.2004.CH117.EF117262:0.0813625301,07_BC.CN.2006.CNHLJ_M06054.EU131811:0.0943202295):0.018048,(((07_BC.CN.2004.CBJA017.JF346901:0.0523397453,07_BC.CN.2009.CBJA555.JF346908:0.1009504536):0.020375,07_BC.CN.2011.58.07_1.KY346293:0.1113638557):0.007287,07_BC.CN.2004.CBJA028.JF346906:0.0857298055):0.010106):0.005949,(07_BC.CN.2003.BC14_BJ25_51.EU363844:0.0526538346,(07_BC.CN.2005.pXJDC6291-13.KC492737:0.0019146285,07_BC.CN.2018.in1810-3.ON157030:0.0031213696):0.077681):0.009445):0.004689,07_BC.CN.2004.CBJA025.JF346905:0.0535297036):0.005879,((((07_BC.CN.2005.XJDC6431_2.EF368372:0.1204169728,07_BC.CN.2005.pXJDC6441-2.EF420986:0.0402354306):0.016095,(07_BC.CN.2009.CBJA561.JF346912:0.0870368485,07_BC.CN.2009.CBJA570.JF346914:0.1231228413):0.023597):0.004095,(((07_BC.CN.2005.BC18_XJ153_35.EU363848:0.0797730373,07_BC.CN.2006.CNE92_U.HQ699994:0.0707953080):0.018711,07_BC.CN.2009.CBJA558.JF346911:0.0573460949):0.006560,07_BC.CN.2003.33.02_1.KY345446:0.0519660583):0.009574):0.002248,(07_BC.CN.2007.07CNYN324.KF835511:0.0998515911,07_BC.CN.2003.33.10_1.KY345688:0.0730423423):0.019220):0.001748):0.004955):0.000003,((07_BC.CN.2004.CH091.EF117256:0.0424799802,07_BC.CN.2009.CBJA556.JF346909:0.0741795150):0.008156,((07_BC.CN.2004.CBJ008.JF346900:0.0759367311,07_BC.CN.2003.33.12_1.KY345745:0.0481275265):0.013625,07_BC.CN.2006.CBJB347.JF346915:0.0529570159):0.004227):0.005526):0.006170,(((((07_BC.CN.2004.CH110.EF117257:0.0582401656,07_BC.CN.2007.BJOX002000_01_3.HM215363:0.0972035909):0.015264,(07_BC.CN.2004.CH114.EF117264:0.0812184501,07_BC.CN.2012.58.10_1.KY346382:0.1039935616):0.011266):0.007168,(07_BC.CN.2004.CH111.EF117258:0.0874468109,07_BC.CN.2003.33.16_1.KY345865:0.0648616648):0.013881):0.003156,(07_BC.CN.2007.CNE21.HM215407:0.0671816953,(07_BC.CN.2010.58.02_1.KY346080:0.0000023056,07_BC.CN.2012.58.09_1.KY346355:0.0184429067):0.055629):0.041103):0.008735,(07_BC.CN.2009.CBJA552.JF346907:0.0888183698,07_BC.TW.2013.pCRF07.KF234628:0.0974456581):0.009094):0.009493):0.003728,(07_BC.CN.2004.CH119.EF117261:0.0584063784,07_BC.CN.2005.BC07_YN109_6.EU363837:0.0674706956):0.009559):0.001461,07_BC.CN.2003.33.09_1.KY345628:0.0530888702):0.014792,07_BC.CN.2004.CH115.EF117263:0.1094418040):0.006521,((((((07_BC.CN.2007.BJOX011000_01_3.HM215375:0.0388812325,(07_BC.CN.2007.BJOX019000_02_1.HM215380:0.0198029209,(07_BC.KR.2016.KR050.MT021910:0.0953767010,07_BC.CN.2018.in1846-7.ON157044:0.1070435538):0.017758):0.007822):0.004032,(07_BC.CN.2007.BJOX027000_02_1.HM215388:0.0265754583,07_BC.CN.2009.09LNA745.JX960602:0.0431770600):0.006913):0.004284,(07_BC.CN.2008.08LNA001.JX960601:0.0482640112,(07_BC.CN.2018.in1810-1.ON157029:0.0982672573,(07_BC.CN.2018.in1813-1.ON157031:0.0321744191,07_BC.CN.2018.in1813-8.ON157032:0.0258491641):0.054299):0.010628):0.004631):0.006846,07_BC.CN.2007.BJOX029000_03_1.HM215392:0.0378904563):0.017704,07_BC.CN.2008.1114.HQ215552:0.0534977154):0.040619,((07_BC.CN.2007.07CNYN303.KF835494:0.0999488881,((07_BC.CN.2018.in1837-2.ON157038:0.0349059789,07_BC.CN.2018.in1837-3.ON157039:0.0306796168):0.060712,07_BC.CN.2018.in1838-1.ON157040:0.1004337120):0.045340):0.005997,((07_BC.CN.2018.in1808-3.ON157025:0.0638688970,07_BC.CN.2018.in1808-4.ON157026:0.0456113261):0.120422,(07_BC.CN.2018.in1821-1.ON157033:0.0277911663,07_BC.CN.2018.in1821-8.ON157034:0.0209121806):0.090443):0.021683):0.016730):0.010426):0.010877,(07_BC.CN.2007.CNE39.HQ699965:0.1018026772,07_BC.CN.2010.58.04_1.KY346148:0.0836003622):0.023645):0.010438,((07_BC.CN.2004.CH070.EF117255:0.1317679882,07_BC.CN.2004.CH120.EF117260:0.0802242259):0.015678,(07_BC.CN.2009.CBJA563.JF346913:0.1210609025,07_BC.CN.2018.in1822-8.ON157036:0.1341789885):0.018829):0.006309):0.011797,(07_BC.CN.2007.07CNYN323.KF835510:0.1142168912,(07_BC.CN.2011.58.11_1.KY346432:0.0986838894,07_BC.CN.2011.58.12_1.KY346462:0.0950021994):0.024632):0.011306):0.015669,(07_BC.VN.2013.VN_485.MT635171:0.1709880957,07_BC.CN.2018.in1809-8.ON157028:0.1747454366):0.020325):0.045936):0.096185,((((((((((((((((F1.BR.1990.BZ163.AB485656:0.0655307167,(((((((F1.ES.2009.X2687_f3.HM068551:0.0315045909,F1.ES.2011.DEMF110ES001.JX140671:0.0146054382):0.008343,(F1.ES.2011.100283.MF381272:0.0485289971,F1.ES.2014.100288.MF381282:0.0393175216):0.006218):0.004305,F1.ES.2015.CR0032-C1.MW584213:0.0518307471):0.006849,(F1.ES.2011.X3308_nfl.KJ883150:0.0407852281,(F1.ES.2014.100_113.KY514084:0.0472809324,F1.ES.2012.100284.MF381275:0.0304663933):0.019850):0.009016):0.007681,F1.ES.2013.X3744_C20.MG000979:0.1012481402):0.009077,F1.ES.2016.P4440-C2.MW584221:0.0497109651):0.034988,F1.ES.2011.VA0053_nfl.KJ883138:0.0915970059):0.085169):0.014591,F1.BR.2012.2012BRRJNEUT43.KX181926:0.0912746684):0.003550,(((F1.BR.2006.06BR564.FJ771008:0.1116357641,F1.BR.2010.10BR_PE107.KJ849782:0.1249249741):0.023884,(F1.BR.2012.2012BRRJNEUT38.KX181921:0.0291355777,F1.BR.2011.11BRRJPR90.MG365768:0.0204039529):0.134434):0.012299,(F1.BR.2010.10BR_RJ055.KT427774:0.1331752534,(F1.BR.2010.10BR_SP029.KT427814:0.1455423924,F1.BR.2013.2013BRRJNEUT42.KX181925:0.1123599538):0.017606):0.010109):0.015656):0.001949,(((F1.BR.1993.93BR020_1.AF005494:0.1030931107,F1.BR.2013.2013BRRJNEUT35.KX181919:0.1518378455):0.016428,(F1.BR.2013.2013BRRJNEUT31.KX181917:0.0606169266,F1.BR.2012.12BRRJP05.MG365762:0.0126032284):0.087573):0.009504,((F1.BR.2010.10BR_RJ084_2.KT427868:0.0910359144,F1.BR.2012.2012BRRJNEUT40.KX181923:0.1006819291):0.011932,(F1.BR.2012.12BRRJPR51.MG365764:0.1241834216,F1.BR.2008.08BRRJ35.MG365767:0.0886968572):0.005013):0.012335):0.002972):0.004031,(((F1.BR.2002.02BR082.FJ771006:0.0778061447,F1.BR.2007.07BR844.FJ771010:0.1732971640):0.007449,((F1.ES.2009.X2674_C7_9.GU332508:0.1379095532,F1.ES.2009.P2165_d2_2.HM068554:0.1436762039):0.015866,F1.BR.2012.2012BRRJNEUT39.KX181922:0.1403051132):0.009747):0.004461,(F1.BR.2012.2012BRRJNEUT32.KX181918:0.0249965548,F1.BR.2001.01BRRJSB153.MG365763:0.0178888719):0.085705):0.006312):0.006867,F1.ES.2016.P4443-C3.MW584222:0.1911496273):0.007813,F1.FR.2004.LA22LeRe.KU168276:0.1014823292):0.005178,(F1.FI.1993.FIN9363.AF075703:0.1081358369,F1.FR.1996.PHI420.AY231157:0.0898465813):0.026713):0.004803,F1.BE.1993.VI850.AF077336:0.0706900969):0.002298,F1.ES.2006.MFU14_2_c7_b4.FJ817372:0.2216295611):0.016921,F1.BE.1994.14_00-37.DQ313239:0.1158313402):0.013133,F1.BG.2009.S_09_155.MH746241:0.1660480873):0.008315,(F1.ES.2016.100349.MF381284:0.1709776808,F1.BG.2009.S_09_269.MH746246:0.1394770491):0.012103):0.006615,(F1.ES.2007.P1655_c8_B5.FJ817371:0.1216106082,((F1.RO.2003.LA20DuCl.KU168274:0.0893794586,(F1.ES.2014.P4132-C23.MW584223:0.0291352041,F1.ES.2014.P4139-C16.MW584224:0.0309652299):0.098736):0.021509,(F1.ES.2014.100347.MF381271:0.0608472043,F1.ES.2015.100350.MF381286:0.0614297209):0.117826):0.017551):0.026878):0.005337,(F1.FR.1996.96FR-MP411.AJ249238:0.1146731195,((F1.ES.2002.ES_X845-4.FJ670516:0.0493770044,F1.AO.2006.AO_06_ANG40.FJ900267:0.0915716078):0.009874,F1.AO.2006.AO_06_ANG32.FJ900266:0.0878749877):0.033069):0.008980):0.052730,F1.BG.2008.S_08_002.MH746263:0.2141324050):0.082997):0.035777):0.051318,((((((((((((D.SN.1990.SE365.AB485648:0.1146572969,D.CI.1990.CI13.AJ277820:0.0677608599):0.050112,(((D.FI.1993.FIN93178.AF219272:0.1016271683,(D.CD.2002.CG-0382-02V_NGSID3.KY392769:0.1443124907,D.CD.1987.PBS5635.MH705152:0.0793079772):0.013095):0.013699,((((((D.TD.1999.MN011.AJ488926:0.0586292484,D.YE.2002.02YE516.AY795907:0.1012853908):0.038568,(D.CY.2006.CY163.FJ388945:0.2236472609,(D.CM.2010.DEMD10CM009.JX140670:0.0553057054,D.CM.2010.DEMD10CM018.KP109501:0.0392093882):0.090850):0.020146):0.015340,((((D.CM.2001.01CM_0009BBY.AY371155:0.0942462844,D.CM.2001.01CM_0175BA.AY371156:0.0709730108):0.020301,D.CA.2004.091_D1.GU191360:0.1442560964):0.007025,D.ES.2009.P2351.JN054274:0.1764490125):0.013171,D.CM.2001.01CM_4412HAL.AY371157:0.1215461612):0.027712):0.011629,D.CD.2003.LA17MuBo.KU168271:0.1998483964):0.012905,D.CD.1984.84ZR085.U88822:0.1183812279):0.016546,((((((D.ZA.1985.R286.AY773340:0.2004842215,((D.BR.1996.patient_96BRRJ100.DQ141204:0.0637848753,D.BR.2010.10BR_RJ108.KJ787683:0.0842220589):0.039485,(D.BR.2010.10BR_RJ095.KJ787684:0.0485122297,D.BR.2010.DEMD10BR034.KU749394:0.0212919502):0.118521):0.038078):0.012223,D.ZA.1990.R1.EF633445:0.0987404372):0.048605,(D.ZM.2005.ZM387_200387_1.GU329175:0.1904337717,(D.CD.1983.ELI.K03454:0.1109476191,(D.CD.1985.Z6_Z2Z6_Z34.K03458:0.0605518576,D.CD.1983.NDK.M27323:0.1242095780):0.009857):0.019158):0.013471):0.008392,(D.TZ.2005.3016_v5_c45.HM215283:0.1062526686,D.TZ.2004.6405_v4_c34.HM215327:0.1510129139):0.046708):0.021345,D.CG.2007.P940_2_C3.HM068555:0.1939711497):0.011508,(D.KR.2004.04KBH2-15385_15066.KY203348:0.1158457927,D.KR.1991.91RDH12-15991.MH425161:0.0787661104):0.086461):0.010839):0.016306):0.016117,D.GM.1994.N73603.HQ385448:0.1820413159):0.007837):0.012440,((D.TZ.2001.A280.AY253311:0.1522532189,D.UG.2011.10374v01_01.OM824531:0.1510443709):0.024454,D.CD.2002.LA18ZiAn.KU168272:0.2206135415):0.010196):0.019665,D.UG.2001.231965_c01.JQ361079:0.1587031775):0.014121,(D.UG.1997.183MPc02.EU852966:0.0862661454,D.UG.2005.394MP1.KF986058:0.0946465108):0.017782):0.010317,(((((((((((D.UG.1991.UG270.AB485650:0.1057749249,D.UG.1999.99UGE23438.AF484489:0.1480728469):0.006749,D.UG.2010.194374.MW006072:0.1019027014):0.007510,(D.UG.1994.94UG114.AY494966:0.1036234068,(D.UG.1993.93UG_065.AY713418:0.0864306704,D.US.2007.HIV_US_BID-V3121_2007.JQ403079:0.1865916898):0.037475):0.004322):0.008695,(((D.UG.1999.99UGF05734.AF484490:0.1268182793,(D.UG.1997.295FP01.EU852982:0.0498767640,D.UG.1997.295MIc02.EU852990:0.0222080379):0.062841):0.012763,D.UG.1998.98UG57132.AF484506:0.1182648227):0.007938,((D.UG.1998.98UG57130.AF484504:0.0987873161,D.UG.1995.42-877.MH705143:0.1316123362):0.025242,D.UG.2011.194604.MW006076:0.1683151167):0.012524):0.006666):0.000002,((D.UG.1999.99UGB25647.AF484481:0.1154973233,D.BE.1993.VI824.HQ912709:0.0678758545):0.015112,(((D.UG.1999.99UGG10555.AF484494:0.0927310561,(D.UG.1998.98UG57140.AF484511:0.1372853698,D.UG.2006.927MP1.KF986041:0.0842815349):0.012280):0.002427,D.UG.1998.98UG57131.AF484505:0.1394555034):0.005227,(D.UG.1997.326MPc07.EU853014:0.1506404866,(D.UG.1998.602MPC2.EU853094:0.0963498153,D.UG.2006.191821_E6_1.HM215270:0.1092950740):0.015307):0.006759):0.012695):0.007776):0.005655,((D.UG.1999.99UGE13613.AF484515:0.1152384329,D.KE.1995.QA013_70I_ENV_M12.FJ866135:0.0878886519):0.016374,(D.UG.2001.605MPC1.EU853110:0.0553636154,D.UG.2001.605FIC1.EU853118:0.0443837039):0.045974):0.003544):0.008668,(((((((((D.UG.1999.99UGD23550.AF484485:0.1126859986,D.KE.2011.20631v03_01.OM825003:0.2068322258):0.024935,((D.UG.1999.99UGG35093.AF484495:0.1615486817,(D.UG.1997.9FPC2.EU853126:0.0657166437,D.UG.1997.9MIC1.EU853134:0.0320993376):0.121379):0.014872,(D.UG.1997.338MPc01.EU853046:0.1534890869,D.TZ.2000.54_F4_A10.HQ659623:0.1272770880):0.018262):0.005724):0.014791,(D.UG.1999.99UGE08364.AF484487:0.1292177198,(D.UG.1998.372FPc02.EU853078:0.0276404042,D.UG.1998.372MIc12.EU853086:0.0301911121):0.122448):0.016184):0.009121,((D.UG.1998.98UG57128.AF484502:0.1348437566,(D.UG.2006.890MP1.KF986074:0.0212649250,D.UG.2006.890FI10.KF986114:0.0172098651):0.113008):0.017793,D.UG.2005.2810MP1.KF986131:0.1473888401):0.018817):0.008909,(D.UG.1999.99UGF03726.AF484519:0.1246229534,(D.TZ.2008.707010549_A1.HQ615975:0.1577562953,D.KE.2011.DEMD11KE003.KF716476:0.1647771394):0.035709):0.025377):0.002675,(D.UG.2005.2769MP10.KF986106:0.0385547886,D.UG.2005.2769FI1.KF986123:0.0497951833):0.114631):0.007295,((D.UG.2007.0B191647_3_A1.JX202976:0.0865618152,D.UG.2008.270535.MW006078:0.1584061403):0.021373,D.UG.2011.DEMD11UG003.KF716480:0.1801767821):0.013937):0.008324,((D.UG.1998.98UG57146.AF484513:0.0891143452,D.UG.2001.231966_c02.JX512899:0.0848426671):0.017476,D.UG.1992.CD4_dependent_92UG046.AY623599:0.1320527169):0.009024):0.006516,((((D.UG.1996.32MPC1.EU852998:0.0804103580,D.UG.1996.32FIC1.EU853006:0.0375674603):0.070060,(D.UG.1996.HFFP1.KF986082:0.0216653328,D.UG.1996.HFMI1.KF986098:0.0517024339):0.057952):0.017858,D.ES.2007.P1741_a2.HM068556:0.1827883442):0.007876,D.GB.2008.N535_F5.HQ595791:0.1494390155):0.015220):0.005519):0.008020,D.UG.2005.D053826R11_1.JX658588:0.1194879074):0.001353,(((D.UG.1999.99UGK09958.AF484499:0.1179799097,D.UG.2009.194037.MW006065:0.1099597064):0.007950,D.KE.1999.QD435_100M_ENV_A4.FJ866139:0.1355809379):0.011281,(D.YE.2001.01YE386.AY795903:0.1301732520,D.UG.2005.0B190049_3_B1.JX202955:0.1018650768):0.022124):0.005564):0.005399,(((D.KE.2001.NKU3006.AF457090:0.1262933274,D.UG.1999.99UGJ27597.AF484497:0.0710709637):0.024667,((((D.UG.1999.99UGD26830.AF484486:0.1334621145,D.UG.1997.108FPc01.EU852934:0.0642460017):0.013322,D.UG.2007.192002.MW006058:0.1382085594):0.015919,D.UG.1999.99UGA08483.AY304496:0.1303564177):0.009993,(D.UG.2007.191727_D1_12.HM215267:0.1192214179,D.UG.2010.DEMD10UG004.KF716479:0.2014500734):0.011966):0.003408):0.008286,D.KE.1997.QB857_110I_ENV_B3.FJ866138:0.1076394171):0.003418):0.006562,D.UG.2009.275031.MW006081:0.1476336559):0.011294):0.005532,D.UG.2008.0B191859_3_A2.JX203061:0.1701153169):0.009277,D.UG.1999.99UGB32394.AF484483:0.1084341587):0.015936,(D.KE.1993.QA465_59M_ENV_A1.FJ866136:0.1066659123,(D.UG.2007.9009SA_A4_2.HM215351:0.1695930143,(D.KE.2011.527_KE.KU921810:0.0616262925,D.KE.2011.552_KE.KU921814:0.0587642189):0.069348):0.014613):0.015710):0.014875,D.UG.2005.888FI10.KF986050:0.1479345295):0.024877,(D.UG.1998.98UG57143.AF484514:0.0964761288,D.UG.2010.194289.MW006068:0.1635579338):0.032189):0.010448,D.TZ.2011.30156v20_env01.OM825214:0.2139495686):0.049030):0.067509):0.014076):0.009462,(((((B.US.2004.UNC6064_24.EF593277:0.1364698286,B.US.2011.361974.KT124766:0.1479562145):0.063878,(B.US.2009.DEMB09US002.JX140657:0.1829449250,(B.US.2004.268977.KT124758:0.0284963387,B.SE.2013.084TH.MF373186:0.1157008488):0.126929):0.027388):0.013448,((B.US.2009.700011145_A5_BL.HM638548:0.1420813526,B.CA.2017.P4_G10_Chr17_8974901.MW881708:0.1773222878):0.016329,(B.US.2009.HIV026_p2.JF680915:0.1805180715,B.US.2016.609_D14_12_11.MH263194:0.1799800512):0.042983):0.013851):0.008857,(B.US.2004.HIV_US_BID-V5282_2004.JQ403107:0.1326848915,B.US.2009.1906CDNAPBMC21OCT2009.P3F9.KM082124:0.1331631418):0.035568):0.009544,(B.BR.2010.10BR_RJ098.KT427756:0.1835346710,B.CH.2007.T4SHCS617SGA_10_T4.KX792768:0.1545410283):0.070586):0.003957):0.006910):0.001483,B.US.2015.DONOR2.A1.3.p7i18.KY612718:0.2092641884):0.002834,((B.US.2003.F7157.FJ469731:0.1331817950,B.BR.2010.10BR_SP001.KT427831:0.1388804212):0.024702,((B.US.2005.P7_DAY_1.FJ653524:0.1491299019,B.NL.2002.patient_C_9_3.HQ386173:0.1534472365):0.036905,((B.FR.1998.920203.KC699026:0.1463133307,B.TH.2012.3183P00k.MT121311:0.1212003190):0.023786,B.CA.2016.CIRC0196_3b_B7_ORF.OK011882:0.1761736613):0.019338):0.011975):0.006152):0.001923,(((B.DO.2005.05DO_162387.EU839596:0.1463398337,B.US.2014.PID500_PH235_HGRR_BAR44_NR46.MT007547:0.1298203873):0.023214,B.GB.2008.D650_E9.HQ595775:0.1814442490):0.016520,(((B.US.2006.CR0361T.FJ469723:0.1432022184,(B.US.2008.HIV_US_BID-V4392_2008.JQ403087:0.2077988278,B.US.2017.01086_PH383_W10_3HG18_BAR13_Seq1_Phase1_NumReads331.MT307804:0.1568381643):0.030536):0.012869,B.ZA.2009.MSM071.KF725915:0.1978831041):0.018158,(B.CY.2007.CY214.JF683764:0.2220763903,B.US.2007.N26_07A1.JQ610053:0.1391185244):0.044759):0.022416):0.018011):0.003304):0.004200,((((((B.US.1987.SFMHS7.AF025755:0.0773599919,B.US.1994.7165_18.AY835437:0.1535324836):0.022123,B.CH.2000.HIV_CH_BID-V3530_2000.JQ403023:0.1550034322):0.015988,(((B.AR.1998.ARCH054.AY037268:0.1872369926,B.US.1997.6305404_SGA_TA3.EF593201:0.1195171110):0.025586,B.ZA.2010.MSM304.KF726016:0.1534670393):0.025407,(B.US.2000.APV_2.DQ869026:0.1083332034,B.DE.2008.154162.KT124752:0.1355317063):0.026317):0.009820):0.009309,(((B.US.2007.306376_FL.JX863922:0.1901062882,(B.US.2013.IQA270.PBMC.SGA1.1.KR182306:0.0282638582,B.US.2013.IQA270.PBMC.SGA4.2.KR182315:0.0207775974):0.117000):0.027851,(B.US.2007.9020_082907_CSF_1.KM354114:0.1559952206,B.US.2011.9076_061411_CSF_11.KM354962:0.1461641866):0.049216):0.017043,(B.BR.2010.10BR_SP027.KT427815:0.2120066001,B.US.1993.102149i.2.1.MH013027:0.0882860166):0.037316):0.016384):0.006606,(((B.US.1999.AD17_3C_A1.GU331218:0.1114032365,B.US.2014.2E1-D0-0409.A7_S5.KX028188:0.1645020297):0.056313,B.US.2019.2319_BL_H7_1.MZ397130:0.1671067879):0.012867,(((B.GB.2009.P150_p1.JF680928:0.1149173985,B.GB.2005.MM15.16.1B2.QVOA.MT793911:0.1533507298):0.060518,(B.US.2007.891439.KT124801:0.1430801332,B.US.2016.9252_W12_12Q24.MH575582:0.1306422598):0.015400):0.025608,(B.US.2006.C050611A2.KM259048:0.1347805212,(B.DE.2012.328893.KT124765:0.1783704695,B.US.2015.1HC1-D0-061516-A1_S68.KY323997:0.1625191702):0.033725):0.022352):0.008881):0.015151):0.005386,(((((B.AR.2004.04AR151263.DQ383751:0.1520760618,(B.US.2002.EABE4459_E4.HQ217193:0.1708203325,B.US.2009.EN1_101603_012.MK164663:0.1688246916):0.021240):0.037240,(B.CY.2006.CY180.FJ388955:0.1346342762,B.US.2007.HIV_US_BID-V3020_2007.JQ403059:0.1265643232):0.023856):0.010999,((((B.HK.2006.HK003.FJ460500:0.1362453707,B.US.2011.F6817_2C7.KU901757:0.1758092388):0.027700,B.US.2007.C021913C3.KM258941:0.1546324457):0.017722,B.US.2008.HIV_US_BID-V4394_2008.JQ403089:0.1532101106):0.013230,(B.US.2012.J7180_1B9.KU901788:0.1385851976,B.US.2019.5130-PRE-PL2-A2.OM206252:0.1475980072):0.051662):0.003056):0.013431,(B.US.2012.505_0997a.WG13.MG196877:0.1449555427,B.US.2016.9245_pre_H6.MH576107:0.1597305979):0.026919):0.005592,((((B.US.2004.ES10v1e2_1.DQ410217:0.1613624221,B.BR.2010.10BR_RJ017.KT427787:0.1075975314):0.033185,((B.ES.2007.X2278_c2_B6.FJ817366:0.1560872672,B.US.2005.306203_ENV.JX863984:0.1564083781):0.018170,B.US.2007.701010145_C15.HQ908184:0.1478008493):0.016920):0.003639,((B.DE.2016.1HD6K-D0-061016-A3_S7.KY324640:0.1463968016,B.US.2015.PID725_PH273_HGRR_BAR45_NR154.MT007556:0.1656195699):0.028373,B.US.2016.2606_TM_10.MZ922537:0.1817025186):0.007914):0.012785,((B.US.2006.CH40_SGA_C14.EF593218:0.0238830159,B.US.2006.Z93_p1.HQ218001:0.0174539654):0.103010,B.GB.2008.CH080060_e_p1.HM204630:0.1648331299):0.014337):0.000002):0.012613):0.006181):0.003596,(((((B.US.2004.5539_A3.EF593192:0.1376133570,(B.US.1997.zp63215_p16.EF593305:0.1269543716,(B.US.2015.BVP12tCD4Rep2.1.F3.p5d11.KY057382:0.1807685817,B.PE.2014.DEMB14PE012.MN703133:0.2582489282):0.018307):0.019318):0.025874,(B.US.2011.DEMB11US011.KC473834:0.1777826238,B.US.2014.2443.KX505412:0.1468181157):0.010284):0.015593,((B.US.1997.901009_SGA_B3.EF593204:0.1397365065,(B.US.2007.07US_SAJ_C166_MS.JF689886:0.1907438343,B.BR.2010.10BR_SP007.KT427826:0.1953479741):0.053264):0.011577,(B.US.2003.043S018.HM234502:0.1203307731,B.US.2019.8074_V7_E2_2.MZ397118:0.2444563330):0.011395):0.019030):0.005938,(((((B.US.2006.701010068_E_A12.GU331094:0.1879900214,B.US.2013.CP07.KX505664:0.1604601943):0.033459,B.US.2007.C060812C6.KM259085:0.1492696972):0.014499,B.US.2009.ES38.KC935958:0.1703351872):0.020252,(B.US.2006.06US_SAJ_C169_JS.JF689867:0.1464479354,B.US.2012.M01_1-1.KM986883:0.2005881053):0.028040):0.012089,B.US.2006.06US_SAJ_C167_LH.JF689865:0.1003731682):0.030885):0.001788,((((B.US.2003.PRLS01.FJ469753:0.2207115870,(B.CH.2003.HIV_CH_BID-V4421_2003.JQ403043:0.1408838167,B.US.2019.6113_V14_A10_1.MZ397027:0.1701005297):0.025345):0.016032,(B.US.2009.700010867_A10.KR423423:0.1323520556,B.US.2016.00930-PH341-w5-3half-1.MT307693:0.1422739476):0.032765):0.009142,(B.GB.2008.C500_G5.HQ595774:0.1361375709,B.DE.2016.9249_pre_06.MH575774:0.1236070788):0.031255):0.024040,((((B.JM.2009.09JM_PF09WX.HM030564:0.1466331771,B.US.2018.TSC_124V1_PL1_J6.MW062234:0.1752220663):0.027219,((B.US.2011.505_0102a.WG01.MG196689:0.0693657661,B.US.2010.505_1278b.RH01.MG196997:0.0879863496):0.068749,B.US.2009.314_Ie01SbNE87IX27b.MH666262:0.1787565611):0.026446):0.022191,((B.GB.2008.M535_A7.HQ595790:0.1561648011,B.CY.2007.CY198.JF683750:0.1660484655):0.026182,B.DE.2008.176952.KT124755:0.1267461385):0.026611):0.017982,(((B.IT.2009.P400_p2.JF680930:0.1417582798,B.US.2017.UNC_404_PL1_J1.MW062835:0.1930807457):0.019745,((B.US.1995.1_95TC14.JQ609870:0.1347815256,B.US.2004.306129_ENV.JX863969:0.1311406110):0.049676,B.BE.2016.AW.MN485993:0.1525885969):0.008800):0.007301,((B.US.1997.4013_P32.JN562791:0.1616537464,B.US.2008.HIV_US_BID-V4489_2008.JQ403094:0.1646267250):0.029048,B.ES.2014.EUR-0052.KU685589:0.2410342505):0.009180):0.006766):0.005568):0.003643):0.007471):0.007970):0.003267,(B.US.2000.Z20_B3.EF593289:0.1668843889,(B.GB.2008.B653_C7.HQ595772:0.0371110483,B.GB.2009.S200c_p1.JF680933:0.0788305984):0.125259):0.038184):0.000002,(((((((((((B.JP.1999.DR1348.AB287369:0.1488341303,B.TH.2005.05TH645189.JN248353:0.1855004073):0.018297,(B.US.2014.Pt3_DNA_1.KU678049:0.1877754747,B.US.2016.608_D14_A2.MH263122:0.1672576393):0.043683):0.020054,(B.US.2005.CR0312W.FJ469718:0.1246228799,B.US.2012.421_34_F_w01VT.MH897915:0.1717111651):0.036212):0.020130,(B.US.2002.PRLS02.FJ469754:0.1950460887,(B.US.2010.850103.JQ182896:0.1914509271,B.DE.2016.1HD5K-D0-061016-A9_S1.KY324593:0.1258905711):0.014082):0.024679):0.013875,(B.US.2004.A1G4118D4.JQ251015:0.0297090442,B.US.2016.610_W23_P1_C2_FL.MH262625:0.0711930649):0.098627):0.004967,((B.JP.2005.DR7015.AB588291:0.1464206986,(B.US.2007.9015_040907_CSF_10.KM353807:0.1550571383,B.FR.2013.JBF39579748_Env265.MH000299:0.2081526666):0.023685):0.031952,(B.US.2010.DEMB10US004.KC473827:0.1285319959,B.DE.2017.Strain0526.MK086129:0.1538721950):0.034293):0.008375):0.006857,B.DE.2013.366396.KT124767:0.2351562715):0.007758,(((((((((B.JP.2001.DR388.AB289589:0.0262333358,(B.JP.2009.NMC127_clone_07.AB731667:0.0648788383,B.KR.2009.KOR_HIV_Env-3.KT878023:0.1106343787):0.024604):0.024314,B.JP.2005.DR6871.AB588271:0.1351216312):0.084555,B.US.2007.HIV_US_BID-V3044_2007.JQ403066:0.1678721080):0.031712,(((B.US.2004.F7172.FJ469733:0.1633352166,(B.TH.2004.04TH317223.JN248321:0.0769647743,(B.TH.2005.05TH356764.JN248344:0.0143361388,B.TH.2005.05TH356883.JN248345:0.0201269763):0.137369):0.071143):0.015150,((B.CY.2009.CY242.JF683788:0.1433176926,(B.US.2012.A5340A03.preC.KX587074:0.1633899684,B.CH.2004.R8ZPHI72SGA_12_R8.KX792587:0.1812652363):0.035310):0.013452,B.US.2012.9097_032612_CSF_1.KM355159:0.2045353847):0.012584):0.012804,(B.US.2012.231603.KT124756:0.1466046742,(B.US.2012.T8107_1G10.KU901856:0.1412463757,B.US.2012.505_0049a.WG07.MG196653:0.1832479817):0.037236):0.018798):0.014991):0.002552,((((B.JP.2005.DR6657.AB588243:0.1474037157,(B.GB.2008.B650c_E2.HQ595771:0.1970525927,B.US.2008.700010464_2C1.HQ615981:0.1300430246):0.021163):0.014179,(B.US.2007.CR0027M.FJ469689:0.1654612812,(B.US.2005.USPI38417EI25y05051pcWG2B4.JN024349:0.1553059487,B.US.2011.T4590_1A9.KU901831:0.1677909409):0.033275):0.010684):0.020501,((B.CY.2005.CY120.FJ388931:0.0593474152,B.CY.2005.CY137.FJ388937:0.0610649935):0.111554,(B.SE.2009.030SE.MF373144:0.1485097284,B.BG.2008.P_08_004.MH746265:0.1203479629):0.040332):0.012474):0.008956,(B.CY.2007.CY188.JF683741:0.1648868854,B.US.2007.701010114_A10.KR423500:0.1600459770):0.008052):0.002784):0.003533,((((B.KR.1992.KR2057_C1.AJ417423:0.1198925499,B.US.2002.HIV_US_BID-V5249_2002.JQ403102:0.1516881461):0.020005,(((B.US.2004.H9v2ed17.DQ410227:0.1439530793,B.US.2007.701010092_E_A1.HQ217043:0.1202915546):0.011203,((B.US.2004.7092_A2.EF593203:0.1584558151,B.BE.2016.BB.MN485998:0.1588546057):0.024404,B.US.2007.9019_081307_plasma_19.KM354092:0.1798849241):0.027673):0.006853,(B.US.2008.HIV_US_BID-V4390_2008.JQ403085:0.1432648439,B.US.2011.CP8-4.KF384806:0.1925424027):0.039817):0.012524):0.012727,(((((B.US.1999.9079_09_SGA_TA1.EF593213:0.1541840274,B.US.2008.9027_052708_CSF_1.KM354355:0.1577405293):0.020216,((B.GB.2008.CH080095_e_p1.HM204633:0.1912613833,B.US.2006.306335_ENV.JX863993:0.1442539956):0.011775,(B.ZA.2010.MSM294.KF726009:0.1598058012,B.US.2015.PID795_PH289_HGRR_BAR43_NR180.MT007563:0.1546335250):0.025060):0.012014):0.000003,B.US.2001.L805.FJ469738:0.0836874019):0.010260,(((B.US.1999.Z13_G7.EF593286:0.1333163411,B.DE.2016.1HD4K-D0-061516-E3_S53.KY324517:0.1984124893):0.008752,B.US.2007.SPFE4120_C2.HQ217708:0.1523515257):0.028038,((((B.JM.2009.09JM_PF0B9L.HM030565:0.1677324201,B.GB.2008.CH080203_e_p1.HM204644:0.1197928285):0.055283,(B.CH.2003.HIV_CH_BID-V4470_2003.JQ403045:0.0859548231,B.CA.2015.OM5334_10b_A8_ORF.OK011859:0.2306802235):0.019670):0.013699,B.GB.2008.CH080046_e_p1.HM204628:0.1688219318):0.014606,B.GB.2009.T516_C7.HQ595804:0.2196361653):0.007534):0.021612):0.005327,((((B.US.2006.CR0228Q.FJ469710:0.1083852124,B.GB.2008.R232_F6.HQ595795:0.1489603217):0.024163,B.US.2006.4059_C12.JN562779:0.2007023212):0.029246,(B.US.2007.SADO6038_A1.HQ217574:0.1427311230,B.FR.2008.940139.KC699038:0.1807650530):0.025064):0.014838,(B.NL.2002.patient_B_5_11.HQ386159:0.2056078872,(B.US.2007.07US_SAJ_C161_H1.JF689883:0.1054250614,B.US.2010.9055_062910_CSF_10.KM354740:0.1814106010):0.045420):0.007596):0.017728):0.016975):0.006201,(((B.US.2005.01144G.FJ469682:0.0491624275,B.US.2005.CR0367Z.FJ469724:0.0549288357):0.115031,B.CY.2008.CY226.JF683775:0.1742376447):0.037085,((B.US.2005.P3_WEEK_16.FJ653380:0.0997816502,B.US.2017.1292_17_N_16.MW753234:0.1185219251):0.032607,(B.US.2007.HIV_US_BID-V3120_2007.JQ403078:0.1272769962,B.US.2007.C060512E11.KM259080:0.1508605955):0.021615):0.013811):0.016402):0.008082):0.002003,((B.US.2004.APV_9.DQ869033:0.1735224328,((B.US.2005.306026_ENV.JX863966:0.1799157627,B.US.2006.306238_ENV.JX863988:0.1810016105):0.014781,(B.US.2008.9021_032508_CSF_1.KM354155:0.0131088967,B.US.2013.2470-PBEM-17.OL872751:0.0017721830):0.175425):0.026869):0.016564,(((B.US.2005.P2_DAY_1.FJ653452:0.1820541643,(B.FR.2009.770203.KC699035:0.0928519054,B.BE.2016.P8_G_1_SMG1P2.MW881768:0.1207540004):0.035812):0.017229,(B.US.2006.CH010111_w48_p1.HM204589:0.1288353844,B.GB.2005.MM45d22_GN1.HM586210:0.1775348299):0.023861):0.013073,((B.CA.1998.ACT54869022A2.GU562001:0.0574269288,B.CA.2003.HDNDRPI029A1.GU562105:0.0498655768):0.099851,B.US.2016.603_SC_S4.MG196359:0.1886312773):0.034301):0.012082):0.014474):0.011821,(((B.US.2005.P4_WEEK_4.FJ653476:0.1408875020,B.AR.2015.DEMB15AR014.MH078533:0.1886658835):0.041217,(B.US.2008.HIV_US_BID-V4393_2008.JQ403088:0.1214145017,B.US.1997.M02_3_SW.U84854:0.1414391997):0.036480):0.007040,(((((B.US.2005.Z78_p1.HQ217914:0.0190497341,B.US.2013.314_J_env01.MH654975:0.0334260334):0.040370,B.US.2010.9048_010410_CSF_10.KM354703:0.0779976356):0.077802,B.ZA.2010.MSM255.KF725981:0.1417196635):0.033860,B.US.2016.613_W23_P1_G7_FL.MH262665:0.1102421836):0.015210,B.US.2008.HIV_US_BID-V4397_2008.JQ403091:0.1245817919):0.012502):0.000002):0.004338,(((B.KR.2005.05CSR3.DQ837381:0.1573707945,(B.US.2003.TALA_SGA_B16.EF593256:0.1151038661,B.US.2008.08US_SAJ_C203.JF689895:0.1015055441):0.021966):0.020071,(((B.US.2004.6568FL5_2_209.HM771423:0.1895868172,(B.CY.2009.CY244.JF683790:0.1350789033,B.CY.2009.CY250.JF683793:0.1860741147):0.027972):0.010390,B.US.2016.9248_pre_B1.MH575856:0.1418066116):0.012648,B.GB.2009.W452_p1.JF680937:0.1462167859):0.013406):0.005938,(((B.US.2004.JOTO_SGA_A6.EF593225:0.1688814743,B.US.2004.UNC4911_20.EF593272:0.1668950624):0.027187,B.ES.2013.DEMB13ES010.KP109518:0.1868791934):0.023424,(B.US.2006.306318_ENV.JX863992:0.1376667942,B.US.2015.00848-PH295-W18-3HG14-1.MT307642:0.2041982330):0.030330):0.011470):0.012590):0.006847):0.006377,((((((((B.KR.1993.KRA812_C1.AJ417420:0.1518981020,(B.US.2006.700010135_135P_2A11.KR423015:0.0205680823,B.US.2006.700010081A_B1.KR423028:0.0661946247):0.108540):0.031560,B.US.2015.26.00.A10.KT986933:0.1593690252):0.009816,((B.US.1999.CA110LNepi112_239.JN786795:0.1609407144,(B.US.2016.2609.KX505535:0.1848489827,B.US.2010.A5340A02.preC.KX587035:0.2292520382):0.046642):0.023545,(B.CH.2002.HIV_CH_BID-V3527_2002.JQ403021:0.1497577447,B.US.2007.DONOR3.163.12.FL35.MN515491:0.1447698111):0.028204):0.010600):0.012507,((B.US.2005.04013396_0_flE6.FJ496081:0.2135516535,(B.ES.2008.ES_X2556_3.GQ372990:0.1275907090,B.BR.2010.10BR_PE010.KJ849788:0.1813857713):0.016245):0.013380,B.US.2010.505_2483a.WG03.MG197210:0.1439913116):0.022318):0.009044,((B.US.1996.624413_SGA_A3.EF593199:0.1512628928,B.US.1996.C26_12_1BH.U84819:0.0992626578):0.027356,((B.BR.2010.10BR_SP043.KJ849807:0.1859686604,B.DE.2009.585067.KT124782:0.1971639283):0.032519,(B.US.2005.509452.KT124778:0.1250043996,((B.SG.2008.HM024.KY213741:0.0346770484,B.SG.2009.HM151.KY213744:0.0459837592):0.024774,B.SG.2008.HM053.KY213746:0.0606452573):0.112007):0.026639):0.011245):0.006439):0.011609,(B.US.1999.284160.KT124759:0.2031326416,((B.DE.2007.906153.KT124803:0.1272422692,(B.US.2015.A5340A10.w006.KX587339:0.1668987804,B.PH.2015.DEMB15PH003.KY658690:0.1533620655):0.029122):0.019648,(B.SG.2008.HM080.KY213743:0.1173618031,B.ID.2014.TD17.MK303354:0.1130702452):0.047433):0.011398):0.004989):0.015863,((((B.US.2002.APV_17.DQ869023:0.0434137601,B.US.2005.N6_WEEK_20.FJ653098:0.0672758081):0.077213,B.US.2013.505_1958a.WG07.MG197126:0.2137134112):0.022324,(B.US.2003.APV_18.DQ869024:0.1363066564,B.ES.2009.P2149_3.GU362881:0.1918077478):0.027645):0.006797,B.ES.2010.R7.KT200356:0.1852647093):0.016775):0.001119,((B.US.2004.CR0116Y.FJ469698:0.1769995416,(B.US.2003.SH8233.FJ469770:0.0325616070,B.US.2001.HIV_US_BID-V5245_2001.JQ403101:0.0241249856):0.105125):0.040215,(B.US.2007.JOSA5789_A1.HQ217340:0.1327586451,B.FR.2005.DEMB05FR001.JX140652:0.1321022183):0.040755):0.008714):0.006787):0.004417,(B.US.2006.CH19_SGA_B8.EF593217:0.1325788733,B.US.2005.CE125FL55-43-130RNA.KX156372:0.1089950770):0.041596):0.001906,(((B.GB.1995.811DEN01.AJ535616:0.1130020041,B.GB.2009.M263_p1.JF680923:0.1276605252):0.056547,(((B.GB.2009.W450b_C12.HQ595806:0.0229890414,B.CY.2009.CY241.JF683787:0.0616540780):0.164322,(B.US.2008.HIV_US_BID-V3048_2008.JQ403069:0.1510511516,B.AU.2000.P8_GAG_11.OK532374:0.1179392652):0.014757):0.012735,B.ES.2005.279752_5Fc1.KC595158:0.1218122545):0.011185):0.006087,(((B.US.1995.5768_4.AY835435:0.0967411953,B.US.1998.zp9026_p5.EF593313:0.1771205535):0.026172,((B.DK.2004.PMVL_049.EF514701:0.1046579299,B.US.2012.505_2474a.WG15.MG197197:0.1382999369):0.047544,((B.GB.2009.L320_p1.JF680920:0.1503916655,B.BG.2008.P_08_001.MH746266:0.1425436081):0.030890,B.US.2016.01014-PH357-W1_3-3HG15-BC6.MT307733:0.1305095558):0.018267):0.011914):0.003183,((((B.US.2004.APV_20.DQ869015:0.1414963633,B.US.2004.UNC5283_17.EF593273:0.1425200535):0.023945,B.US.2012.505_0772a.WG3.MG196816:0.1730084930):0.017061,(B.ES.2007.X2236_C6.HQ236609:0.1456398296,B.GW.2014.DEMB14GW004.MH078546:0.1813583285):0.074905):0.006733,(B.US.2007.BP00064_RH01.JN687762:0.1696941950,(B.US.2011.DEMB11US015.KC473835:0.1540899413,B.SG.2008.HM039.KY213740:0.2193447687):0.038922):0.009713):0.012804):0.018913):0.003851):0.005721):0.011158):0.000003,(((((((((((((((B.JP.2004.DR6175.AB480694:0.1776370692,B.US.2019.2305_V7_E5_2.MZ397078:0.1936829766):0.039700,B.US.2004.LAHA_SGA_B5.EF593226:0.1798018106):0.012114,(B.US.2004.UNC5734_10.EF593275:0.1670693396,B.US.2011.505_1982a.WG07.MG197146:0.1777800012):0.029247):0.021684,(((B.CY.2005.CY130.FJ388934:0.1832755897,(B.US.2006.Z92_p10.HQ217984:0.0550800618,(B.US.2010.DEMB10US003.KC473826:0.0754143373,B.US.2010.DEMB10US011.KC473830:0.0720077910):0.032305):0.117937):0.026914,(((B.GB.2004.MM42d22_GN1.HM586198:0.1207998968,B.US.2011.9071_022311_CSF_6.KM354904:0.1685836559):0.023510,(B.US.2010.DEMB10US001.KC473825:0.1365434104,B.US.2011.DEMB11US004.KC473832:0.1517279009):0.035604):0.007231,B.US.2014.PID749_PH258_HGRR_BAR36_NR96.MT007561:0.1203664930):0.007529):0.003765,B.US.2014.CP10.KX505734:0.1896536494):0.013046):0.011473,(B.US.1986.YU-2.M93258:0.0080879680,B.DE.2020.2050-d21-7-H7.MW660543:0.0208503510):0.074716):0.005007,((((B.US.2004.H22v1ed10_3.DQ410246:0.1502395797,B.US.1997.901401_SGA_A8.EF593205:0.1395526636):0.025632,(B.US.2004.014837G.FJ469684:0.1263718949,B.US.1995.USPI90770EI3y95061pcWG2B3.JN024274:0.0957998205):0.019559):0.010542,(((B.US.2006.CH77_SGA_A5.EF593220:0.1145389104,B.US.2002.Z33_G11.EF593296:0.0786643257):0.068294,B.CH.2003.R2ZPHI24SGA_10_R2.KX792852:0.1854037897):0.014281,B.CA.2016.OM5365_1b_E10_ORF.OK011963:0.1282943864):0.020521):0.007990,((((B.CY.2005.CY110.FJ388927:0.1290543487,B.BR.2006.subject_485_day1_clone_03.HQ377411:0.1540153720):0.014340,B.DE.2009.159793.KT124753:0.1451941226):0.015195,((B.US.2004.04013327_0_A1.GU330598:0.1586894691,B.US.2005.1451_B5.HQ216632:0.1799261394):0.029601,B.US.2005.Z62_p1.HQ217818:0.1730139097):0.009113):0.006986,(B.SE.2010.038US.MF373149:0.2338438253,B.US.2019.5227-WK26-PL10-C8.OM207134:0.1382727990):0.023295):0.012329):0.007190):0.006010,((B.BE.2005.N2_DAY_1.FJ653242:0.1196900802,B.FR.1989.1058.KC699010:0.0819238017):0.025967,(B.AU.2001.P4_BSL_GAG_1.OK532663:0.0639318811,B.AU.2000.P3_SCR_GAG_1.OK532744:0.0608123143):0.069174):0.012786):0.005534,((B.FR.1993.PHI159.AF041128:0.0849942526,B.FR.1989.757.KC699003:0.0843909832):0.025014,B.US.1995.M1007_x_AA2.KT283740:0.1309166585):0.014221):0.004845,((((B.US.1998.98USHVTN1925c1.AY560107:0.1198917479,B.CY.2005.CY087.FJ388918:0.1267895645):0.022184,(B.US.2003.L8107.FJ469739:0.0591957418,B.US.2003.PRLS04.FJ469755:0.0751808718):0.066089):0.020425,((B.US.2006.Z95_p1.HQ218034:0.1325364471,(B.US.2007.306347_ENV.JX864006:0.0301255855,B.US.2014.00728_PH254_W10_3HG21_BAR42_Seq1_Phase0_NumReads490.MT307503:0.0244387368):0.132491):0.021988,(B.US.2011.CP10-3A.KF384798:0.1506942492,B.US.2011.CP7-2B.KF384805:0.1479223790):0.014971):0.005239):0.005807,(((((B.US.2004.C61v1e1.DQ410511:0.1527899959,B.GB.2008.B200_B12.HQ595768:0.2023230653):0.023047,(B.US.2003.L8116.FJ469740:0.1492783530,(B.GB.2009.S321_E3.HQ595801:0.1394406775,B.US.2011.CP4-2B.KF384802:0.1517349808):0.024456):0.019905):0.008866,B.US.2011.ES38.JN397362:0.2102630810):0.009814,(B.US.2007.SubjectDay221.GQ256645:0.1567913350,B.US.2007.700010333_1B7_B.HM638460:0.1864283532):0.046895):0.016017,(((B.GB.2008.E214_E1.HQ595776:0.1939192990,B.US.2010.Pt1_DNA_3.KU677989:0.1032011386):0.035960,(B.US.2015.2521.KX505441:0.1952003442,B.FR.2012.IWC73075664_Env256.MH000292:0.1503315015):0.024994):0.013139,B.US.2004.306081_ENV.JX863968:0.1195257780):0.007185):0.016625):0.010913):0.003992,((((((((((((((((((((((((((((B.KR.1996.KR3042_K5.AJ417408:0.0928281703,((B.KR.1995.HP-5_95PJH6-10862.KJ140250:0.0246001601,(B.KR.2003.HP-15_03LSW3_6491.KJ140260:0.0754787143,B.KR.2002.HP-19_02LGS11-3443.KJ140264:0.0869067571):0.025232):0.004804,B.KR.1993.Donor-P-93KPS10-13295_13289.KU869532:0.0215933022):0.009982):0.006181,B.KR.1992.92KSS12-13399.KU896115:0.0355302077):0.005418,((((((B.KR.2003.03KDE11.JQ316128:0.1083793395,B.KR.1992.HP-11_02PGU10-4780.KJ140256:0.1177415702):0.018567,B.KR.1992.HP-14_97KTG8-3466.KJ140259:0.1301418151):0.007942,((B.KR.1992.HP-16_12JIS11-6075.KJ140261:0.1572002691,B.KR.1993.HP-17_02LSP11-2268.KJ140262:0.1052715065):0.023535,B.KR.2002.HP-20_02KJO10-3480.KJ140265:0.0904031909):0.031117):0.009954,B.KR.1992.HP-7_96LSM10-3474.KJ140252:0.0515272249):0.005493,B.KR.1992.HP-12_02LGH10-3448.KJ140257:0.0533018955):0.017346,B.KR.1992.92KJHg11.MT877453:0.0405716827):0.006833):0.003113,(B.KR.2007.07KYY4.JQ341411:0.1760619579,(B.KR.2009.KOR_HIV_Env-9.KT878029:0.1338980191,B.KR.2000.00LJI12-13346.KU869602:0.0832309437):0.020191):0.007771):0.004690,B.KR.1992.92DGi6-13344.KU869604:0.0357649053):0.003456,((B.KR.1992.92KYJ5-13316.KU869580:0.0265737605,B.KR.1993.93GHS5-13309.KU869597:0.0307648258):0.056010,(B.KR.1991.91KYB12-15320_15293_15314.KX960966:0.0295353623,B.KR.1992.92PGJ4-15289_15291_15312.KX960969:0.0259303048):0.026309):0.006509):0.002382,(B.KR.1992.92YWS6-13327_13320.KU869584:0.0156104602,B.KR.1993.93BGO2-13323_13321.KU869585:0.0516742558):0.009921):0.003381,B.KR.1991.91LGJ11-15285_15339_15331.KX960967:0.0529468634):0.006472,B.KR.1993.93BJR3-13326_13318.KU869582:0.0308518605):0.001720,B.KR.1992.92KYS7-15322.KX960970:0.0543970630):0.000002,B.KR.1992.92HSH6-13313.KU869589:0.0359458166):0.008468,(B.KR.1992.94KHB5-3295.KJ140267:0.0534169611,B.KR.1992.92PTH3-13342.KU869607:0.0264784480):0.011516):0.003435,(B.KR.1993.93HCS2-13370_13353.KU896101:0.0444811322,(B.KR.1992.92JSH3-13355.KU896116:0.0449582385,B.KR.1992.92JYO12-13400.KU896119:0.0168134460):0.008980):0.007259):0.006134,B.KR.1993.93KJK4-13359.KU896124:0.0832558018):0.002371,((B.KR.1993.93LSY2-13324_13322.KU869586:0.0725212176,B.KR.1991.91PJB12-15284_15329_15280.KX960973:0.0364764787):0.007204,B.KR.1992.Donor-R-92CIS6-13392.KU896125:0.0261641739):0.002394):0.003436,((((B.KR.1996.KR6035_K1.AJ417417:0.0538371974,B.KR.2009.KOR_HIV_Env-7.KT878027:0.1403163107):0.048094,B.KR.2005.05YJN2.JQ316134:0.0851596364):0.011345,(B.KR.2002.02OSG1.JQ429433:0.0945018368,B.KR.2009.KOR_HIV_Env-6.KT878026:0.1589103604):0.008086):0.003490,((B.KR.1993.93JHS5_HP18.KF561443:0.0383335042,B.KR.1992.HP-2_97JJW2-12101.KJ140247:0.0658167367):0.010974,B.KR.1992.HP-3_02LJW8-4757.KJ140248:0.0754438599):0.012326):0.007859):0.003619,B.KR.1993.93YEH1-13398.KU896108:0.0467640236):0.004032,((B.KR.1992.92CYK6-13395.KU896118:0.0750457956,B.KR.1993.93JIJ6-13358.KU896123:0.0289938078):0.005995,B.KR.1994.93KDG4-14929_14927_15325.KX960962:0.0303475988):0.003444):0.002251,((B.KR.1996.KR5058_K1.AJ417411:0.0669105122,B.KR.1993.93AJE5-13319.KU869583:0.0329874281):0.006455,B.KR.2003.03YGS3.JQ316135:0.1052777884):0.008234):0.014297,((((((B.KR.2004.04LHS6.AY839827:0.1585447982,((B.KR.2009.KOR_HIV_Env-15.KT878035:0.0819729434,B.KR.2007.KR001.MT021899:0.0428064034):0.003595,B.KR.2007.KR004.MT021901:0.0419206448):0.070636):0.014053,(B.KR.2004.04KJS8.JQ316130:0.1269191021,B.KR.2009.KOR_HIV_Env-13.KT878033:0.1664082884):0.031541):0.006344,(((B.US.2009.9036_041609_CSF_10.KM354431:0.1734665253,(B.KR.2009.KOR_HIV_Env-16.KT878036:0.1506593179,B.KR.2008.KR012.MT021904:0.1465182572):0.018829):0.003572,B.KR.2009.KOR_HIV_Env-12.KT878032:0.2076854030):0.008362,B.KR.2003.03SDB11-18310.OK075277:0.1424856732):0.009765):0.006518,B.KR.2004.04KJin8_1955.DQ295195:0.1589968703):0.005968,B.KR.2004.04LSK7.DQ295192:0.1003447365):0.002935,((B.KR.2003.03HJY8.JQ316131:0.0973988927,B.KR.2003.03KGS5.JQ316132:0.1380212515):0.015144,B.KR.1992.HP-10_02SHJ8-6986.KJ140255:0.1241421334):0.005409):0.010635):0.008352,(B.KR.1999.99HYH2.JQ316129:0.0959571606,B.KR.1992.92SJCL8-15336.KX960971:0.0590112966):0.011746):0.003102,B.KR.1992.92OCH3-13375_15333_14915.KX960964:0.0551474298):0.010627,(((B.KR.2009.KOR_HIV_Env-4.KT878024:0.1487817135,B.KR.2008.KR020.MT021908:0.1078679595):0.028995,(((B.KR.2009.KOR_HIV_Env-18.KT878038:0.0901820443,B.KR.2008.KR014.MT021905:0.0496338567):0.026768,B.KR.2007.KR006.MT021903:0.0925840116):0.031217,B.KR.2007.KR002.MT021900:0.0635231036):0.059744):0.019384,(((B.KR.2009.KOR_HIV_Env-5.KT878025:0.1144839684,B.KR.2009.KOR_HIV_Env-8.KT878028:0.1233752558):0.020084,B.KR.2009.KOR_HIV_Env-11.KT878031:0.1160415357):0.025451,((B.KR.2009.KOR_HIV_Env-19.KT878039:0.1222299207,B.KR.2008.KR021.MT021909:0.1018970511):0.021448,B.KR.2008.KR016.MT021906:0.0771338480):0.069687):0.011575):0.009184):0.008209,B.KR.2003.03LSH1.JQ316127:0.1145877177):0.009915,B.KR.1992.HP-6_03JHJ2-3477.KJ140251:0.1080296910):0.057832,(B.US.2006.HIV_US_BID-V3047_2006.JQ403068:0.1382943073,(B.CA.2016.P1_G1_ZNF148.MW881679:0.1236304846,B.CA.2017.ART14_R5_p1_B3_Barcode4--4_Cluster0_Phase0.MZ662717:0.0328752099):0.060176):0.023279):0.005780,B.ES.2006.X1998.EU786676:0.1444221395):0.002224,((B.US.2003.APV_10.DQ869016:0.1482031628,(B.US.2002.CR0023W.FJ469688:0.1127978717,B.US.1998.119534.KT124747:0.1457135088):0.022506):0.024139,(B.US.2010.1825CDNAPBMC03NOV2010.P8D1.KM082062:0.1287734352,B.BE.2016.STAR04_CD45_26.MZ041494:0.1157623985):0.019959):0.009959):0.004560):0.003431,(((B.US.2005.5057_E9.EF593189:0.1253301644,(B.US.2005.5479_A5.EF593191:0.0570003816,B.US.2004.UNC4484_13.EF593271:0.0751285476):0.047812):0.048965,B.US.2019.5120-WK26-PL11-K2.OM205083:0.1836646566):0.003473,(B.US.2015.B199.2.d.P1.H12.3.31.16.S67.KY113379:0.1716743626,B.US.2016.00879-PH312-W4-3HG16-BC5-P1.MT307663:0.1651059674):0.008605):0.015112):0.005682,(((((B.US.1991.DH12_5.AF069139:0.0986069929,B.US.2011.19CB1_induced.KF526228:0.1629839508):0.027986,((B.YE.2002.02YE507.AY795904:0.1324091149,B.YE.2002.02YE508.AY795905:0.1199809176):0.035183,B.CY.2008.CY220.JF683769:0.1540795792):0.027235):0.012547,(B.US.2002.CR0017Q.FJ469687:0.1042727707,B.CH.2002.HIV_CH_BID-V4404_2002.JQ403041:0.1202353740):0.030353):0.006334,((B.CA.1996.WC10P_1.AY314044:0.1128537177,B.US.1992.1039i.1.39.MT861667:0.1146136690):0.017782,(B.US.2014.C02.01_20170225CADPac7.MT744335:0.0590191324,B.US.2014.F07.01_20170225CADNFLPacBio_1.MT745567:0.0671604296):0.066761):0.009726):0.012877,(((B.US.1997.6306805_SGA_A18.EF593202:0.1038707753,B.US.2005.N1_DAY_1.FJ653218:0.1277171286):0.046070,((((B.US.2006.CR0047U.FJ469691:0.0924631240,B.US.2004.SH858.FJ469772:0.1432894938):0.020759,B.US.2006.CR0215.FJ469708:0.1278381743):0.015789,B.US.2004.L819.FJ469745:0.1033340431):0.018898,B.US.2002.L893P.FJ469749:0.1546428620):0.015143):0.013291,((B.US.1997.zp6248_p4.EF593302:0.1257254848,B.US.2008.HIV_US_BID-V4389_2008.JQ403084:0.1542948689):0.013666,((B.US.1998.zp9030_p19.EF593316:0.1297744272,(B.US.2003.CR0154X.FJ469701:0.1451014648,B.US.2002.L8124P.FJ469741:0.0871841163):0.028497):0.026996,(B.DO.2008.X2348_c2_8.FJ817365:0.1532687530,B.US.2012.505_1677a.WG09.MG197074:0.1186010162):0.025907):0.006510):0.008005):0.005817):0.004298):0.002325,(B.US.2010.9062_121610_CSF_1.KM354821:0.0741984484,B.US.2011.505_0840a.WG09.MG196836:0.0557052615):0.106343):0.003029,(((B.US.1996.1027_05.AY331291:0.0960242064,B.US.2008.700010501_A7_BL.HM638516:0.1601361878):0.023653,((B.US.2005.C109v1e4.DQ410607:0.0983514361,B.US.2010.169_2010A.JN599164:0.1402167710):0.015700,B.US.2013.CP06.KX505649:0.0682714310):0.024477):0.015002,((B.US.2009.700010937_A10.KR423482:0.1586907418,B.SI.2015.Sample56_SI457.MN736706:0.1979528988):0.011911,(B.BR.2010.10BR_PE083.KT427702:0.1573348620,B.US.2005.CE104FC-103-24-1.KX156482:0.0946883292):0.028812):0.006147):0.007716):0.003285,(((((((((((((B.JP.1988.03.AB588207:0.1139332587,B.US.2016.616_W23_P1_E4_FL.MH262688:0.1562341424):0.013271,B.US.2007.WARO5662_A1.HQ217784:0.1364969218):0.011037,((((B.FR.1992.PHI133.AF041126:0.1340451034,B.US.2009.1064DNAPBMC21OCT2009.P3A2.KM081846:0.1288481041):0.024433,(B.US.2004.5417_B11.EF593190:0.1268594177,(B.US.2016.00531-PH329-W8-3half-11.MT307389:0.0845616211,B.US.2015.UNC_308_PL1_A14.MW062426:0.0637822348):0.081445):0.018779):0.015518,((B.US.1986.JRCSF.AY426125:0.0789197664,((B.US.2005.MDR-1c.KF990605:0.1042175085,B.US.2008.700010610_A8.KR423279:0.1737777494):0.020674,B.BE.2016.AY.MN485995:0.1991277735):0.006620):0.015865,(B.US.2011.DEMB11US002.KC473831:0.1434427771,B.US.1992.92US657_1_301657_1.U04908:0.1039577284):0.007303):0.004801):0.012113,(B.US.2018.5111_wk-2_PL1_B13.MW059441:0.1522018275,B.US.2019.TSC-143-V1-PL1-A18.OM208811:0.1211112835):0.035414):0.007902):0.002546,((B.US.2002.APV_14.DQ869020:0.1402289888,B.US.2006.701010043_E_A1.HQ217019:0.1054892476):0.016890,(B.US.2007.306340_ENV.JX863995:0.1561268323,B.US.2009.A5340A06.preC.KX587201:0.1594433664):0.020210):0.011323):0.007172,(((((B.US.1989.R2_envUS_R2.AF128126:0.0450111268,B.US.1989.1989b2.HQ110664:0.0362872456):0.085367,B.US.1998.98USHVTN3605c9.AY560108:0.1744227785):0.013554,(((B.FR.2007.590111.KC699030:0.1884119142,B.US.2006.9003_122006_CSF_13.KM353701:0.1321465326):0.041524,B.US.2013.439_133_F_w11VT.MH897918:0.1184333525):0.027079,B.BE.2016.P6_G1_STAT5B.MW881748:0.1318329359):0.015255):0.005525,B.US.1991.101421i.2.1.MH012923:0.1047310403):0.014266,B.US.1999.PRB95706_SGA_B3.EF593233:0.1162510941):0.003712):0.004792,((((((B.US.1997.1006_08.AY331284:0.1054966442,(B.US.2005.N5_DAY_1.FJ653122:0.1594833615,B.US.2011.CP3-6.KF384801:0.1336738560):0.025847):0.016452,((B.US.2006.CH010032_48_p1.HM204582:0.1316183003,B.US.2016.2647_NV_15.MN467209:0.1161513861):0.023622,((B.FR.1997.751102.KC699024:0.1186654608,B.US.2005.C030513E10.KM258969:0.2018187399):0.026423,(B.DE.2010.290307.KT124760:0.1758560354,B.US.2016.601_D14_2A_7.MH262722:0.1512552163):0.023938):0.009813):0.013850):0.002196,(((B.US.2001.APV_3.DQ869027:0.1529847730,(B.US.2005.N7_WEEK_12.FJ653146:0.1356607372,B.US.2015.1HB1-D0-011416TP1-A4_S34.KY323724:0.1261990044):0.050061):0.008329,((B.US.2006.06US_SAJ_NVS23.JF689871:0.0971063807,B.US.2011.ES40-24.KF384811:0.1744128586):0.016621,B.BR.2016.7HU-UFRJ-2016.MK041562:0.1807908544):0.022947):0.014558,B.BR.2002.02BR2033.JN692440:0.1856692898):0.004576):0.010380,((((B.IT.1996.PVO_4.AY835444:0.1216055239,(B.US.2005.P9_DAY_1.FJ653548:0.1391816462,B.US.2005.1631_A1.HQ216841:0.1558850623):0.028922):0.015283,(((((B.US.2002.OLLA_SGA_D12.EF593229:0.1356866773,B.US.2003.84285_13872_1.MH060823:0.1832165594):0.019243,B.BR.2010.10BR_SP032.KT427811:0.2395786746):0.013808,B.US.2007.HALA6323_B10.HQ217283:0.1561780525):0.010153,(B.US.2009.HIV029_p2.JF680917:0.1750755480,B.ES.2014.ARP1203.KT276263:0.1811370821):0.040149):0.014524,(((B.US.2006.YOMI_SGA_E6.EF593281:0.1501948440,B.US.2008.HIV_USA_AC05_pre.MW924805:0.1182601758):0.019830,(B.US.1998.zp9025_p9.EF593312:0.0923788575,B.US.2004.1249_D15.HQ216397:0.1509358669):0.019452):0.002774,B.US.2011.CP6-2E.KF384804:0.1291127357):0.023296):0.005731):0.007404,(((B.BR.2003.BREPM1040.EF637047:0.1428932793,B.US.1997.63396_07_p10.EU575734:0.0762426550):0.030913,((B.FR.2012.HUD08176060_Env277.MH000307:0.0504064296,B.FR.2012.NYA61231945_Env278.MH000308:0.0430744943):0.140936,B.US.2018.101-LN-1N18.MK169417:0.1715046017):0.038125):0.021014,(((B.CY.2009.CY263.JF683805:0.1465819075,B.US.2006.06US_SAJ_C165_TJ.JF689863:0.1201310434):0.028686,(B.TH.2005.05TH736580.JN248354:0.1806574790,(B.US.2010.Pt4_DNA_8.KU678069:0.1522963459,B.BE.2016.P7_G10_NA.MW881757:0.1685655161):0.006989):0.010437):0.005222,(B.US.2005.306196_ENV.JX863983:0.1188994587,(B.FR.2010.751734.KC699034:0.1331753294,B.US.2012.505_1569a.WG04.MG197054:0.1690087017):0.034491):0.023881):0.010794):0.005867):0.005530,(((((B.US.2006.CH58_SGA_TE6.EF593219:0.0220859334,B.US.2013.IQA271.PBMC.SGA1.1.KR182325:0.0129797885):0.012582,(B.US.2013.IQA271.PBMC.SGA1.2.KR182326:0.0329080218,B.US.2013.IQA271.PBMC.SGA1.4.KR182328:0.0312641971):0.021062):0.123565,B.US.2015.1HC2-D0-012016-A3_S38.KY324081:0.1660731910):0.013817,B.US.2011.CP9-1A.KF384807:0.2051951645):0.013981,(B.US.2006.701010055_E_A1.GU331066:0.1903797910,(B.US.2006.306227_ENV.JX863987:0.0525412150,B.US.2015.00883-PH297-W1-3half-1.MT308411:0.0690794612):0.098356):0.015137):0.024194):0.003191):0.010887,((((((((((B.US.2001.APV_4.DQ869028:0.1629123697,B.US.1997.zp9022_p19.EF593309:0.0943147753):0.017669,B.US.2008.116JL08P8F12.MK383397:0.1938245487):0.013309,B.GB.2009.S225_E7.HQ595797:0.2536314354):0.010061,B.US.2007.5057SP8-21-84.KX156422:0.1332858455):0.013794,B.US.2004.CE116FL55-24-61RNA.KX156371:0.1483691356):0.004540,(B.US.2008.701010380_A11_BL.HM638583:0.2039774267,B.US.2009.314_Fe01SbNE81IX40b.MH666227:0.1388676443):0.034487):0.009058,(((B.US.2004.F7165.FJ469732:0.1416842787,B.US.2013.IQA264.PBMC.SGA2.KR182173:0.1799413332):0.044818,(B.IT.1992.136_3_CHILD_2.KF061032:0.0986121965,B.US.2007.102GW07P5E11.MK383385:0.1460591302):0.011908):0.004432,((B.BR.2006.subject_498_day1_clone_10.HQ377435:0.1567271107,B.BE.2016.BR.MN486014:0.1716346149):0.037530,B.US.2015.454_34_F_w01VT.MH897920:0.1558993949):0.017150):0.016117):0.009521,((B.US.1999.907712_SGA_TA1.EF593212:0.0915898570,B.US.1998.zp9023_p5.EF593310:0.0597135075):0.071342,(((B.US.2004.UNC4295_10.EF593270:0.1188737345,B.US.2011.505_1730a.WG08.MG197084:0.1169412779):0.026721,((B.US.2001.Z27_F10.EF593291:0.1769995590,(B.US.2008.700010329g.MT395384:0.2652172292,B.US.2018.UNC_437PL5_A16.MW062962:0.1234418435):0.039795):0.020283,(((B.US.2004.CR0345Q.FJ469722:0.1260104789,B.BR.2005.05BR1082.JN692465:0.2123053726):0.036330,B.JM.2008.N242_p1.JF680925:0.1809315114):0.013740,(B.US.2009.9045_100809_CSF_11.KM354670:0.1209444783,B.US.2019.5122-WK-2-PL1-F19.OM205931:0.1050570570):0.025827):0.012133):0.011297):0.012880,(B.US.2006.BP00055_RH01.JN687750:0.1859315905,(B.US.2011.22CB2_39G2.KF526298:0.1497792039,B.US.2009.314_Be01SbNE73IX07b.MH666186:0.1909079686):0.051592):0.011219):0.022943):0.002760):0.001976,B.US.2003.AS1M6envc25.EF125655:0.2228058870):0.002764,(((((B.US.2003.APV_7.DQ869031:0.1602435945,B.US.2008.HIV_US_BID-V4388_2008.JQ403083:0.1291167691):0.034967,((B.US.2008.CH010211_w2_p1.HM204596:0.0957274173,B.US.2017.PID834_PH401_HGRR_BAR31_NR103.MT007570:0.1397373318):0.107225,B.US.2005.1444_A10.HQ216577:0.1661048516):0.043924):0.008443,(B.FR.1999.750710.KC699021:0.1800787755,B.CA.2016.OM5257_4b_C12_ORF.OK011906:0.1908770191):0.015391):0.013764,((B.US.2002.PRLS08.FJ469757:0.1575286049,B.ZA.2010.MSM286.KF726004:0.1248631291):0.013106,(((B.US.2006.1791_B3.HQ216915:0.1829649270,(B.US.2005.CB183FL55-39-114RNA.KX156366:0.0931290519,B.US.2019.4236_V11_D8_4.MZ397091:0.1782789770):0.014398):0.023358,B.US.2013.CP09.KX505707:0.1462367041):0.007649,(B.US.2012.143200.KT124750:0.1492068141,B.US.2012.505_1413a.WG06.MG197043:0.1839333187):0.033273):0.009953):0.007251):0.008218,(((B.US.2002.04013211_3_A10.GU330333:0.0276805028,B.US.2008.306453_ENV.JX864026:0.0446962200):0.081180,B.US.2005.Z71_p1.HQ217860:0.1506874227):0.025809,(B.US.2007.HIV_US_BID-V3115_2007.JQ403075:0.1392598064,(B.US.2012.505_2150a.WG07.MG197176:0.0839336921,B.US.2019.TSC-135-V1-PL1-D9.OM207536:0.0634004706):0.089719):0.017248):0.007026):0.004876):0.008958):0.006465,(((B.US.2000.THRO_18.AY835448:0.1381461062,(B.US.2005.1632_A12.HQ216861:0.1680815828,B.US.1999.4030_P52.JN562759:0.1542820976):0.024365):0.006321,B.ES.2008.R5.KT200354:0.1810279188):0.022877,((B.DK.2007.PMVL_011.FJ694790:0.1381535881,B.US.2012.505_1276a.WG10.MG196973:0.1584463457):0.034001,B.US.1997.5002_C13.JN562785:0.1361897428):0.023820):0.030841):0.004053):0.000003,(((B.US.2000.ES1-16.EF363122:0.1225772895,(B.US.2010.9063_102910_CSF_1.KM354862:0.0436035656,B.US.2013.ARC-1a.MK214316:0.0924084134):0.120325):0.025725,((B.GB.2005.23.12.17.GQ304518:0.1413062543,B.CH.2008.T7ZPHI80SGA_1_T7.KX792808:0.1196644681):0.023878,B.GB.2008.CH080191_e_p1.HM204643:0.1177645313):0.033736):0.013276,((B.US.1999.Z16_SGA_A20.EF593287:0.1328752283,(((B.US.2007.700010238_E_A11.GU330956:0.0241377333,B.US.2007.CH_390s_F19.HQ908109:0.0394058838):0.046853,B.US.2007.BP00067_RH01.JN687763:0.0517059807):0.059241,B.US.2019.5128-PRE-PL1-J11.OM206116:0.0677312019):0.075576):0.011531,B.ES.2007.X2231.EU786680:0.1208925473):0.030136):0.008710):0.005474,((((B.US.1997.SS1196_1.AY835442:0.1441508348,B.US.2007.HIV_US_BID-V3036_2007.JQ403064:0.1443991534):0.022368,B.US.2007.306336_ENV.JX863994:0.1310419782):0.024192,(((B.CY.2005.CY065.FJ388910:0.1429774179,(B.CY.2007.CY201.JF683753:0.0966167589,(B.SE.2015.101SE.MF373203:0.0752920963,B.SE.2015.102SE.MF373204:0.0665440783):0.051042):0.105278):0.019851,B.ES.2004.RF_LTNP_40.KC595203:0.1485839234):0.016434,B.US.2008.DONOR9.159.03.P3G13.MN515777:0.1911485890):0.016744):0.009011,(((B.BE.1994.VI1399.DQ313253:0.1060263334,B.FR.1991.1644.KC699001:0.1014088962):0.025348,((B.US.2004.5769_E9.EF593193:0.1717320087,(B.US.2005.L827.FJ469747:0.1472055652,B.BR.2016.18HI-2016.MK041584:0.1613423005):0.027411):0.015992,((B.US.2007.MCST4474_B15.HQ217393:0.1793375105,B.BR.2005.05BR1107.JN692475:0.1601740791):0.014927,(B.US.2003.981600.KT124813:0.2296707231,B.BR.2010.10BR_PE037.KT427728:0.1533568273):0.025298):0.023634):0.024197):0.008217,B.US.2018.5115_wk-2_PL1_J17.MW059661:0.2161559121):0.003849):0.016444):0.001783,(((((B.CO.2001.PCM039.AY561239:0.1560082344,((B.US.2018.LFSA-LN-2G9.MK169834:0.1656121352,B.US.2016.5106_CMV_AIMPl2_H10.MT189346:0.1694018056):0.018807,B.AU.2000.P2_GAG_BSL_11.OK532823:0.1684470853):0.012633):0.011794,((B.US.2006.04013419_7_2A1.GU330731:0.1276221884,B.US.2016.9243_W12_12AA19.MH576253:0.1413373967):0.040509,B.US.2015.1HB3-D0-021916-A6_S86.KY323883:0.1299131164):0.027413):0.005934,((B.US.2000.RHPA_7.AY835447:0.1129654037,B.US.2003.PRLS24.FJ469764:0.1176695614):0.013160,B.DE.2010.571373_SGA13.KR868834:0.2060810687):0.011848):0.008436,((B.US.2004.CR0080N.FJ469697:0.1014708781,B.US.2016.A5340A14.w006.KX587448:0.1718058296):0.016198,(B.US.2007.M1P619B9.JQ250832:0.1490705774,(B.US.2016.605_SC_S29.MG196438:0.0408395796,B.US.2016.605_Q4_C15.MT189927:0.0130570158):0.091482):0.028948):0.008413):0.009301,(((((B.US.2001.Z31_B7.EF593294:0.0841725476,(B.US.2015.A5340A01.w005.KX587007:0.0462257928,B.US.2006.A5340A05.preC.KX587162:0.0325896190):0.058406):0.048854,B.US.2005.RHMI4089_A1.HQ217474:0.1246495245):0.052112,(B.US.2007.CR0339X.FJ469721:0.1538438745,((B.US.2007.CH341s_J8.HQ908139:0.0016364782,B.US.2014.00250-PH232-W7-3half-4.MT307363:0.0032737711):0.098653,B.IT.2009.T300b_p2.JF680936:0.1735254841):0.027576):0.008526):0.002761,B.US.2007.306349_ENV.JX864007:0.1676316849):0.010259,(B.ZA.2009.21231341.HQ595755:0.1168578451,B.PL.2008.BP00074_RH02.JN687774:0.1231615343):0.032268):0.013967):0.000498):0.007500,(((B.US.2005.L8249.DQ886037:0.1838429170,(B.US.2011.9082_080311_CSF_1.KM355003:0.0244428019,B.US.2016.3632_TCM_12.MN466965:0.0407925533):0.076969):0.042328,((B.US.2006.MCRO_SGA_C2.EF593227:0.1167916377,B.US.2009.C1P.GU733713:0.1308328064):0.020890,(B.US.2003.04013242_0_A1.GU330462:0.1202626467,B.US.2013.CP03.KX505602:0.1021635086):0.030597):0.019859):0.021443,((B.DK.2001.CTL_017.EF514705:0.1156131913,B.GB.2008.Q230_F6.HQ595794:0.1385348677):0.026539,B.US.1996.zp62615_p31.EF593303:0.1511217246):0.016720):0.013631):0.001793,(((((B.CY.2008.CY237.JF683784:0.1606583291,B.US.2019.5231-WK26-PL2-F16.OM207242:0.1113058346):0.022431,B.BR.2016.HI2016-14.MG571990:0.1415088222):0.017262,(B.US.2011.505_1174a.WG06.MG196942:0.1672760845,B.TH.2014.8409P00b.MT121859:0.1210316614):0.007687):0.007205,B.US.2004.C052912E7.KM259061:0.1090768707):0.007084,((B.FR.1999.60204.KC699013:0.1097290193,B.FR.1997.440102.KC699016:0.1315059547):0.014138,B.US.2013.G4_RV_1.KT284371:0.1289489732):0.019096):0.017823):0.000824,(((((((B.JP.2006.DR7259.AB588311:0.1614679554,B.US.2013.IQA269.PBMC.SGA11.KR182242:0.1880889445):0.028426,B.US.2005.306142_ENV.JX863971:0.1426295030):0.009551,B.US.2011.DEMB11US006.KC473833:0.2190334395):0.012716,((B.US.2008.HIV_US_BID-V3128_2008.JQ403082:0.1765539125,(B.US.2010.DEMB10US009.KC473829:0.1610926167,B.US.2015.1HC3-D0-012016-A6_S20.KY324166:0.2003438075):0.040597):0.019294,(B.IT.1994.306_9_CHILD_1.KF061031:0.1224298523,(B.US.2008.700010742_A12.KR423391:0.0749282980,B.US.2008.701010378_A6.KR423590:0.0618556029):0.102323):0.019427):0.015888):0.008637,((((B.US.1998.AC10.0.29.AY835446:0.0281720256,(B.US.2002.HIV_US_BID-V5276_2002.JQ403105:0.0407051340,B.US.2002.328659.KT124764:0.0439894769):0.006663):0.016427,B.US.2008.HIV_USA_AC07_pre.MW924809:0.0829204587):0.093284,B.US.2010.505_0695a.WG06.MG196787:0.1488127884):0.026901,((B.US.2005.1423_A1.HQ216557:0.2013606896,B.US.2012.2241-PBNV-14.OL872744:0.1457453484):0.032966,(B.US.2004.64236_13865_1.MH060681:0.1656772821,B.US.2018.5203_wk-2_2_N24.MW059677:0.1160389136):0.031953):0.011089):0.006614):0.009052,B.US.1993.100014i.3.1.MH012394:0.1390279871):0.003229,(((((B.US.2005.H26v2ed14.DQ410373:0.1919579084,(B.US.1997.9076_08_SGA_B9.EF593211:0.1351518155,(B.US.2000.Z18_SGA_F8.EF593288:0.1434429007,B.US.2013.IQA291.PBMC.SGA1.KR182465:0.1582328242):0.010378):0.009207):0.007283,(((B.US.2001.SMRE_SGA_C2.EF593254:0.1522649082,B.US.2018.TSC_127V1_PL1_A14.MW062261:0.1094651840):0.017069,B.US.2005.1586_A1.HQ216730:0.1678794381):0.022573,(((B.US.1997.zp62995_p2.EF593304:0.1421715541,((B.US.2006.BP00054_RH01.JN687749:0.1145775149,B.US.2008.700010654_A4.KR423319:0.0992472772):0.037311,(B.FR.2009.DEMB09FR002.KF716495:0.1489330559,B.AR.2010.DEMB10AR006.KY658684:0.2126409326):0.026427):0.014544):0.020677,B.US.1993.100046i.3.10.MH012257:0.1098847388):0.008538,((B.US.2013.IQA276.Urine.SGA2.KR182343:0.0202095748,B.US.2013.IQA276.Urine.SGA3.KR182344:0.0316349525):0.193811,B.US.1989.P896_89_6.U39362:0.1372479658):0.015928):0.007747):0.007575):0.005587,((((((B.US.2003.FERI_SGA_A1.EF593222:0.1103614033,B.US.2010.DEMB10US007.KC473828:0.1789097887):0.015655,B.US.2019.TSC-137-V1-PL10-I18.OM207793:0.1869197302):0.026068,((B.US.2005.Z74_p1.HQ217874:0.2013439489,B.US.1994.2564i.1.1.MT861932:0.0890962759):0.019252,B.US.2006.C112712A7.KM259197:0.1311612922):0.031684):0.015631,(((B.US.2007.CR0214.FJ469707:0.0924816813,B.US.2001.45_01dTB13.JQ609684:0.1521154629):0.019918,((B.US.2007.CR0275.FJ469713:0.0584807098,B.US.2004.HIV_US_BID-V5261_2004.JQ403104:0.0360464283):0.130987,B.US.2019.9372_BL_E2_1.MZ397000:0.2456723849):0.040397):0.011686,(B.US.2006.06US_SAJ_C168_LS.JF689866:0.1319224526,B.US.2009.314_Ge01SbNE83IX22b.MH666240:0.1598932300):0.029103):0.015474):0.006752,(B.US.2010.CP1.JN397365:0.1789848101,B.US.2004.7036_C3.JN562775:0.1432984882):0.019663):0.006461,(B.US.1998.Z05_D6.EF593284:0.1356358096,(B.US.2002.996401.KT124814:0.1672238011,B.US.2017.PID673_PH366_HGRR_BAR37_NR228.MT007551:0.1467632422):0.029690):0.012235):0.008337):0.006830,((((B.US.2005.5791_D2.EF593194:0.1487196928,B.US.2002.SHKE_SGA_TB9.EF593253:0.1512765952):0.019151,B.US.2014.2454.KX505435:0.1269113854):0.019452,(B.US.2011.481811.KT124775:0.1521538748,B.US.2012.505_1672a.WG7.MG197064:0.1682883714):0.047749):0.011410,B.US.2007.07US_SAJ_NVS48.JF689890:0.1290115072):0.007214):0.009169,(((((((((B.US.2001.APV_13.DQ869019:0.1485860643,B.US.2014.C03.01_20180418CADNFLPacBio_48.MT744344:0.1476745181):0.025555,B.BR.2003.03BR1020.JN692445:0.2037265614):0.009372,B.DE.2016.1HD9K-D0-070816-A4_S27.KY324805:0.1677008884):0.016754,(B.US.2008.P15supe_A12.JF421360:0.0773847651,B.US.2008.P15supe_E2.JF421394:0.0432037897):0.086564):0.008972,B.US.2003.04013240_8_2B1.GU330396:0.1311997848):0.004860,((B.JM.2009.09JM_PF0B97.HM030562:0.1811324378,(B.US.2007.C032113A5.KM259030:0.1285353650,B.US.2012.505_0012a.WG03.MG196642:0.2307737704):0.035089):0.019231,(((B.RU.2007.RU_064_07_B2_2.HQ896487:0.1748115886,B.US.2017.UNC_425_PL7_I3.MW062882:0.1355537756):0.029176,B.CY.2009.CY266.JF683807:0.1939738453):0.007781,(B.US.2006.306261_ENV.JX863989:0.2150372712,(B.US.2009.314_Ae01SbNE83IX33b.MH666175:0.1661449103,(B.SI.2016.Sample65_SI497.MN736707:0.1881688265,B.US.2019.5257_BL_F4_4_A3_v2.0.MZ397096:0.1905304261):0.029503):0.019659):0.018489):0.006068):0.010411):0.004676,(B.US.2004.JACH1853_A1.HQ217315:0.1245185570,B.US.2016.1408_TCM_34.MN467301:0.1178344793):0.029209):0.003897,((B.US.1998.902114_SGA_B1.EF593209:0.1263804194,B.GB.2008.S230_A12.HQ595798:0.1027496853):0.023221,B.US.2007.BEKA5842_A1.HQ217099:0.2259303105):0.003973):0.003411,B.DE.2004.963987.KT124812:0.1600131057):0.007462):0.013128):0.009395):0.005505,(((B.US.1998.Z02_C6.EF593282:0.0877435484,B.US.2005.05US_SAJ_NVS3.JF689856:0.1477467191):0.021536,B.US.2006.MDR-5a.KF990608:0.2755245271):0.003373,(((B.US.2005.CR0175S.FJ469703:0.0501136709,B.CY.2009.CY246.JF683791:0.1210844857):0.061560,(B.US.2007.700010252_A30.HQ908150:0.0402482071,B.US.2014.2C5-D0-0422.A3e_S2.KX028066:0.1146003520):0.111957):0.023146,B.US.2004.6052SP5-56-113.KX156436:0.1491461080):0.009304):0.020476):0.000003):0.006519):0.003634,(((B.CH.2003.NAB02_pre_cl_3_3.EF643656:0.1682912953,(B.US.2006.CR0078.FJ469696:0.1097759550,B.US.2003.VC10014_092603_A9.KJ698244:0.1176644049):0.022622):0.010489,(B.US.2005.ROST4216_B1.HQ217541:0.1405263119,B.US.2016.2661_EM_01.MZ922538:0.1527864312):0.040444):0.011821,((((B.CA.1998.HDNDRPI001B10.GU562080:0.0931281361,B.NL.2002.patient_E_129_1.HQ386210:0.1204253552):0.009006,B.ZA.2010.MSM256.KF725982:0.1763133601):0.015807,(B.US.2005.05US_SAJ_NVS9.JF689860:0.1606502836,B.FR.2011.DEMB11FR001.KF716496:0.1147752193):0.020500):0.015647,((B.CA.2004.HDNDRPI034A1.GU562153:0.1421222702,B.CA.2003.PSL024B1.GU562271:0.1693974792):0.027612,B.US.2011.1853CDNAPBMC22JUN2011.P14A14.KM082076:0.1816642591):0.010856):0.011097):0.011189):0.001573,((((B.JP.2004.DR6089.AB286955:0.1231928236,B.ES.2008.X2555_2.GU362883:0.1610542776):0.033672,((B.US.2005.05US_SAJ_NVS16.JF689854:0.1022311016,B.CA.2016.OM5162_1b_C6_ORF.OK011973:0.0704885280):0.007358,B.US.2007.BP00063_RH01.JN687761:0.1238731397):0.007729):0.005566,B.US.2004.C1G118D5b.JQ250925:0.1065790968):0.010354,B.AU.1986.MBC200.AF042100:0.1066263697):0.008027):0.001832,((((B.FR.1994.PIH309.AF041132:0.1142370488,B.US.2008.DONOR21.126.01.P4A9.MN516274:0.0991123625):0.025304,B.GB.2002.MM27_d0018_ipe012_SGA_1001.MG902171:0.1689488953):0.002637,B.ES.2005.1540906_2Fc1.KC595151:0.1010571496):0.001889,(((B.US.1996.1057_01.AY331292:0.1619011805,B.US.1997.105112_SGA_D17.EF593181:0.1238239684):0.034231,(B.US.2002.APV_15.DQ869021:0.1977625052,(B.ES.2007.X2210_3.EU786679:0.1041722709,B.US.2015.BVP4.3.F2.p7e14.KY057496:0.1398757256):0.028073):0.010478):0.017123,((B.US.1998.Z03_SGA_TC2.EF593283:0.1529004805,B.US.2003.RHGA1581_A1.HQ217443:0.1595899194):0.007468,B.US.2005.11Pt1302005P1H10.MK383403:0.0856586595):0.009016):0.011250):0.008770):0.001821,((((B.US.1991.US2.AB485638:0.1025690211,(B.US.1996.6235714_SGA_C11.EF593196:0.1074183349,B.US.2006.Z91_p1.HQ217967:0.0964144917):0.022316):0.010359,(B.US.2004.UNC2009_1.EF593269:0.1129245008,(B.US.2005.306209_ENV.JX863985:0.1451239409,B.US.2016.2208_CM_43.MZ922517:0.0728804379):0.017541):0.007487):0.005736,(((B.US.2005.04013383_0_2B1.GU330622:0.1400305491,(B.DE.2009.172508.KT124754:0.1466358879,B.SE.2005.008SE.MF373130:0.1184266202):0.022708):0.007643,(B.GB.1991.E21BrD2.JF706370:0.0942393514,B.US.2012.426_34_F_w09_20VT.MH897916:0.1494005525):0.016178):0.017683,((B.US.2002.AD75_A10.GU331496:0.1616862687,B.US.2005.USPI38051EI3y05121pcWG2B1.JN024450:0.1579599533):0.024544,(B.SE.2000.s6_522_8.JN251812:0.1125839848,(B.ES.2014.ARP1207.KT276267:0.0981949019,B.ES.2014.EUR-0045.KU685585:0.1276066316):0.041526):0.036205):0.011888):0.007736):0.011165,(B.US.1995.PRB93106_SGA_TC5.EF593231:0.1042033392,(B.NL.1985.19956_3_2A4.GU455514:0.0290899625,B.NL.1989.39.20.1E8.MT951984:0.0654669135):0.039896):0.011947):0.002875):0.002157,(((B.US.1998.902020_SGA_A11.EF593208:0.1394562876,(B.US.2009.1670CDNAPBMC29JUL2009.P3F10.KM081860:0.1010188663,B.DE.2009.923040.KT124805:0.1639388210):0.022911):0.030368,(B.US.1999.HIV_US_BID-V5239_1999.JQ403100:0.1048236399,B.US.2011.N152_061511_1.KM516886:0.2126686255):0.024784):0.003200,(B.US.2002.F714.FJ469730:0.1306092220,B.DE.2008.296004.KT124762:0.2008857809):0.026320):0.011716):0.008052,(((((((((((((B.US.1985.Ba_L.AB221005:0.0534245331,B.US.2006.1711_A1.HQ216893:0.1287171747):0.011098,(B.US.1992.M1002_x_AA6.KT283704:0.0732769778,B.US.1992.100155m.1.MH012541:0.0773763537):0.015168):0.023662,((B.US.1986.SFMHS8.AF025756:0.0736516185,B.NL.1987.19663_9A2.GU455494:0.0792984787):0.005466,(B.US.1981.81GA.AY247220:0.0311092380,B.US.2015.00870-PH306-w5-3half-1.MT307643:0.1196106471):0.010520):0.009344):0.004756,(((((((B.US.1981.81CA1.AY247218:0.0342915809,B.US.2005.05US_SAJ_NVS8.JF689859:0.0645214737):0.005275,(B.US.1981.81NJ.AY247221:0.0023022950,B.US.2004.ES4v1ed10.DQ410069:0.0256092132):0.002276):0.002102,B.US.1979.NYC16.KJ704790:0.0134176232):0.001749,(((B.US.1981.81CA2.AY247219:0.0355761790,B.US.1983.5084_83.AY835754:0.0377999770):0.009160,B.NL.1985.H5_4_bulk.EU744146:0.0635697851):0.000003,((B.ES.2005.10246788Fc1.KC595149:0.0503222947,(B.ES.1989.As6_1.KC595175:0.0562095428,B.ES.2007.RF_LTNP_12.KC595196:0.0847316195):0.009938):0.011807,(((((B.ES.2004.18122_3Fc1.KC595152:0.0463479098,B.ES.2004.64_1_22.KC595167:0.0534167033):0.010861,((B.ES.2004.357184_1Fc1.KC595164:0.0464201072,B.ES.2017.LTNP_3_127GC.MN055643:0.0149483236):0.003187,B.ES.2004.LTNP20_1.KC595183:0.0404450168):0.002013):0.004691,B.ES.2004.20020753Fc1.KC595153:0.0258434668):0.002352,B.ES.2004.RF_LTNP_36.KC595201:0.0384695054):0.001625,B.ES.2004.LTNP56_12_1F3.KC595186:0.0311850886):0.002553):0.003519):0.001748):0.001814,B.US.2013.HIV_USA_AC09_post.MW924814:0.0486567026):0.002722,B.ES.1999.30_1_21.KC595159:0.0588742139):0.005523,(B.US.2005.1508_A2.HQ216702:0.0862389454,B.ES.2007.LTNP2_3_0F3.KC595184:0.0422038968):0.018648):0.007182):0.005001,(B.ES.2004.3227050_2Fc1.KC595160:0.0492479779,B.ES.2004.3227058_6Fc1.KC595162:0.0499692715):0.008725):0.004973,((((B.US.1986.SFMHS4.AF025752:0.0881793043,B.US.1991.100307i.2.1.MH012580:0.0840918508):0.008194,(B.US.2006.HIV_US_BID-V4503_2006.JQ403095:0.1066361688,B.US.2014.Pt2_DNA_14.KU678025:0.1387072981):0.039344):0.013760,(((((((B.FR.1995.PIH373.AF041134:0.1112933919,B.US.1991.0489i.1.15.MT861269:0.1041593089):0.024641,((((((((B.US.1991.R3B.AY608576:0.0766843954,B.US.2004.154v38Renv_re3.DQ410619:0.1371269968):0.023797,B.US.2008.08US_SAJ_C204.JF689896:0.1230494833):0.009507,B.US.2004.C62v1e3_1.DQ410527:0.1283589779):0.007762,(B.US.2005.ES8v3ed1_1.DQ410131:0.1282100494,B.US.2011.20CB3_induced.KF526261:0.1240857677):0.012047):0.014227,(B.US.2004.H23v1ed9_3.DQ410284:0.1307140841,B.US.2004.H148v1ed11.DQ410479:0.1019179653):0.023837):0.003862,(B.US.2005.05US_SAJ_NVS12.JF689852:0.0720649989,B.US.2006.06US_SAJ_NVS39.JF689876:0.1394582248):0.014417):0.003211,(((B.US.2004.ES5v1ed1.DQ410087:0.0101241252,B.US.2011.ES24-7A.KF384809:0.0069015478):0.010732,B.US.2004.ES11_2004-culture.KC935957:0.0661049134):0.003984,(B.US.2005.ES7v2ed1.DQ410109:0.0558529305,B.US.2011.VC5-3.KF384813:0.0816953794):0.000973):0.007505):0.013807,(B.CH.2001.HIV_CH_BID-V3534_2001.JQ403026:0.1009767220,B.FR.2015.vKB18.OK075086:0.0579216995):0.018471):0.002453):0.013782,(((B.US.2004.ES2v2ed11.DQ410040:0.0127334449,(B.US.2004.ES9v1ed1_3.DQ410188:0.0706992062,B.ES.1989.As2_3b.KC595171:0.0635183126):0.012939):0.002276,B.US.2002.F706.FJ469728:0.0544899216):0.004795,B.US.1997.5003_C18.JN562770:0.1139415476):0.001595):0.006640,(B.ES.1989.As9_4.KC595178:0.0673849377,B.FR.1989.1197.KC699007:0.0653816247):0.001910):0.012281,B.ES.1989.As11_10.KC595170:0.0505495908):0.008451,(((B.ES.1989.S61I1.AF256204:0.0584456401,B.GB.1993.NA20_LN23_14_4.JN786861:0.1282403087):0.010096,((B.BE.1990.VI423_-_53.DQ313249:0.0733855922,B.DK.2001.CTL_041.EF514711:0.0864918588):0.021173,((B.US.2010.A.HQ846900:0.0932694317,B.ES.2004.40022834_5Fc1.KC595165:0.1101237831):0.013561,(B.US.1993.100052i.2.1.MH012462:0.1083079425,B.US.2018.5105_wk-2_1_A16.MW059267:0.1181089948):0.022844):0.018758):0.014095):0.003172,(B.US.2002.PRLS09.FJ469758:0.1213541718,B.US.1992.102605i_10.MH013129:0.0411908593):0.050658):0.004789):0.008345,B.US.2002.PRLS16.FJ469760:0.1344343367):0.007320):0.004676,((B.US.1990.US1.AY173952:0.0879212060,B.US.2011.9083_081211_CSF_1.KM355044:0.1443787192):0.024840,(B.US.1995.3988_25.AY835436:0.1161535443,B.US.1999.7766FL21_33_27.JN786724:0.1429968939):0.008135):0.019806):0.005478):0.003731,((((B.GB.1997.CW010.AJ418478:0.1129121259,B.US.1985.5077_85.AY835769:0.0782826948):0.008956,B.US.1989.5073_89.AY835766:0.0808343306):0.015119,(B.NL.1985.19298_4G10.GU455476:0.0927475423,B.US.2017.2013_TMDRn_16.MW753604:0.0890713402):0.017642):0.015347,B.FR.1989.657.KC699009:0.0793167139):0.008759):0.005851,B.JP.1986.JH32.M21138:0.1040118679):0.000003,((((B.US.1986.SFMHS2.AF025750:0.0654616962,(B.US.1982.5048_82.AY835759:0.0602809657,B.US.2013.S1492_T1_Intact.MG171201:0.1131762310):0.006191):0.000002,((B.US.1981.81NY2.AY247223:0.0533895877,B.NL.1985.H2_5_12B1.EU744014:0.0403005401):0.018737,B.NL.1987.208.12.F4.MT951987:0.0910906273):0.009519):0.006885,((((B.US.1984.5160_84.AY835762:0.0552938255,B.US.2012.00546_PH164_W1.2_3HG21_BAR20_Seq1_Phase0_NumReads494.MT307403:0.0587127091):0.030122,((B.US.1993.100002i.2.1.MH012316:0.0430505997,B.US.1992.100155i.11.MH012519:0.0446928506):0.025924,B.US.1993.0842i.1.42.MT861538:0.0742329112):0.024857):0.006074,(B.NL.1986.H1_7_1A7.EU743973:0.0695335461,(B.US.1985.ALA1.M38430:0.0738343980,B.US.2016.2669.LNMC.CAD.03142016.ENV-Seq1.MK148554:0.1003916230):0.013865):0.009279):0.008595,(B.US.2005.05US_SAJ_NVS5.JF689857:0.1062271801,B.US.2019.TSC-139-V1-PL1-A6.OM208218:0.0829589793):0.022348):0.000002):0.005010,((B.US.1983.5082_83.AY835770:0.0472200754,(B.ES.2005.9684_12Fc1.KC595168:0.0903358920,B.ES.1998.HC2988965_5Fc1.KC595182:0.0761774517):0.025505):0.005773,((B.DK.2001.CTL_043.EF514712:0.1995496828,B.US.2011.CP5-3A.KF384803:0.1171876201):0.034990,((B.US.1998.zp9028_p5.EF593314:0.1251706792,(B.US.1991.LACU9000_A1.GU331722:0.0727593875,B.ZA.2002.TV1057.KJ948660:0.1854881384):0.023651):0.015165,B.US.2005.HIV_USA_AC01_pre.MW924797:0.1269510336):0.010001):0.004323):0.005585):0.003546):0.001805,((((((B.US.1989.SFMHS20.AF025763:0.0608094765,B.ES.1989.As5_1b.KC595174:0.1191719518):0.008020,B.US.2006.BP00057_RH02.JN687758:0.2168767084):0.009002,(B.US.2005.1446_A37.HQ216601:0.0822465726,B.US.2004.USPI83747EI6y04121pcWG2B5.JN024100:0.0799379043):0.042895):0.003627,B.DE.1986.D117III_child.AF490512:0.1017482729):0.004480,(B.US.1990.1580i.2.14.MT861824:0.0199805851,B.US.1990.1580m.1.MT861900:0.0272968160):0.047590):0.004117,(((((B.AU.1987.MBC925.AF042101:0.0785451837,B.US.2001.REJO_67.AY835449:0.1614244968):0.012491,B.ES.2004.RF_LTNP_09.KC595194:0.1046880722):0.016953,(B.NL.1985.19642_3_1G11.GU455425:0.0643117129,B.GB.2008.F455b_B4.HQ595778:0.1591320949):0.010465):0.011890,(B.US.1996.1333_d2.AY308760:0.1270192547,((B.BE.1996.VI1273.DQ313252:0.0714237253,B.US.2007.07US_SAJ_NVS42.JF689889:0.1154845182):0.012989,B.US.1993.1348i.1.13.MT861330:0.1172441755):0.006509):0.009076):0.002149,((((B.CH.2003.NAB03_pre_cl_43_1.EF643659:0.1177049626,B.US.1991.101984m.1.MH012994:0.1195997356):0.004585,B.FR.1997.60101.KC699012:0.1185630095):0.005865,(((B.CH.2003.NAb4pre_cl_1.EU023922:0.0800679400,(B.SE.2009.SE600001.KP411822:0.1190074004,B.SE.2007.023SE.MF373140:0.1184318312):0.035217):0.010180,B.ES.1989.As3.KC595172:0.1139249217):0.012239,(B.ES.2004.3227057_5Fc1.KC595161:0.0794014535,B.ES.1989.As1.KC595169:0.0434570830):0.011264):0.006755):0.016384,((B.US.2007.HIV_US_BID-V3021_2007.JQ403060:0.1116455097,B.US.2003.574194_SGA1.KR868847:0.0810735993):0.093245,(B.US.1990.M1001_x_B1.KT283686:0.1080661418,B.US.2015.10430_PH285_W2_3HG24_BAR29_Seq1_Phase1_NumReads425.MT307859:0.1255958212):0.014779):0.017146):0.005946):0.000003):0.006766):0.005398,((((B.JP.1988.02.AB588196:0.1004613484,B.ZA.1999.99ZASM1.AY505010:0.1005335055):0.012843,(((B.US.1986.SFMHS18.AF025761:0.0483698068,B.US.2004.H1G1191B1.JQ251105:0.1427244657):0.019253,B.US.2012.420_133_F_w02_10VT.MH897913:0.0714478750):0.016767,B.US.2007.07US_SAJ_NVS55.JF689893:0.1068076486):0.009031):0.005601,(((B.US.1988.SFMHS19.AF025762:0.0860326717,B.FR.1988.562.KC699011:0.1023842487):0.013031,B.CA.1982.82CAN.AY247225:0.0372945822):0.018264,B.US.1985.CC1_85_6.AY357338:0.0692026364):0.003927):0.003074,(B.FR.1985.NL43xWC001.AF003887:0.0488811346,B.US.1985.WCIPR.U69584:0.0298722943):0.028304):0.002902):0.003562,((B.GB.1997.CW037.AJ418514:0.1195545926,(B.GB.2008.CH080169_e_p1.HM204640:0.1167588108,(B.GB.2008.CH080258_e_p2.HM204647:0.1484748590,B.GB.2008.G230_H7.HQ595780:0.0950940795):0.031375):0.017555):0.014807,((B.US.1998.1058_08.AY331294:0.1369830888,B.US.2002.494131.KT124777:0.1267634684):0.037401,B.US.1997.zp9024_p17.EF593311:0.1441465272):0.018795):0.008125):0.002057,((((B.TH.1990.BK132.AY173951:0.0857359260,B.US.1990.WEAU16_02.AY223743:0.1018195966):0.015315,B.US.1984.5019_84.AY835779:0.0823258439):0.015590,((B.US.1998.105909_SGA_C8.EF593186:0.0965746593,(B.US.1990.2093i.2.11.MT861743:0.0393299212,B.US.1990.2093m.4.MT861786:0.0254928116):0.084696):0.026551,(B.ES.2004.12_3_PC_1.KC595150:0.0765134693,((B.ES.2005.MDM3_1_3GP160.KC595189:0.1536829111,B.US.2015.B115.2.d.TIT.E3.4.9.16.a7.S7.KY113735:0.0991307160):0.009980,B.US.2006.689801.KT124791:0.1553321978):0.007186):0.003776):0.004980):0.005753,B.US.1993.1730i.1.29.MT861212:0.0908880893):0.003527):0.001874):0.000003,((((B.AU.1995.C76.AF538306:0.1072580694,B.US.2010.9018_040810_CSF_1.KM353922:0.1144600908):0.016063,(B.CA.1993.CA5.AJ277821:0.1491369534,(B.GB.1996.875DEN49.AJ535612:0.1274441930,B.US.2008.DONOR18.145.17.P1E2.MN515943:0.0831730584):0.024404):0.007911):0.006013,((B.ES.2008.P2008.FJ670531:0.1245536139,(B.FR.2012.OFN23677004_Env260.MH000296:0.0329061966,B.FR.2010.EIB71251332_Env261.MH000297:0.0274167410):0.124825):0.030234,(B.US.2006.06US_SAJ_NVS27.JF689872:0.0941180655,B.US.2013.CP05.KX505643:0.1109084895):0.024090):0.013606):0.005267,(B.US.1991.100890i.2.1.MH012806:0.1147172431,(B.US.1991.100997i.2.10.MH012859:0.0446283430,B.US.1991.100997m.4.10.MH012891:0.0288362518):0.070179):0.003707):0.003589):0.010648,(B.US.1985.WMJ22.M12507:0.0913051586,B.NL.1989.8332.21B3.MT951992:0.0992558818):0.017461):0.007355,(B.BR.1990.BZ167.AB485641:0.0990503289,B.CA.2018.ART3_R2p2B2_Barcode35--35_Cluster0_Phase0.MZ662560:0.0967223292):0.036364):0.018372,(B.SE.1992.P4a_19920211.GU204933:0.1105007927,B.US.2005.8276FL55-16-18RNA.KX156365:0.1860847772):0.040655);
