# Supplementary material for: HIV-1 Gag, Pol, and Env diversified with limited adaptation since the 1980s
Source: mBio. 2024 Feb 8;15(3):e01749-23. doi: 10.1128/mbio.01749-23 (PMC10936417; doi:10.1128/mbio.01749-23)
Supplement: File S2 — Phylogenetic tree for Gag sequences sampled between 1980-2020. [file mbio.01749-23-s0002.txt]

(B.FR.1983.IIIB_LAI.A04321:0.0245819083,((((((((((((((((((((((((B.CN.2001.DH001.AB078703:0.0550734581,B.KR.2008.KR014.MT021905:0.0525559145):0.001488,(((((((((B.CN.1994.94CNKM001.AB213667:0.0251372124,B.CN.2007.CBJC394.JF932476:0.0561113435):0.005250,B.CN.2000.00CNLN16.EF122513:0.0498381538):0.006717,(((((((B.CN.2005.05CNHB_cd161.DQ833405:0.0537791794,((B.CN.2005.05CNHB_dy210.DQ833425:0.0441079257,B.CN.2009.ZHP-47-gag.KT191890:0.0312323954):0.005893,B.CN.2012.4033.KJ820020:0.0878090876):0.005406):0.006435,(B.CN.2005.05CNHB_cd166.DQ833409:0.0303970356,B.CN.2005.05CNHB_dw108.DQ833417:0.0520171061):0.006423):0.006311,B.CN.2012.4112.KJ820045:0.0212611583):0.003296,B.CN.2009.ZHP-71-gag.KT191916:0.0464798493):0.005528,(((((((B.CN.2005.05CNHB_cd163.DQ833407:0.0340645865,((B.CN.2007.GZ070030.JF932486:0.0529167434,B.CN.2009.ZK042.JF932497:0.0290643652):0.009310,B.CN.2009.3132-gag.KT191827:0.0634101102):0.006689):0.000002,B.CN.1999.plwj.GU177863:0.0404449537):0.011945,((B.CN.2005.05CNHB_dw05.DQ833410:0.0536299915,B.CN.2009.3215-gag.KT191841:0.0311446025):0.011817,B.CN.2007.AH070018.JF932471:0.0212035164):0.000003):0.008692,((B.CN.2004.04CNLN67.EF122538:0.0340656113,B.CN.2009.ZHP-69-gag.KT191914:0.0486667951):0.006239,(B.CN.2005.05CNHB_qc386.EF394232:0.0327144973,(B.CN.2009.2981-gag.KT191814:0.0336121577,B.CN.2015.14019.MH635670:0.0808188718):0.016534):0.009692):0.000003):0.004002,B.CN.2000.00CNLN10.EF122510:0.0529286326):0.004065,B.CN.2005.05CNHB_nz17.DQ833430:0.0487513804):0.000002,(((B.CN.2005.05CNHB_dw121.DQ833420:0.0410682451,(B.CN.2005.05CNHB_sz207.DQ833435:0.0296876814,B.US.2002.AC_GAG25.GU390488:0.0883715626):0.009765):0.008667,B.CN.2006.CC056.JF932482:0.0527948116):0.014680,B.CN.2008.cbjc468.JF932498:0.0240991764):0.003246):0.003051):0.000002,((B.CN.2007.AH070057.JF932472:0.0260988413,B.CN.2007.JS070389.JF932491:0.0571219329):0.009054,B.CN.2012.4050.KJ820030:0.0345039890):0.002450):0.000002,B.CN.2002.02CNLN30.EF122519:0.0784892150):0.004311):0.000003,(B.CN.2005.05CNHB_dw06.DQ833411:0.0378575822,(((B.CN.2005.05CNHB_sz08.DQ833432:0.0591963694,B.CN.2005.05CNHB_xf01.DQ833436:0.0516614351):0.009521,B.CN.2009.ZHP-60-gag.KT191905:0.0451164240):0.007526,B.CN.2004.04CNLN81.EF122545:0.0462541295):0.006474):0.009676):0.004054,((B.CN.2005.05CNHB_cd162.DQ833406:0.0424221675,((((B.CN.2005.05CNHB_dw07.DQ833412:0.0342723850,B.CN.2009.1845-gag.KT191792:0.0515111971):0.006327,(B.CN.2005.05CNHB_sz20.DQ833434:0.0217841128,B.CN.1998.YN9802.JF932495:0.0350204715):0.016506):0.004500,(B.CN.2007.GS070017.JF932484:0.0603254625,B.CN.2007.HB070022.JF932488:0.0472803847):0.009465):0.006268,B.CN.2009.2993-gag.KT191817:0.0523518124):0.004148):0.009691,B.CN.2009.09YNRL215009sg.KC898998:0.0360882181):0.004458):0.003202,((B.CN.2005.05CNHB_cd165.DQ833408:0.0418370206,B.CN.2002.02CNLN44.EF122529:0.0464821831):0.010864,(B.CN.2009.ZHP-57-gag.KT191901:0.0134148638,B.CN.2009.ZHP-73-gag.KT191918:0.0823764607):0.029635):0.003424):0.006854,B.CN.2007.CBJC396.JF932477:0.0489807560):0.000003,(((((((B.DE.2004.AC_GAG5.GU390468:0.0383317786,(B.GB.2014.13659_1_56.3.MF109444:0.0447467087,B.GB.2013.13774_1_79.3.MF109501:0.0386156250):0.023976):0.024135,B.GB.2013.13659_1_66.3.MF109454:0.1025558293):0.021797,B.CN.2009.ZHP-52-gag.KT191896:0.0763773682):0.000003,(B.CN.2009.1791-gag.KT191780:0.0259365102,B.CN.2009.ZHP-29-gag.KT191870:0.0421861290):0.009275):0.008046,B.TH.2004.04TH601066.JN248329:0.0583628613):0.002999,B.PE.2014.DEMB14PE012.MN703133:0.0521383778):0.005978,((B.ES.2007.124.JQ846119:0.1388904480,(B.CN.2009.ZHP-54-gag.KT191898:0.0422350234,B.CN.2019.B19137.MW728279:0.0641802420):0.009028):0.007995,(B.CN.2012.4007.KJ820007:0.0465767648,B.CN.2009.1755-gag.KT191771:0.0324119354):0.010441):0.008010):0.002924):0.005400,(B.CN.2018.A18007.MW728270:0.0317028847,(B.CN.2019.B19211.MW728283:0.0188256336,(B.CN.2019.B19635.MW728289:0.0285719924,B.CN.2019.VCT19053.MW728297:0.0519493519):0.005713):0.014292):0.069985):0.006994):0.006346,((B.CN.2002.02CNKM210.AB213692:0.0207386329,B.CN.2018.A18072.MW728272:0.0802571337):0.023655,(((B.US.2007.HIV_US_BID-V3009_2007.JQ403057:0.0512381828,B.US.2012.505_0332a.LH2.MG196721:0.0525693791):0.017182,B.US.2012.00546_PH164_W1.2_5HG19_BAR20_Seq1_Phase1_NumReads440.MT307946:0.0396858914):0.006992,B.CN.2009.ZHP-20-gag.KT191861:0.0512057023):0.000003):0.008433):0.009462,(((((B.US.2006.541433_timepoint_1.GU561296:0.0931031199,B.ES.2014.100_112.KY465967:0.0701913235):0.010384,B.US.2012.505_0998a.LH6.MG196890:0.0812370371):0.014020,(B.US.2011.505_1982a.WG07.MG197146:0.0899104509,B.US.2016.605_Q4_C15.MT189927:0.0905061507):0.014194):0.007767,(B.GB.2014.13612_1_12.4.MF109396:0.0437255000,B.TH.2010.2544011P000L_Sd.MG989628:0.0911647078):0.015259):0.014656,(B.US.1997.ZP6248_07_5A1.JN400483:0.0568573530,(B.ES.2007.114.JQ846108:0.0794283246,((((((((((((((((((((((((((((((((((((((((((((A1.UG.1992.UG029.AB098332:0.0740038927,((((((A1.UG.1992.92UG037_A35.AB253428:0.0240094914,((A1.ZM.2006.ZM1464F.FJ606188:0.0567301767,A1.UG.2009.DEMA109UG001.KF716478:0.0919171945):0.022175,(A1.UG.2011.DEMA110UG009.KF716486:0.0978498429,A1.KE.2004.04KE378531V2.KT022364:0.0785687646):0.013438):0.004915):0.006349,(((A1.CY.2008.CY218.JF683767:0.0771652075,A1.KE.2006.06KE196199V6.KT022378:0.0607375290):0.009172,A1.KE.2008.A114M-20081015G-1.KR020074:0.0545661157):0.006798,((A1.CH.2004.pBV23.KJ689262:0.0677617982,(A1.CH.2011.pBV48.KJ689279:0.1601929934,A1.UG.2009.UG_118P.MW124262:0.0773148036):0.007434):0.003483,((A1.PK.2014.DEMA114PK001.KU749409:0.0972078081,((A1.PK.2014.DEMA114PK002.KU749410:0.0869512321,A1.PK.2014.PK014.KX232607:0.0650845639):0.002709,A1.PK.2015.PK021.KX232614:0.0544200442):0.005067):0.006505,(((A1.PK.2014.PK016.KX232609:0.0160469294,(A1.PK.2014.PK017.KX232610:0.0250619962,A1.PK.2014.PK018.KX232611:0.0329871500):0.016758):0.031479,A1.PK.2015.PK034.KX232624:0.0567719111):0.008370,((A1.PK.2015.PK026.KX232618:0.0415273232,A1.PK.2014.PK027.KX232619:0.0203693554):0.024598,A1.PK.2015.PK036.KX232626:0.1024046246):0.015221):0.005418):0.053424):0.010863):0.004619):0.000003,(((A1.KE.2009.A125M-20090407G-1.KR020069:0.0371634225,A1.KE.2011.20178v01_01.MW443147:0.0834552919):0.024111,A1.UG.2009.194180.MT027073:0.0765920881):0.014933,A1.SE.1993.001UG.MF373124:0.0745851094):0.009719):0.032706,(((A1.KE.1996.M133gag.AY772954:0.0933799849,A1.RW.2017.MAS_21F_Con.MZ642261:0.0799120979):0.019945,(((A1.KE.2006.06KECst_005.FJ623481:0.0551104701,A1.SE.2012.065SE.MF373168:0.0962488356):0.016574,A1.KE.2009.Ken_088P.MW124149:0.1173866834):0.003026,A1.RW.2009.RW_107P.MW124216:0.1096988795):0.010432):0.003512,(A1.KE.2001.01KE259gag.M1.KX302478:0.0764030680,(((A1.RW.2005.R53F_175005_2.MT942708:0.0509388789,A1.RW.2006.R65M_175010_1.MT942721:0.0997507489):0.022362,A1.RW.2019.GIT_84F_Con.MZ642263:0.0722397134):0.015961,(A1.RW.2005.R57F_175020_1.MT942776:0.0791228643,A1.RW.2008.R1077F_175071_P1_1.MT942842:0.0757610802):0.000830):0.007008):0.011294):0.006355):0.002223,(((((((A1.RW.1992.92RW025A.AB287376:0.0477435453,A1.RW.2008.R1135M_175062_1.MT942826:0.0813148213):0.003556,A1.RW.2010.R3469F_175090_1.MT942915:0.1231235736):0.008619,(A1.CD.1987.2106.MH705158:0.0737364838,(A1.UG.2009.UG_055P.MW124239:0.0636398008,A1.UG.2009.UG_151P.MW124269:0.0905299129):0.024294):0.005983):0.006650,(A1.KE.2003.A024F-20030821G-1.KR020081:0.0863182905,A1.UG.2010.Read30_HIV_A1.KX228810:0.0683507180):0.017387):0.021571,((A1.KE.2002.ML1990.EU110092:0.0997750815,A1.TZ.2005.CO0439V5.KX907347:0.0707507468):0.015401,((A1.KE.2011.374_KG.KU921934:0.0854842165,(A1.RW.2018.GWE_47F_Con.MZ642262:0.0537111044,A1.RW.2019.GWE_68F_Con.MZ642269:0.0707698362):0.008420):0.017318,A1.RW.2009.RW_104P.MW124213:0.1052772158):0.003923):0.009643):0.000003,((A1.KE.2003.A017M-20031211G-1.KR020080:0.0575868159,A1.RW.2007.R977F_175059_1.MT942807:0.0721767045):0.022212,(A1.RW.2009.RW_043P.MW124210:0.0862017412,A1.RW.2009.RW_158P.MW124222:0.0958459630):0.028645):0.013109):0.009238,((A1.RW.1993.93RW037A.AB287378:0.0592797121,A1.KE.2011.655_KG.KU922051:0.0971322198):0.012145,A1.UG.2012.F057488R15.MN650482:0.0620576309):0.009450):0.010006):0.005271,((A1.CM.2003.CM54-7.KU168305:0.0695158081,A1.RW.2019.BUS_71F_Con.MZ642266:0.1408259205):0.000002,(A1.TZ.2004.CO0272V4.KX907336:0.0876049170,A1.TZ.2008.DEMA108TZ012.KY658696:0.0758480717):0.024981):0.008883):0.002764):0.003029,((((((((((A1.KE.1994.Q23_17.AF004885:0.0637011652,A1.KE.1995.clone_1446.GQ431310:0.0573081612):0.015562,A1.KE.1999.clone_2608.GQ432472:0.0454214769):0.000003,((A1.KE.1998.M178gag.AY772958:0.0446664715,(A1.KE.2006.06KECst_017.FJ623488:0.0599010910,A1.KE.1996.clone_2730.GQ432594:0.0430354724):0.025337):0.002984,A1.KE.1995.clone_2698.GQ432562:0.0481712971):0.002920):0.003004,(((((((((((A1.SE.1994.SE7535.AF069671:0.0410902811,A1.KE.2000.00KE159gag.M1.KX302407:0.0549170476):0.016873,(((A1.UG.2007.00C191084_V00.1_5_F1.JX202785:0.0872157810,A1.UG.2011.10203v01_01.MN791169:0.0843080915):0.022574,(A1.PK.2014.PK020.KX232613:0.1476916517,A1.RW.2008.R873F_175074_P1_11.MT942875:0.0577409110):0.008134):0.017412,A1.KE.2008.A123M-20081013G-1.KR020076:0.0705784451):0.011410):0.005235,A1.KE.2004.A089M-20040223G-1.KR020059:0.0769570957):0.013244,A1.KE.2006.A034F-20060331G-1.KR020082:0.0669860873):0.015510,(((A1.KE.2008.A087M-20081023G-1.KR020073:0.0730195877,A1.KE.2011.11KE_PI004.KY351790:0.0993303061):0.008738,A1.KE.2005.05KE884468V5.KT022377:0.0759879415):0.008222,A1.KE.2001.01KE334gag.M1.KX302507:0.1052172587):0.003540):0.012995,A1.KE.2011.11KE_PI002.KY351788:0.0974176120):0.006121,((A1.KE.2006.06KECst_021.FJ623477:0.0509000628,A1.KE.2011.20233v01_01.MW443157:0.0582109354):0.021441,((A1.KE.1995.clone_2122.GQ431986:0.1022649593,A1.UG.2009.210070.MT027078:0.1110155084):0.007871,(A1.KE.2010.A122M-20100406G-1.KR020087:0.0732015949,A1.KE.2004.A031M-20041223G-1.KR020090:0.0379641877):0.012885):0.013121):0.000002):0.003170,(((A1.KE.2006.06KECst_016.FJ623483:0.0811909738,A1.BG.2009.V_09_017.MH746253:0.0474190677):0.025907,((A1.KE.2006.06KECst_001.FJ623487:0.0681929439,A1.KE.2009.A004F-20090408G-1.KR020098:0.0545587873):0.006210,A1.KE.2003.A014M-20031222G-1.KR020092:0.0553519766):0.007612):0.005985,((((A1.NP.2011.11NP086.KF823029:0.1358998999,A1.IN.1999.NARI-FLS_VB15.KT152842:0.0394858209):0.007489,A1.IN.2000.NARI-FLS_VB99-30.KT152846:0.0408933565):0.010536,A1.IN.1999.NARI-FLS_VB81-4.KT152843:0.0567873514):0.016818,A1.KE.2006.06KE661996V6.KT022383:0.0822632226):0.006740):0.012583):0.011997,(A1.KE.1992.clone_429.GQ430293:0.0251926318,A1.KE.1995.clone_2518.GQ432382:0.0317503711):0.005598):0.000002,((A1.TZ.2003.H217.FJ853537:0.0846239058,A1.KE.2009.A120F-20090316G-1.KR020075:0.0926682864):0.025168,A1.KE.1987.clone_2430.GQ432294:0.0271698085):0.003872):0.006173,((((((A1.KE.1995.clone_583.GQ430447:0.0585528596,A1.KE.1990.clone_1065.GQ430929:0.0250190160):0.001941,A1.JP.2003.IMS604.JX264308:0.0834373562):0.007438,A1.KE.2006.06KE404877V7.KT022381:0.0593328413):0.000002,(((A1.KE.1996.clone_2075.GQ431939:0.0517960707,A1.KE.1995.clone_2230.GQ432094:0.0647613975):0.013085,(A1.KE.1995.clone_2819.GQ432683:0.0487719137,A1.KE.2011.467_KG.KU921975:0.0964736457):0.010437):0.004543,(A1.KE.1995.clone_2169.GQ432033:0.0469123847,(A1.KE.2011.DEMA11KE001.KF716475:0.0099579310,A1.KE.2009.Ken_217P.MW124175:0.0147793047):0.060978):0.000211):0.003040):0.003109,(((A1.KE.1998.clone_2547.GQ432411:0.0371924403,A1.KE.2005.05KE851891V4.KT022376:0.0792995125):0.014048,A1.KE.2011.263_KG.KU921901:0.1065719080):0.009160,(A1.KE.2004.A091F-20040324G-1.KR020067:0.0545467815,A1.KE.2005.05KE185405V4.KT022370:0.0726924665):0.022406):0.003651):0.003407,(A1.KE.2007.A009F-20070825G-1.KR020077:0.0423794147,A1.KE.2001.01KE281gag.M1.KX302489:0.0576178829):0.008858):0.003003):0.002725):0.003735,(((((A1.KE.2006.06KECst_006.FJ623475:0.0677575245,A1.KE.2006.06KECst_007.FJ623476:0.0640012159):0.012976,A1.KE.2008.A001M-20080918G-1.KR020105:0.0295969805):0.006668,(A1.KE.2006.06KECst_019.FJ623478:0.0712902230,A1.KE.1998.clone_842.GQ430706:0.0696522184):0.008010):0.003272,((A1.KE.2004.A021F-20041229G-1.KR020101:0.0942217674,A1.KE.2011.480_KG.KU921991:0.0633075055):0.023862,A1.KE.2011.322_KG.KU921915:0.1068425004):0.015630):0.003260,(A1.KE.2006.06KECst_025.FJ623486:0.0436513784,A1.KE.2007.A029F-20071020G-1.KR020100:0.0617125425):0.009458):0.006472):0.012173,(((((((A1.TZ.2003.H025.FJ853508:0.0669432615,((A1.KE.1999.clone_999.GQ430863:0.0431077600,A1.KE.2006.A035F-20060828G-1.KR020096:0.0632994298):0.006894,A1.KE.2006.06KE452693V6.KT022382:0.0930532113):0.006709):0.010529,A1.UG.2007.0B191845_5_C1.JX202868:0.0742192738):0.006386,A1.KE.2011.339_KG.KU921926:0.0400094667):0.003288,((A1.KE.2008.A103M-20081021G-1.KR020061:0.0727274450,(A1.KE.2009.A072F-20090415G-1.KR020065:0.0957399972,A1.KE.2011.320_KG.KU921911:0.1614210227):0.034773):0.016566,A1.KE.2011.526_KG.KU922017:0.0446524677):0.007697):0.000103,A1.KE.2007.A061F-20070324G-1.KR020056:0.0557926142):0.004976,(A1.KE.1995.clone_750.GQ430614:0.0617980265,(A1.KE.2003.A016F-20030507G-1.KR020079:0.0426842454,A1.KE.2011.407_KG.KU921959:0.1317619752):0.011026):0.011473):0.005863,(A1.KE.2005.05KE607907V4.KT022374:0.0822228718,A1.UG.2013.A095192.MN694972:0.0565944177):0.008546):0.009294):0.002821,(((A1.CM.2007.BS10.JX244906:0.1012691104,A1.UG.2008.191918.MT027069:0.0922609970):0.020532,A1.UG.2009.UG_097P.MW124254:0.1006769968):0.005648,(A1.KE.2011.20245v01_01L.MN791317:0.0184079787,A1.KE.2010.20263v01_01.MN791363:0.0160865726):0.063938):0.015301):0.002972,(((A1.SE.1995.UGSE8131.AF107771:0.1057633542,A1.RW.2009.RW_008P.MW124188:0.0935839771):0.017971,(A1.KE.2006.06KECst_013.FJ623485:0.1080101021,A1.KE.2007.A067M-20070320G-1.KR020064:0.0839711363):0.009805):0.003626,A1.KE.2011.20509v01_01.MN791710:0.0676455627):0.015691):0.000003,(A1.KE.1995.clone_1.GQ429817:0.0714959731,A1.KE.2005.A052F-20050103G-1.KR020085:0.0708328826):0.022021):0.005859,((A1.KE.1995.clone_936.GQ430800:0.0417506126,A1.CM.2006.06CMLPH19C17.MN153491:0.0768971541):0.006283,02_AG.NG.2007.Patient_3_baseline.MW125630:0.1457730472):0.002625):0.002863):0.003028,((A1.KE.1986.ML013_10.AY322184:0.0165952400,(A1.KE.2008.A003M-20081013G-1.KR020097:0.0759586259,A1.KE.2011.209_KG.KU921893:0.0646489386):0.020249):0.005185,(((A1.KE.1997.M21_ps1.AY772968:0.0290028556,(((A1.KE.1994.clone_904.GQ430768:0.0585491575,(A1.RW.2008.R3103M_175079_1.MT942889:0.0851831092,A1.KE.2009.Ken_198P.MW124165:0.1038589155):0.010092):0.011794,(A1.RW.2006.R72M_175027_1.MT942790:0.0684163307,A1.RW.2010.R3843F_175094_10.MT942947:0.0702746036):0.001605):0.012499,(A1.KE.2011.717_KG.KU922069:0.0909222864,A1.SE.2013.079KE.MF373182:0.0820454608):0.009475):0.010082):0.006605,(A1.KE.1996.clone_1356.GQ431220:0.0452047658,A1.KE.1995.clone_2793.GQ432657:0.0413442704):0.000003):0.009884,(A1.KE.2008.A027M-20081014G-1.KR020102:0.0864987232,A1.TZ.2010.30124v01_01.MN791873:0.0819518150):0.011266):0.004269):0.008607):0.002981,((((A1.KE.1999.M439gag.AY772985:0.0788818245,A1.KE.2004.04KE263806V2.KT022361:0.0884580915):0.004018,(((((A1.CH.2011.pBV22.KJ689261:0.0743426680,((A1.UG.2013.B035145R16.MN650387:0.0770996731,A1.RW.2005.R49M_175019_1.MT942764:0.0856481286):0.025847,A1.UG.2012.E110871R15.MN650473:0.0575463479):0.008912):0.003108,((A1.KE.2011.11KE_PI005.KY351791:0.1002013154,A1.TZ.2012.30924v01_01.MN791964:0.1133655698):0.034697,A1.UG.2009.UG_177P.MW124283:0.0938546411):0.000590):0.005956,(A1.KE.2011.103_KG.KU921885:0.0802642020,A1.CD.1987.PBS6126.MH705153:0.1309482646):0.020582):0.000002,A1.UG.2015.D184342R17.MN650455:0.0587608114):0.004742,A1.TZ.2009.30112v02_01L.MN791832:0.0811717338):0.004172):0.002981,(A1.KE.1995.clone_312.GQ430176:0.0814217294,A1.KE.1996.clone_2851.GQ432715:0.0422137864):0.002175):0.004453,(((((A1.KE.1996.clone_1493.GQ431357:0.0873038408,A1.UG.2013.E065113.MN694991:0.0775935143):0.015517,A1.KE.2008.A116F-20081015G-1.KR020068:0.0872427456):0.004072,(A1.UG.2013.G100812R16.MN650502:0.0961727793,A1.UG.2009.UG_235P.MW124299:0.1073752449):0.017819):0.006482,(A1.UG.2007.9004SS_B1.JX202934:0.0767519563,A1.KE.2007.A095F-20070412G-1.KR020086:0.0686883016):0.009418):0.009742,((((A1.KE.1995.clone_1860.GQ431724:0.0525565311,(((A1.KE.1995.clone_1980.GQ431844:0.0807393432,A1.TZ.2008.DEMA108TZ004.KY658695:0.0548515696):0.009418,A1.KE.2004.04KE860822V3.KT022369:0.0388824819):0.006774,A1.UG.2013.D094742.MN694987:0.0820244776):0.003451):0.009994,((A1.KE.2004.04KE169579V3.KT022360:0.0981208352,A1.UG.2009.UG_057P.MW124241:0.0403164043):0.011917,(A1.UG.1985.U455_U455A.M62320:0.1221079190,A1.UG.2010.10435v01_01.MN791279:0.0796006453):0.022544):0.005838):0.005469,(A1.RW.2007.pR880F.JX236678:0.0663999403,A1.KE.2009.Ken_144P.MW124160:0.0778046588):0.021708):0.000003,A1.UG.2014.H115390.MN695012:0.0574280142):0.003448):0.002969):0.013309):0.002528,((A1.KE.2006.06KECst_009.FJ623480:0.0710684134,A1.UG.2012.B109838R15.MN650399:0.0907282610):0.020831,(A1.CH.2005.pBV26.KJ689264:0.0330711845,A1.KE.2009.Ken_121P.MW124154:0.1074404392):0.029094):0.005220):0.003740,(((((A1.RW.1992.92RW008.AB253421:0.0432147703,A1.RW.2016.MAS_1F_Con.MZ642267:0.0757117613):0.026089,A1.TZ.2003.H515.FJ853571:0.0644643302):0.010520,(A1.KE.2009.Ken_205P.MW124172:0.0567293656,A1.RW.2009.RW_161P.MW124224:0.0780252734):0.009104):0.013372,((A1.KE.2002.ML2014.EU110094:0.0906709542,(A1.CM.2007.46-10.KP718918:0.0554529720,A1.CM.2008.886-24.KP718928:0.0747534425):0.018350):0.012242,A1.KE.2006.06KECst_028.FJ623479:0.0696617214):0.003181):0.003630,((A1.KE.1995.clone_2576.GQ432440:0.0760321437,((A1.KE.2004.04KE354207V3.KT022363:0.0834895102,A1.UG.2009.UG_174P.MW124280:0.0831849573):0.010537,A1.UG.2014.B115336.MN694977:0.1054502833):0.011568):0.008763,(A1.UG.2012.D110105R15.MN650449:0.1141720890,A1.UG.2011.10220v04_01.MN791209:0.0751504628):0.015265):0.015648):0.000003):0.002365,((((A1.TZ.1997.97TZ03.AF361873:0.0937609271,(A1.KE.2009.Ken_092P.MW124151:0.0362049914,A1.KE.2009.Ken_093P.MW124152:0.0481000508):0.049441):0.010222,(A1.TZ.2003.H576.FJ853583:0.0605988458,(A1.KE.2001.clone_2639.GQ432503:0.0584301268,A1.KE.2009.A071F-20090321G-1.KR020057:0.1033187180):0.022521):0.010703):0.007189,((((((A1.KE.1997.ML752.AY322193:0.0242904863,A1.KE.2005.05KE520997V4.KT022373:0.0535605067):0.007031,((A1.CY.2006.CY178.EU673446:0.0921846989,A1.KE.1995.clone_519.GQ430383:0.0289605615):0.011963,((A1.ZA.2004.503_15344_T10_A1.KT183312:0.0534464799,A1.UG.2009.UG_188P.MW124292:0.1264879331):0.022815,A1.KE.2011.649_KG.KU922046:0.0690743187):0.012683):0.010989):0.006371,(((A1.KE.1997.M104gag.AY772953:0.0725015180,(A1.CY.2008.CY230.JF683779:0.0830767134,A1.TZ.2006.CO3504V7.KX907378:0.0479177948):0.010127):0.007296,A1.TZ.2004.CO3718V3.KX907383:0.0405258421):0.012030,(A1.TZ.2005.Read35_HIV_A1.KX228815:0.0811258452,A1.TZ.2006.CO6637V7.KX907414:0.0714909210):0.008261):0.010786):0.003740,((A1.TZ.2003.H085.FJ853518:0.0853116031,A1.UG.2015.K115407.MN695025:0.0644634090):0.005904,A1.TZ.2006.CO6974V7.KX907431:0.0697341920):0.013587):0.002543,((A1.CY.2004.CY009.EU673416:0.0752463822,((A1.CY.2005.CY012.EU673418:0.0764913751,((A1.CY.2005.CY153.EU673434:0.0502737350,(A1.CY.2007.CY208.JF683760:0.0423249737,(A1.CY.2008.CY235.JF683782:0.0294623196,A1.CY.2008.CY236.JF683783:0.0216133650):0.027431):0.004632):0.023252,A1.CY.2005.CY106.FJ388925:0.0658041930):0.011338):0.012720,(((A1.CY.2005.CY051.FJ388903:0.0366283300,A1.TZ.2003.H041.FJ853511:0.0746543654):0.012726,(A1.TZ.2005.CO6592V5.KX907412:0.0344705977,A1.TZ.2006.CO6830V7.KX907423:0.0154755895):0.042595):0.001782,(A1.CY.2007.CY207.JF683759:0.1005095058,A1.SE.2012.064GR.MF373167:0.0455470525):0.008589):0.004010):0.002069):0.005699,(A1.ES.2015.100_117.KY496622:0.0855403569,A1.BG.2009.V_09_008.MH746258:0.1024661404):0.014208):0.013555):0.006098,(A1.KE.1995.clone_47.GQ429911:0.0572531937,A1.KE.1996.clone_810.GQ430674:0.0816908321):0.006701):0.007028):0.005939,((A1.KE.2001.clone_199.GQ430063:0.0567440088,A1.RW.2009.RW_006P.MW124187:0.0955566446):0.011799,((((A1.UG.2009.DEMA109UG017.KP109490:0.0616651574,A1.KE.2001.A083M-20010523G-1.KR020066:0.0646803041):0.010525,(A1.KE.2006.06KE335214V6.KT022380:0.0796770767,A1.KE.2011.405_KG.KU921957:0.0781626828):0.014609):0.014677,(A1.TZ.2008.DEMA108TZ002.KY658694:0.1091342506,A1.UG.2008.191637.MT027066:0.0892073556):0.004593):0.009083,A1.KE.2004.04KE649309V2.KT022367:0.0483774538):0.006563):0.008318):0.003696):0.008100,((A1.CY.2006.CY154.FJ388943:0.0807006264,A1.CM.2011.11CMMDC241.MT349418:0.0761445240):0.013783,A1.UG.2013.F069114R15.MN650484:0.1150172869):0.007388):0.015466,A1.CD.1987.PBS888.MH705133:0.0613341937):0.003338,((A1.CD.2002.LA01AlPr.KU168256:0.0984492800,A1.CD.1987.70641.MH705151:0.0843139097):0.006133,((((((((((((((02_AG.GH.2003.GHNJ185.AB231895:0.0748090348,(02_AG.GH.2003.03GH189AG.AB286862:0.0459908913,(02_AG.GW.2005.CC_0048.FJ694792:0.0454201678,(02_AG.SN.1995.SN_040P.MW124088:0.0473121641,02_AG.SN.1995.SN_051P.MW124099:0.0260803769):0.025661):0.006589):0.010039):0.007144,(02_AG.CH.2009.pBV32.KJ689270:0.0728927743,02_AG.NG.2011.11NG050366.KX389644:0.0514951024):0.011912):0.003591,((02_AG.GH.2003.03GH181AG.AB286855:0.0679296080,02_AG.NG.2007.NG_053P.MW124047:0.0830982124):0.003606,(((((02_AG.CY.2009.CY256.JF683799:0.0536736018,02_AG.SN.1995.SN_035P.MW124083:0.0618874182):0.005795,(((02_AG.NG.2010.10NG020065.KX389621:0.0959304524,02_AG.CM.2011.11CMLB115.MT349415:0.1119460472):0.010840,02_AG.NG.2010.Patient_4_baseline.MW125632:0.0869257472):0.004474,((02_AG.GW.2014.DE00214GW005.MH078542:0.0951937667,02_AG.GW.2014.DEURF14GW040.MN703132:0.0287801645):0.023619,(02_AG.CM.2010.10CMLB070.MT349409:0.0602791450,02_AG.SN.1995.SN_042P.MW124090:0.0357313038):0.013204):0.016989):0.020163):0.003780,(02_AG.NG.2007.NG_006P.MW124034:0.0718516107,02_AG.SN.1995.SN_011P.MW124059:0.0361563856):0.014945):0.008301,02_AG.CM.2007.BS81.JX244948:0.0482538221):0.004087,02_AG.KR.2012.12MHR9.KF561435:0.0508125022):0.004877):0.007893):0.002849,02_AG.SN.1995.SN_063P.MW124110:0.0441545608):0.003492,(02_AG.SE.1994.SE7812.AF107770:0.0350844731,(02_AG.ES.2006.P1261.EU786671:0.1028708487,02_AG.SN.1995.SN_070P.MW124116:0.0466777778):0.007858):0.006446):0.005064,(((((02_AG.ES.2005.05SP20_270892.EU342801:0.0632552398,((02_AG.CM.2010.DE00210CM013.KF859739:0.0568190090,02_AG.SN.1995.SN_045P.MW124093:0.0307081392):0.011188,(02_AG.GW.2014.DE00214GW043.MT222961:0.0782960402,02_AG.SN.1995.SN_049P.MW124097:0.0313191956):0.012756):0.002265):0.009385,02_AG.SN.1995.SN_026P.MW124074:0.0503105868):0.001040,((02_AG.CM.2000.LA10GuVa.KU168265:0.0658458610,02_AG.SN.1995.SN_067P.MW124113:0.0612843125):0.014162,02_AG.SN.1995.SN_024P.MW124072:0.0202580280):0.008085):0.003402,(02_AG.CM.2008.08CMBDSH9.MN153494:0.0438841937,02_AG.SN.1995.SN_004P.MW124052:0.0650197567):0.014503):0.005873,02_AG.SN.1995.SN_084P.MW124129:0.0450127794):0.002293):0.008837,((((((((((((02_AG.GH.2003.GHNJ188.AB231896:0.0482814340,(02_AG.UG.2010.DEURF10UG006.KF716488:0.0720526889,02_AG.SN.1995.SN_078P.MW124124:0.0553348344):0.031686):0.019503,((02_AG.ES.2007.07SP54_371139.EU342811:0.0568250438,(02_AG.FR.2002.AAS638.MH351678:0.0790647785,02_AG.NG.2010.Patient_1_baseline.MW125626:0.0897054693):0.019996):0.015489,((02_AG.CY.2008.CY240.JF683786:0.0768311798,02_AG.JP.2001.IMS525.JX264280:0.0862843560):0.017754,(02_AG.NG.2010.10NG030161.KX389610:0.0761065431,(02_AG.NG.2012.12NG060304.KX389647:0.0512535709,02_AG.SN.1995.SN_071P.MW124117:0.0424395235):0.004808):0.003386):0.000002):0.004958):0.011101,((02_AG.DE.2009.701114.KT124792:0.0571663499,02_AG.SN.1995.SN_008P.MW124056:0.0591816445):0.025047,02_AG.CI.2016.DEURF16CI022.MH078539:0.0833814373):0.019996):0.008707,02_AG.NG.2007.NG_033P.MW124039:0.0790074383):0.013176,(02_AG.CM.2006.BS_006P.MW123932:0.0577162800,02_AG.NG.2008.Patient_6_BL.MW125636:0.1006897214):0.001649):0.009950,(02_AG.ES.2007.07SP52_367860.EU342810:0.0628563366,(((02_AG.CM.2010.DE00210CM019.KU749419:0.0801998528,02_AG.CM.2015.DE00215CM060.MT222937:0.0446175294):0.008909,02_AG.NG.2007.NG_069P.MW124048:0.0828986217):0.005107,02_AG.NG.2011.11NG050135.KX389640:0.0678015947):0.007397):0.012237):0.000774,(((02_AG.GH.2003.GHNJ196.AB231898:0.0593545856,02_AG.CM.2006.BS_066P.MW123973:0.0529991198):0.023215,(02_AG.GH.2003.03GH182AG.AB286857:0.0494251403,02_AG.NG.2011.DE00211NG009.KY953197:0.0478660704):0.016666):0.014094,(02_AG.ES.2012.P3075.MK177826:0.0709470611,02_AG.SN.1995.SN_014P.MW124062:0.0530307529):0.024700):0.005064):0.003432,((((02_AG.ES.2007.07SP57_372125.EU342813:0.0832292825,02_AG.SN.1995.SN_074P.MW124120:0.0495527339):0.018699,02_AG.NG.2011.DE00211NG010.KY953198:0.0554368421):0.003126,((02_AG.JP.2013.Y101.LC645610:0.0904009693,02_AG.SN.1995.SN_009P.MW124057:0.0597827751):0.018193,(02_AG.GW.2014.DE00214GW002.MH078541:0.0595624770,(02_AG.GW.2014.DE00214GW009.MH078544:0.0588774179,02_AG.SN.1995.SN_061P.MW124108:0.0257279636):0.020250):0.019180):0.005444):0.006428,(((02_AG.CM.2010.10CMLB075.MT349411:0.0725384283,02_AG.CM.2006.BS_129P.MW124006:0.0310855685):0.011731,02_AG.SN.1995.SN_089P.MW124134:0.0321801498):0.014242,((02_AG.CM.2006.06CMLPH19AM.MT349419:0.0447490419,02_AG.SN.1995.SN_021P.MW124069:0.0442314377):0.008514,((02_AG.SN.1995.SN_019P.MW124067:0.0492242283,02_AG.SN.1995.SN_033P.MW124081:0.0416996514):0.019888,02_AG.SN.1995.SN_034P.MW124082:0.0455679250):0.003786):0.006070):0.006803):0.010087):0.009185,02_AG.CM.2006.BS_125P.MW124004:0.0315196132):0.003236,(02_AG.FR.1991.DJ264.AF063224:0.0384555263,02_AG.KR.2007.07MHI10.JQ316136:0.0398737631):0.011635):0.003270,(02_AG.CM.2006.BS_120P.MW124002:0.0414901875,((02_AG.SN.1995.SN_015P.MW124063:0.0281704912,02_AG.SN.1995.SN_036P.MW124084:0.0592656402):0.004064,(02_AG.SN.1995.SN_018P.MW124066:0.0412126410,02_AG.SN.1995.SN_047P.MW124095:0.0365658283):0.005956):0.004243):0.007628):0.006346,((((((((02_AG.GH.2003.03GH197AG.AB286863:0.0516865324,02_AG.CM.2008.08CMNYU707.MN153478:0.0776952670):0.020845,02_AG.NG.2011.11NG050356.KX389643:0.0818428158):0.008672,(02_AG.CM.2008.DE00208CM004.JX140647:0.0858878029,02_AG.CM.2006.BS_117P.MW123999:0.0508927710):0.010809):0.006947,02_AG.SN.1995.SN_077P.MW124123:0.0282012244):0.003097,02_AG.SN.1995.SN_094P.MW124139:0.0467505422):0.000002,(02_AG.SN.1995.SN_038P.MW124086:0.0572793302,02_AG.SN.1995.SN_081P.MW124127:0.0218670654):0.009476):0.011287,(((02_AG.CY.2007.CY206.JF683758:0.0782978645,02_AG.ES.1999.R74_s_nt0545_9481.MF157740:0.0500327680):0.008461,(02_AG.SN.1995.SN_005P.MW124053:0.0671068417,(02_AG.SN.1995.SN_013P.MW124061:0.0526047316,02_AG.SN.1995.SN_087P.MW124132:0.0131177610):0.009285):0.011849):0.003507,((02_AG.NG.2009.09NG010325.KX389624:0.0372195195,(02_AG.NG.2007.NG_030P.MW124037:0.0302539886,02_AG.NG.2007.NG_046P.MW124045:0.0445140030):0.012869):0.003046,02_AG.SN.1995.SN_054P.MW124102:0.0468184731):0.006073):0.003530):0.000003,(((02_AG.IT.2000.IT067.DQ445118:0.0796308374,((02_AG.CH.2011.pBV13.KJ689253:0.0757778486,02_AG.SN.1995.SN_090P.MW124135:0.0517030692):0.003012,02_AG.CI.2016.DE00216CI019.MH078536:0.0401892459):0.007603):0.004662,((((02_AG.PK.2015.PK024.KX232616:0.0416782719,(02_AG.PK.2015.PK032.KX232622:0.0269395851,02_AG.PK.2015.PK035.KX232625:0.0291037830):0.020431):0.036834,(02_AG.JP.2013.Y140.LC645649:0.0836407151,02_AG.CM.2006.06CMARC11.MN153480:0.0926426236):0.020378):0.004455,02_AG.CM.2006.BS_171P.MW124025:0.1008420142):0.015292,(02_AG.SN.1995.SN_001P.MW124049:0.0321280460,02_AG.SN.1995.SN_023P.MW124071:0.0228625567):0.038482):0.006242):0.006885,02_AG.SN.1995.SN_050P.MW124098:0.0372188291):0.009937):0.003419):0.007126):0.003026,02_AG.SN.1995.SN_006P.MW124054:0.0696763758):0.000002,(02_AG.CM.2006.BS_074P.MW123977:0.0506039499,02_AG.SN.1995.SN_027P.MW124075:0.0779629096):0.010634):0.003257,(02_AG.CY.2005.CY048.FJ388902:0.1034766288,02_AG.SN.1995.SN_025P.MW124073:0.0365516307):0.007906):0.003639,02_AG.GW.2014.DE00214GW039.MN703130:0.0815331294):0.000003,(02_AG.JP.2013.Y111.LC645620:0.0543053432,02_AG.SN.1995.SN_020P.MW124068:0.0378064596):0.005846):0.007867,((((((((((02_AG.CM.1999.pBD6_15.AY271690:0.0290142142,(02_AG.CM.2006.06CMARC01.MN153477:0.0750037322,(02_AG.CM.2006.BS_019P.MW123940:0.0377512495,02_AG.CM.2006.BS_050P.MW123964:0.0642256850):0.006966):0.014048):0.033976,(02_AG.CM.2003.CM1193-8.KU168304:0.0340416668,(02_AG.CM.2006.BS_077P.MW123980:0.0483917884,02_AG.CM.2006.BS_168P.MW124023:0.0481321075):0.004148):0.010645):0.003626,((02_AG.CM.2008.DE00208CM001.JX140646:0.0596238355,(02_AG.CM.2004.459-16.MH705136:0.0454696673,02_AG.CM.2006.BS_042P.MW123956:0.0615319769):0.009331):0.013526,02_AG.CM.2006.BS_130P.MW124007:0.0586192204):0.005454):0.012730,02_AG.ES.2006.06SP7_306121.EU342791:0.0723069510):0.002957,(02_AG.CM.2006.BS_056P.MW123969:0.0587700963,02_AG.SN.1995.SN_039P.MW124087:0.0540862095):0.019095):0.006555,02_AG.CM.2006.BS_014P.MW123938:0.0624410023):0.004540,(02_AG.CH.2010.pBV17.KJ689256:0.0984045443,02_AG.CM.2006.BS_140P.MW124013:0.0550548614):0.020579):0.007261,((02_AG.CM.2010.LB016_1.MK086109:0.0030075738,02_AG.CM.2000.NYU1999.MK086123:0.0000021258):0.040102,02_AG.CM.2006.06CMARC10.MN153479:0.0862755863):0.016843):0.006829,((((02_AG.CY.2009.CY252.JF683795:0.0265682390,(02_AG.CM.2008.08CMNYU1003.MN153495:0.0366989967,02_AG.CM.2010.10CMLB088.MT349408:0.0558077828):0.009759):0.004021,02_AG.CM.2006.BS_044P.MW123958:0.0713548898):0.010862,(02_AG.CM.2007.CM100-17.KU168310:0.0356503874,(02_AG.CM.2010.10CMLB097.MT349414:0.0538074730,02_AG.CM.2006.BS_142P.MW124015:0.0400540138):0.002458):0.003632):0.016756,02_AG.GW.2014.DE00214GW020.MH078545:0.0565843358):0.003532):0.005477,(02_AG.CH.2011.pBV10.KJ689250:0.1177882612,02_AG.SN.1995.SN_069P.MW124115:0.0618281625):0.016432):0.000002):0.013744,02_AG.SN.1995.SN_017P.MW124065:0.0397426014):0.078818):0.012458):0.012141,A1.UG.2012.J109893R15.MN650555:0.1067571750):0.001874,01_AE.CH.2006.pBV28.KJ689266:0.0725164808):0.016026,01_AE.CM.2003.U7957.MN116207:0.0742771057):0.004037,(((01_AE.CF.1990.90CF4071.AF197341:0.0226826429,01_AE.CM.2006.1002-28.MN116212:0.0835722493):0.006282,01_AE.CM.2011.1156-26.KP718930:0.0860571365):0.009338,01_AE.CF.1990.90CR402_CAR_E_4002.U51188:0.0612479224):0.013336):0.010562,(01_AE.CM.2007.BS26.JX244918:0.0674398712,01_AE.CM.2003.U8216.MN116208:0.0882351328):0.013570):0.027613,(01_AE.TH.2004.5011_Gag_db.HM627661:0.0485805914,(01_AE.TH.2011.SITH001.KY075951:0.0000025129,01_AE.TH.2010.SITH016.KY075966:0.0124636298):0.056525):0.022802):0.000002,(01_AE.TH.2006.5110_Gag_db.HM627748:0.0302531159,01_AE.TH.2003.TH7229.KU168309:0.0325943472):0.005796):0.004147,((((01_AE.CN.2002.02CNLN40.EF122524:0.0631128443,(01_AE.TH.2000.C013F1P171.GU458449:0.0303190706,01_AE.TH.2014.2543655P000L_Sd.MG989625:0.0525018468):0.012482):0.007462,((01_AE.TH.2001.C059M1P698.GU458535:0.0461275351,01_AE.TH.2001.C059F1P699.GU458536:0.0174194999):0.020866,01_AE.TH.2015.2548247P000FL_Sb.MG989546:0.0712960798):0.011890):0.000002,01_AE.TH.2007.5162_Gag_db.HM627719:0.0436745984):0.005926,01_AE.TH.2002.C104F1P1622.GU458639:0.0340566122):0.002964):0.002894,((((((01_AE.CN.2005.Fj055.EF036527:0.0354013415,(01_AE.CN.2005.Fj057.EF036530:0.0854314333,01_AE.CN.2007.FJ070043.JX112818:0.0294354800):0.015006):0.025007,01_AE.VN.2012.VI_232.LC100351:0.0693273446):0.010590,(01_AE.TH.2000.C039F1P381.GU458497:0.0142913732,01_AE.TH.2002.C038F2P1682.GU458647:0.0125992611):0.033041):0.006951,01_AE.CN.2007.07CNYN312.KF835499:0.0578623204):0.009365,(((01_AE.TH.2001.C045F1P493.GU458508:0.0339388279,(01_AE.VN.2012.VI_403.LC100516:0.0409158685,01_AE.CN.2019.D19243.MW732808:0.0632765588):0.017856):0.004156,(01_AE.TH.2004.5022_Gag_db.HM627668:0.0457698260,((01_AE.TH.2006.5124_Gag_db.HM627740:0.0447572595,(01_AE.JP.2013.Y127.LC645636:0.0488217811,01_AE.PH.2015.DE00115PH006.MH078560:0.0321768414):0.014267):0.004012,(01_AE.PH.2016.1025.MH327760:0.0388578387,01_AE.PH.2017.1026.MH327761:0.0526276260):0.010384):0.023035):0.003143):0.008929,(((01_AE.TH.2002.C103M1P1609.GU458638:0.0277454403,01_AE.TH.2014.2543500P000L_Sa.MG989624:0.0346236632):0.017061,01_AE.TH.2010.2543625P000FL_Sc.MG989497:0.0268716348):0.008829,(01_AE.TH.2010.2549583P000FL_Sj.MG989566:0.0496417465,01_AE.TH.2012.2549649P000L_Sa.MG989666:0.0215816563):0.032689):0.003270):0.000003):0.008877,(01_AE.VN.1997.97VNHCM345.FJ185244:0.0532760046,(01_AE.TH.2001.C084F1P1167.GU458589:0.0381461299,01_AE.TH.2001.C084M1P1168.GU458590:0.0200385933):0.032732):0.008256):0.004070):0.000003,(01_AE.TH.2001.C003F1P865.GU458563:0.0345199461,01_AE.CN.2009.3525-gag.KT191848:0.0415245198):0.006795):0.003983,(((((((((01_AE.CN.2003.03CNLN52.EF122532:0.0188155155,01_AE.CN.2015.14108.MH635740:0.0383550812):0.009913,(01_AE.CN.2016.BJSJS2016S126.MH921021:0.0401423096,01_AE.CN.2018.A18180.MW732778:0.0734635478):0.013060):0.008173,(((((((((((01_AE.CN.2004.04CNLN64.EF122536:0.0139263308,01_AE.CN.2009.1119.HQ215553:0.0391078204):0.009278,01_AE.CN.2010.JL100005.JX112846:0.0384477988):0.006203,((01_AE.CN.2006.06LN111.FJ531412:0.0188250124,01_AE.CN.2019.HBN048.MT583036:0.0657926846):0.009152,01_AE.CN.2019.HBN018.MT583007:0.0699917589):0.018240):0.004608,(01_AE.CN.2008.08LN194.FJ531439:0.0574667456,(01_AE.CN.2009.10LNA105.JX960626:0.0404657370,(01_AE.CN.2012.DE00112CN011.KP109508:0.0208950793,01_AE.CN.2019.VCT19057.MW732825:0.0597243621):0.013324):0.015944):0.002321):0.005972,(((((((01_AE.CN.2013.12107.MF684042:0.0247317528,01_AE.CN.2013.12149.MF684046:0.0460116677):0.005083,01_AE.CN.2013.7260.MH635991:0.0391914520):0.007544,01_AE.CN.2019.HBN070.MT583056:0.0398381087):0.006289,(((01_AE.CN.2016.BJSJS2016S156.MH921040:0.0483989169,01_AE.VN.2012.VN_219.MT635157:0.0578484799):0.011977,01_AE.CN.2019.HBN005.MT582995:0.0505689656):0.011444,01_AE.CN.2019.HBE006.MT582986:0.0667364414):0.004885):0.000003,01_AE.CN.2016.BJSJS2016S220.MH921076:0.0369473654):0.005898,01_AE.CN.2018.A18020.MW732772:0.0432657236):0.005970,01_AE.CN.2013.12576.MF684164:0.0555985248):0.000112):0.009324,01_AE.CN.2009.09LNA005.JX960630:0.0511390147):0.002409,(01_AE.CN.2006.06LN113.FJ531414:0.0342840566,01_AE.CN.2010.DE00110CN007.KP109506:0.0244398070):0.002976):0.002998,((((((01_AE.CN.2005.05LN092.FJ531407:0.0179353115,01_AE.CN.2011.DE00111CN002.KC596064:0.0405804293):0.006050,(01_AE.CN.2007.07LN154.FJ531430:0.0363542122,01_AE.CN.2013.12025.MF684026:0.0179232513):0.012672):0.006635,01_AE.CN.2015.14134.MH635750:0.0608903229):0.002565,(01_AE.CN.2013.12200.MF684059:0.0340272262,01_AE.CN.2016.BJSJS2016S101.MH921009:0.0469860747):0.005645):0.000002,01_AE.CN.2010.10LNA821.JX960616:0.0502566661):0.003535,(((01_AE.CN.2013.12016.MF684023:0.0122060059,01_AE.CN.2016.BJSJS2016S099.MH921008:0.0470435022):0.015511,(01_AE.CN.2015.14187.MH635782:0.0570518617,01_AE.CN.2019.HBN053.MT582980:0.0613575448):0.008142):0.005968,01_AE.CN.2016.BJSJS2016S143.MH921030:0.0437708051):0.003023):0.008547):0.002904,((01_AE.CN.2008.2867.JQ900903:0.0277706269,01_AE.CN.2009.09LNA353.JX960628:0.0343420809):0.010311,(01_AE.CN.2010.JL100020.JX112849:0.0426643676,01_AE.CN.2010.10LNA976.JX960632:0.0338410893):0.010881):0.008833):0.002751,01_AE.CN.2009.2836.JQ900876:0.0308712866):0.005963,((01_AE.CN.2010.CYM143.JX112804:0.0359708772,(01_AE.CN.2013.7120.MH635882:0.0348781430,01_AE.CN.2019.D19377.MW732809:0.0345045075):0.009252):0.003026,01_AE.CN.2012.4036.KJ820021:0.0454166226):0.006990):0.000002):0.011755,01_AE.CN.2007.LN070008.JX112854:0.0277304327):0.010857,(01_AE.TH.2009.40061v03_01.KY580541:0.0479091200,(01_AE.JP.2007.Y31.LC645556:0.0524087422,(01_AE.CN.2013.12033.MF684028:0.0558019880,(01_AE.TH.2014.2546901P000FL_Se.MG989532:0.0454685486,01_AE.TH.2009.2543928P000L_Sb.MG989627:0.0208904411):0.025888):0.014427):0.002708):0.008907):0.003972,(((01_AE.CN.2005.05GX014.GU564225:0.0418843973,01_AE.TH.2007.5177_Gag_db.HM627707:0.0678625279):0.010047,01_AE.TH.2015.2547188P000FL_Sk.MG989534:0.0783245211):0.003538,((((01_AE.CN.2010.10CNgx1218.JQ028229:0.0739617742,(01_AE.CN.2010.10CNgx1394.JQ028271:0.0496385431,01_AE.CN.2009.2066.JQ302360:0.0326183373):0.053343):0.007015,01_AE.CN.2007.GX070076.JX112834:0.0669187111):0.007888,(01_AE.CN.2002.YN0221.JX112861:0.0698074458,(01_AE.CN.2019.HBN052.MT583040:0.0319045309,01_AE.CN.2005.05GXD008.MW079294:0.0347437292):0.003539):0.004218):0.020527,01_AE.TH.2010.2543789P000FL_Sc.MG989500:0.0722461888):0.003548):0.004531):0.005689,01_AE.TH.2000.C022F1P228.GU458466:0.0377754653):0.005625,((((01_AE.CN.2004.04CNLN78.EF122543:0.0096834252,01_AE.CN.2019.HBN060.MT583047:0.0344476750):0.015703,01_AE.TH.2007.MERLBDTRC4.JN860763:0.0606140372):0.009912,01_AE.TH.2011.2544735P000L_Se.MG989632:0.0718421496):0.004212,((01_AE.TH.2002.C112M1P2021.GU458706:0.0559882784,(01_AE.LA.2012.BL40F5333.MG760377:0.0743009886,01_AE.TH.2012.2545382P000FL_Sa.MG989518:0.0750281605):0.025319):0.006222,(01_AE.TH.2014.2547279P000FL_Sk.MG989538:0.0419929106,(01_AE.TH.2011.40577v01_01.MN792550:0.0209544283,01_AE.TH.2011.40503v01_02.MW443216:0.0403755734):0.032051):0.027414):0.010416):0.004994):0.005743,01_AE.TH.2002.C110M1P1828.GU458669:0.0591457761):0.002659):0.002479,((((((01_AE.JP.1993.93JP_NH1.AB052995:0.0188430794,01_AE.JP.1992.IMS146.JX264248:0.0360678785):0.003155,01_AE.TH.2000.C036F1P333.GU458494:0.0352037663):0.005781,((((((01_AE.TH.2000.C037M1P377.GU458495:0.0296743353,01_AE.TH.2002.C037F2P2118.GU458718:0.0321330401):0.027420,01_AE.CN.2005.HS-134.JQ900933:0.0567509535):0.013449,01_AE.BG.2009.V_09_018.MH746252:0.0454350507):0.003296,(01_AE.TH.2006.5129_Gag_db.HM627736:0.0679997693,01_AE.TH.2010.40265v02_02.KY580643:0.0372775007):0.014659):0.009905,01_AE.TH.2011.40363v03_01.MN792425:0.0277455384):0.006546,(((01_AE.TH.2001.C080F1P1047.GU458579:0.0457192193,(01_AE.TH.2002.C097F1P1509.GU458624:0.0357440888,01_AE.TH.2004.5021_Gag_db.HM627667:0.0483738716):0.007060):0.002908,01_AE.TH.2002.C102M1P1605.GU458636:0.0254415643):0.006090,01_AE.TH.2006.5122_Gag_db.HM627742:0.0456813631):0.011506):0.003456):0.005834,((((((01_AE.TH.2004.BKD.DQ314731:0.0447345255,(01_AE.TH.2011.2544574P000FL_Sa.MG989510:0.0703656276,01_AE.TH.2010.40123v03_01.MN792117:0.1042098417):0.013636):0.003850,(01_AE.TH.2000.C018F1P209.GU458459:0.0564489857,01_AE.LA.2012.BL38M5270.MG760376:0.0361027485):0.009498):0.005549,01_AE.TH.2015.2548522P000FL_Se.MG989554:0.0865444852):0.006327,(01_AE.TH.2006.AE_Gag62.EU787516:0.0659285651,(01_AE.TH.2005.5030_Gag_db.HM627675:0.0499702696,01_AE.LA.2011.VI20F3001.MG760384:0.0543722194):0.015249):0.005803):0.000002,01_AE.TH.2006.5133_Gag_db.HM627732:0.0417410428):0.006448,(01_AE.TH.2001.C042F1P459.GU458503:0.0446625729,((01_AE.TH.2008.S74.JN704063:0.0252727876,01_AE.LA.2011.VI52F3913.MG760426:0.0518696958):0.018871,01_AE.LA.2011.VI44M3784.MG760420:0.0221148549):0.003656):0.008792):0.002625):0.002966,(((01_AE.TH.2006.AE_Gag5.EU787509:0.0787213712,01_AE.CN.2019.HBN054.MT583041:0.0353920724):0.014758,01_AE.TH.2004.5017_Gag_db.HM627663:0.0890799179):0.014810,(01_AE.TH.2003.C092F2P3307.GU458773:0.0598856981,(01_AE.TH.2012.2543193P000FL_Sc.MG989492:0.0408385718,01_AE.TH.2012.2545864P000FL_Sa.MG989523:0.0449810028):0.030388):0.012210):0.017063):0.000002,(((((((((((01_AE.CN.1996.96CNKM003.AB213669:0.0311086838,01_AE.TH.2003.C053F2P2387.GU458740:0.0546968430):0.005854,(01_AE.TH.2000.C007M1P89.GU458437:0.0377060690,(01_AE.TH.2002.C112F1P2020.GU458705:0.0390569045,01_AE.TH.2004.5018_Gag_db.HM627664:0.0419695206):0.003075):0.008166):0.010710,(01_AE.TH.2006.AE_Gag43.EU787511:0.0659688372,01_AE.TH.2007.5168_Gag_db.HM627713:0.0495047664):0.016731):0.003839,(((01_AE.TH.2000.C034F1P327.GU458491:0.0246656509,(01_AE.TH.2001.C043M1P467.GU458505:0.0504809703,01_AE.CN.2009.YN09P0015.JX112868:0.0336863577):0.001875):0.004138,(01_AE.TH.2006.5096_Gag_db.HM627700:0.0378811575,((01_AE.LA.2011.VI33M2961.MG760406:0.1021422518,01_AE.LA.2011.VI38M3815.MG760415:0.0586264933):0.023596,01_AE.LA.2011.VI48M3407.MG760423:0.0648443655):0.036991):0.011314):0.008065,01_AE.TH.2010.2546308P000L_Sb.MG989646:0.0499179397):0.000002):0.003377,(((01_AE.TH.2000.C033F1P322.GU458489:0.0303978769,(01_AE.TH.2001.C074M1P885.GU458566:0.0303480522,01_AE.TH.2001.C089M1P1363.GU458605:0.0776439784):0.018896):0.004499,01_AE.TH.2010.2543733P000FL_Sb.MG989499:0.0793847521):0.015210,(01_AE.TH.2001.C046M1P501.GU458510:0.0319373031,01_AE.CH.2011.pBV18.KJ689257:0.0474778646):0.003441):0.005456):0.006565,01_AE.TH.2000.C025F1P245.GU458473:0.0187639613):0.005951,((01_AE.TH.2001.C073M1P875.GU458564:0.0396665876,01_AE.TH.2005.05TH342968.JN248342:0.0379806103):0.004528,(01_AE.TH.2002.C097M1P1510.GU458625:0.0570102172,01_AE.CN.2007.FJ070033.JX112813:0.0604538513):0.026183):0.007881):0.003653,((((((01_AE.CN.2006.Fj062.EF036531:0.0727384525,(01_AE.LA.2011.VI36M3284.MG760410:0.0709540034,01_AE.TH.2011.2543513P000FL_Sj.MG989495:0.0361840243):0.020960):0.002871,((((01_AE.TH.2000.C012M1P168.GU458447:0.0296160679,01_AE.TH.2001.C054M1P619.GU458524:0.0296733027):0.008788,(01_AE.TH.2001.C057M1P676.GU458531:0.0374376863,01_AE.TH.2001.C058M1P687.GU458533:0.0319025311):0.004825):0.008057,(((01_AE.TH.2000.C015F1P190.GU458453:0.0406786000,(01_AE.TH.2007.5165_Gag_db.HM627716:0.0526241737,01_AE.TH.2006.5119_Gag_db.HM627743:0.0446486448):0.011452):0.003129,(01_AE.TH.2005.5040_Gag_db.HM627681:0.0472368789,01_AE.TH.2011.2549533P000FL_Sj.MG989565:0.0540549673):0.009739):0.003311,01_AE.TH.2001.C043F1P466.GU458504:0.0352506932):0.003362):0.006006,(01_AE.TH.2000.C030F1P290.GU458485:0.0297525024,01_AE.TH.2001.C055M1P622.GU458527:0.0245220202):0.006446):0.003356):0.003919,(01_AE.TH.2000.C017M1P208.GU458458:0.0310808786,01_AE.TH.2001.C064M1P808.GU458549:0.0528635111):0.005619):0.007128,(01_AE.TH.2000.C005M1P188.GU458452:0.0284934707,(01_AE.TH.2001.C077M1P976.GU458573:0.0468870322,01_AE.TH.2011.40512v02_03.MK116905:0.0475181615):0.009882):0.004238):0.003520,(01_AE.TH.2001.C050F1P561.GU458517:0.0151071079,(01_AE.TH.2001.C079M1P1012.GU458576:0.0611107145,01_AE.TH.2008.MERLBDTRC9.JN860768:0.0526284839):0.017668):0.003580):0.012497,01_AE.TH.2004.5006_Gag_db.HM627659:0.0412041233):0.000002):0.003107,(((((((((01_AE.CN.2006.FJ054.DQ859180:0.0317374400,01_AE.CN.2006.Fj063.EF036532:0.0304365719):0.035221,01_AE.LA.2011.VI38F3375.MG760413:0.0637388182):0.015151,01_AE.CN.2002.02CNLN33.EF122520:0.0332572793):0.000411,((01_AE.TH.2002.C098M1P1529.GU458627:0.0550309817,01_AE.TH.2007.5148_Gag_db.HM627725:0.0394699871):0.020514,01_AE.TH.2005.5047_Gag_db.HM627683:0.0465803170):0.008373):0.003592,((01_AE.TH.2000.C016M1P206.GU458456:0.0434662904,(01_AE.LA.2011.VI22F3810.MG760389:0.1050115660,01_AE.TH.2011.2549129P000L_Sb.MG989662:0.0707724637):0.021043):0.006702,(01_AE.TH.2005.5029_Gag_db.HM627674:0.0395110276,((01_AE.CN.2010.YNFL03.KC870029:0.0622199335,01_AE.CN.2010.YNFL20.KC870039:0.0318618266):0.017123,01_AE.TH.2010.40094v01_01L.MN792034:0.0786561420):0.005533):0.012944):0.013231):0.003789,(((((((01_AE.TH.2006.AE_Gag47_1.EU787513:0.0733236393,01_AE.CN.2007.07CNYN333.KF835519:0.0620571039):0.023366,(01_AE.TH.2001.C038M1P793.GU458545:0.0757036713,((((01_AE.TH.2001.C075M1P914.GU458570:0.0745315416,01_AE.LA.2012.BL38F5143.MG760375:0.0700985252):0.004469,01_AE.TH.2006.5103_Gag_db.HM627752:0.0390317903):0.008747,(((01_AE.TH.2015.2543544P000FL_Si.MG989496:0.0533027166,01_AE.TH.2013.2543799P000FL_Sa.MG989501:0.0656280903):0.016819,01_AE.TH.2011.2544030P000L_Sb.MG989629:0.0500895856):0.018999,01_AE.TH.2013.2549340P000FL_Sa.MG989564:0.0653396052):0.019510):0.009787,01_AE.SE.2012.069SE.MF373172:0.0700268514):0.005951):0.003486):0.000002,01_AE.CH.2012.pBV56.KJ689284:0.0548628892):0.016546,(01_AE.TH.2000.C023F1P241.GU458470:0.0367303418,(01_AE.TH.2002.C115F1P2097.GU458713:0.0614805506,01_AE.TH.2005.5038_Gag_db.HM627679:0.0461863545):0.014962):0.003622):0.003873,01_AE.VN.2015.DE00115VN004.MT222956:0.0714719556):0.009084,(01_AE.TH.2000.C041F1P419.GU458500:0.0249645933,(01_AE.TH.2006.5085_Gag_db.HM627694:0.0639635059,01_AE.TH.2006.5107_Gag_db.HM627750:0.0259297053):0.009197):0.006229):0.000003,(01_AE.VN.1997.97VNAG223.FJ185258:0.0189652663,01_AE.VN.2012.VI_191.LC100316:0.0699608281):0.018126):0.003124):0.009823,(((01_AE.CY.2006.CY179.EU673447:0.0448159975,(01_AE.TH.2001.C049M1P558.GU458515:0.0373613439,01_AE.TH.2001.C049F1P559.GU458516:0.0267793974):0.015544):0.011427,((01_AE.TH.2000.C005F1P36.GU458434:0.0463990645,01_AE.TH.2014.2543896P000FL_Sa.MG989503:0.0493744404):0.005114,((01_AE.TH.2001.C056M1P643.GU458528:0.0180432850,((01_AE.TH.2006.5116_Gag_db.HM627745:0.0714654920,01_AE.TH.2011.2547010P000L_Sa.MF957628:0.0766296743):0.023532,01_AE.CN.2007.07CNYN317.KF835504:0.0491808716):0.007073):0.009893,(01_AE.US.2005.306163_FL.JX863920:0.0574573369,01_AE.TH.2011.2544022P000FL_Sg.MG989504:0.0441492567):0.011633):0.016591):0.009992):0.005482,((((01_AE.CN.2006.06LN115.FJ531416:0.0441463864,01_AE.TH.2004.5024_Gag_db.HM627670:0.0451783635):0.010105,(01_AE.CN.2007.07CNYN357.KF835536:0.1056656037,01_AE.TH.2011.2547681P000L_Sa.MG989654:0.0487658084):0.012652):0.000002,(01_AE.TH.2007.5178_Gag_db.HM627706:0.0871763738,((01_AE.VN.2012.VI_275.LC100389:0.0595557806,01_AE.LA.2011.VI30F2999.MG760402:0.0729346813):0.014213,01_AE.TH.2010.40250v03_02L.MN792261:0.0585835071):0.008339):0.003107):0.000002,(((01_AE.TH.2002.C114F1P2095.GU458711:0.0509624764,(01_AE.TH.2002.C114M1P2096.GU458712:0.0212104069,01_AE.TH.2006.5098_Gag_db.HM627702:0.0597040527):0.014888):0.020286,((01_AE.TH.2006.5092_Gag_db.HM627697:0.0356598432,(01_AE.TH.2015.2548820P000FL_Sg.MG989558:0.0417723426,01_AE.TH.2010.2548950P000FL_Sa.MG989559:0.0696370308):0.024078):0.026779,01_AE.LA.2011.VI33F3831.MG760405:0.0938202821):0.006543):0.005837,01_AE.TH.2011.40231v02_01L.MN792220:0.0690129094):0.004746):0.008845):0.004154):0.000002,01_AE.TH.2007.5137_Gag_db.HM627729:0.0442274606):0.004903,01_AE.TH.2002.C090M1P1411.GU458610:0.0414937735):0.004525):0.000245,((((((01_AE.TH.2000.C021M1P226.GU458464:0.0457033381,01_AE.CN.2007.07CNYN354.KF835533:0.0532141498):0.007175,01_AE.TH.2000.C031F1P305.GU458486:0.0394469375):0.006048,(01_AE.TH.2002.C090F1P1410.GU458609:0.0524739101,01_AE.CN.2019.HBN038.MT583027:0.0524983310):0.012356):0.004471,01_AE.TH.2006.5108_Gag_db.HM627749:0.1032465030):0.003064,(((01_AE.TH.2001.C087M1P1318.GU458599:0.0628335473,01_AE.TH.2001.C087F1P1319.GU458600:0.0173550868):0.047342,01_AE.TH.2006.5132_Gag_db.HM627733:0.0441007926):0.002738,01_AE.LA.2011.VI43F3290.MG760419:0.0570345805):0.003174):0.006079,(((01_AE.TH.2000.C026M1P262.GU458476:0.0402483687,(01_AE.TH.2002.C099F1P1533.GU458629:0.0662288567,01_AE.TH.2005.5036_Gag_db.HM627678:0.0550383572):0.008121):0.003345,01_AE.CN.2007.GD070059.JX112821:0.0689755145):0.016782,(01_AE.TH.2001.C078M1P1010.GU458575:0.0287855854,01_AE.TH.2001.C079F1P1013.GU458577:0.0244220675):0.003506):0.000002):0.002960):0.002724,(01_AE.TH.2001.C085F1P1190.GU458592:0.0613966304,01_AE.TH.2006.5095_Gag_db.HM627699:0.0605182955):0.011803):0.002888):0.000002):0.004443,(((01_AE.TH.1993.93TH057.AB253424:0.0341984460,01_AE.TH.2001.C048F1P541.GU458513:0.0279169256):0.003690,(01_AE.TH.2001.C001M1P608.GU458521:0.0247408184,01_AE.TH.2006.5114_Gag_db.HM627747:0.0373889174):0.004129):0.006563,(((((01_AE.TH.2000.C030M1P289.GU458484:0.0250682851,01_AE.JP.2007.Y24.LC645549:0.0512759156):0.012810,01_AE.TH.2001.C060M1P715.GU458538:0.0384822739):0.009791,01_AE.TH.2001.C051M1P579.GU458520:0.0187722939):0.009113,01_AE.TH.2001.C051F1P578.GU458519:0.0349729278):0.000003,((01_AE.TH.2001.C056F1P644.GU458529:0.0431574194,(01_AE.TH.2005.5035_Gag_db.HM627677:0.0356993700,01_AE.VN.2012.VI_092.LC100222:0.1156684742):0.009625):0.009948,(01_AE.TH.2004.04TH427990.JN248327:0.0529308432,01_AE.CN.2007.07CNYN359.KF835538:0.0540083152):0.002826):0.003116):0.003941):0.007657):0.004405,(((((((((((((((01_AE.MM.1999.mCSW105.AB097872:0.0384886356,01_AE.TH.2001.C063F1P791.GU458543:0.0597047624):0.008759,((01_AE.TH.2001.C089F1P1362.GU458604:0.0274445494,01_AE.TH.2014.2545040P000FL_Sc.MG989514:0.0376193527):0.004937,((01_AE.LA.2011.VI12F4094.MG760382:0.0781150559,01_AE.CN.2016.16YN764.MT624756:0.0875524612):0.018752,01_AE.CN.2019.B19439.MW732793:0.1199131567):0.007932):0.009261):0.004627,(((01_AE.TH.2000.C008M1P90.GU458438:0.0316906047,01_AE.LA.2012.VI21M5276.MG760388:0.0486001922):0.010882,(01_AE.TH.2011.40436v02_01.KY580684:0.0687646947,01_AE.TH.2009.2545577P000L_Sa.MG989641:0.0516709851):0.002389):0.006193,(((01_AE.TH.2001.C071F1P836.GU458559:0.0341734670,01_AE.TH.2010.40257v01_01L.MN792311:0.0678423602):0.007095,01_AE.TH.2002.C098F1P1530.GU458628:0.0309320487):0.005779,(((01_AE.TH.2007.5172_Gag_db.HM627710:0.0194385228,01_AE.TH.2007.5171_Gag_db.HM627711:0.0306445650):0.019363,(01_AE.JP.2013.Y105.LC645614:0.0303965568,01_AE.TH.2010.2549133P000FL_Sc.MG989562:0.0223556838):0.017425):0.006394,01_AE.TH.2008.S59.JN704062:0.0831173150):0.003351):0.003669):0.009401):0.004786,(01_AE.TH.2010.2545436P000FL_Sa.MG989521:0.0633635068,(((((01_AE.CN.2015.14002.MH635659:0.0558907683,(((01_AE.CN.2015.14004.MH635661:0.0193788350,01_AE.CN.2016.BJSJS2016S208.MH921069:0.0800216261):0.005904,01_AE.CN.2015.14050.MH635698:0.0325782302):0.010241,((01_AE.CN.2015.14109.MH635741:0.0302846763,01_AE.CN.2019.HBN034.MT583023:0.0340950865):0.010236,01_AE.CN.2019.HBN092.MT583075:0.0395277462):0.005193):0.006352):0.003078,01_AE.CN.2013.7185.MH635936:0.0278934253):0.007937,01_AE.CN.2015.14103.MH635737:0.0130535199):0.008738,01_AE.CN.2015.14091.MH635728:0.0436674587):0.008764,(01_AE.CN.2015.14168.MH635769:0.0408819237,01_AE.CN.2015.14175.MH635775:0.0200748258):0.034779):0.015054):0.018195):0.006342,(((01_AE.CN.2002.YN0229.JX112863:0.0596639467,01_AE.CN.2019.B19217.MW732785:0.0439975620):0.008331,01_AE.TH.2013.2549325P000FL_Sa.MG989563:0.0568886928):0.000003,01_AE.TH.2009.2546083P000L_Sa.MG989642:0.0655945645):0.009450):0.008513,(01_AE.TH.2005.5073_Gag_db.HM627687:0.0490988196,((01_AE.CN.2012.4047.KJ820028:0.0463058637,01_AE.CN.2013.7074.MH635849:0.0565236305):0.007916,01_AE.TH.2015.2547424P000FL_Sj.MG989539:0.0885406642):0.003915):0.010243):0.003999,(01_AE.TH.2000.C027M1P272.GU458478:0.0393620656,01_AE.CN.2010.10CNgx0984.JQ028220:0.0891938100):0.001221):0.003157,(01_AE.TH.2001.C063M1P792.GU458544:0.0288752603,01_AE.TH.2007.MERLBDTRC7.JN860766:0.0741825733):0.020635):0.000003,(01_AE.TH.2001.C075F1P913.GU458569:0.0692874230,(01_AE.TH.2002.C105F1P1651.GU458641:0.0333873541,01_AE.SI.2012.Sample39_SI326.MN736703:0.0556221867):0.017279):0.003117):0.013046,01_AE.VN.1997.97VNAG210.FJ185251:0.0275645196):0.005984,((01_AE.TH.2000.C011M1P157.GU458446:0.0542361502,01_AE.CN.2009.2271.JQ302518:0.0444714300):0.014242,((01_AE.TH.2004.04TH613543.JN248330:0.0882568179,((01_AE.CN.2009.2115.JQ302394:0.0379476777,01_AE.CN.2007.FJ070040.JX112817:0.0380312222):0.010654,01_AE.CN.2009.09CNGZ184.KF914531:0.0467598981):0.005747):0.003066,((01_AE.CN.2010.10CNgx1289.JQ028248:0.0269195882,01_AE.CN.2009.09CNgx0039.JQ028617:0.0404273506):0.019996,01_AE.CN.2013.7225.MH635964:0.0357260808):0.000003):0.008035):0.013521):0.006417,((((01_AE.TH.2006.AE_Gag60.EU787515:0.0648607350,01_AE.TH.2002.C094M1P1483.GU458617:0.0318296655):0.003390,(01_AE.TH.2001.C074F1P887.GU458567:0.0261609013,01_AE.TH.2005.5042_Gag_db.HM627682:0.0470232662):0.010337):0.003297,(01_AE.TH.2000.C006M1P38.GU458435:0.0316035739,(01_AE.TH.2000.C024M1P242.GU458471:0.0291879263,01_AE.TH.2001.C072M1P857.GU458561:0.0508129623):0.008932):0.006703):0.003705,((01_AE.TH.2000.C014F1P174.GU458451:0.0295470005,01_AE.TH.2004.04TH505841.JN248328:0.0566390207):0.006050,01_AE.TH.2002.C094F1P1482.GU458616:0.0758157620):0.009633):0.002377):0.003240,01_AE.TH.2000.C019F1P219.GU458460:0.0509293353):0.000003,(((01_AE.CN.2005.Fj052.EF036528:0.0389994527,(01_AE.CN.2010.10CNgx0900.JQ028213:0.0549024201,(01_AE.CN.2010.10CNgx1265.JQ028241:0.0405981796,01_AE.CN.2009.ZHP-24-gag.KT191865:0.0535258290):0.017954):0.006051):0.009211,01_AE.CN.2009.2266.JQ302514:0.0508487659):0.003328,((01_AE.CN.2010.10CNgx0901.JQ028214:0.0260835535,01_AE.CN.2010.10CNgx1290.JQ028646:0.0392568719):0.010749,(01_AE.CN.2009.2013.JQ302322:0.0375802786,01_AE.CN.2007.GD070120.JX112827:0.0604057755):0.008852):0.004213):0.032995):0.000002,(((((01_AE.TH.2000.C013M1P172.GU458450:0.0364654975,01_AE.LA.2012.XI38F4856.MG760431:0.0562417411):0.015627,01_AE.CN.2016.16YN666.MT624757:0.0642780656):0.006146,((01_AE.TH.2001.C060F1P714.GU458537:0.0411166352,01_AE.CN.2019.B19487.MW732796:0.0510748612):0.007870,01_AE.JP.2007.Y77.LC645602:0.0641137323):0.011226):0.010820,(01_AE.TH.2001.C046F1P500.GU458509:0.0469602794,((01_AE.TH.2002.C101F1P1593.GU458634:0.0348266413,01_AE.TH.2002.C101M1P1594.GU458635:0.0166408218):0.023558,01_AE.TH.2014.2548373P000L_Sl.MG989548:0.0857194634):0.014354):0.003393):0.000002,01_AE.TH.2001.C070M1P834.GU458558:0.0312292274):0.005865):0.002869):0.002529,(01_AE.TH.1993.93TH060.AB220946:0.0248709778,((((01_AE.TH.2000.C006F1P42.GU458436:0.0510695878,01_AE.TH.2006.5079_Gag_db.HM627690:0.0967759216):0.020357,01_AE.TH.2000.C017F1P207.GU458457:0.0404897613):0.011989,((01_AE.TH.2006.5135_Gag_db.HM627730:0.0455095142,01_AE.LA.2011.VI80M3893.MG760429:0.0657069597):0.014654,01_AE.CN.2002.YN0225.JX112862:0.0639408744):0.010815):0.000002,(01_AE.TH.2000.C004F1P238.GU458468:0.0438675915,01_AE.TH.2006.5086_Gag_db.HM627695:0.0528592122):0.008906):0.003049):0.002979):0.000002,((((((((((((((01_AE.CN.2007.07JSWX045.FJ441290:0.0278473383,(01_AE.CN.2009.ZK056.JX112870:0.0339708698,01_AE.CN.2016.BJSJS2016S175.MH921051:0.0753690493):0.004437):0.008730,((01_AE.CN.2010.CYM147.JX112805:0.0036171457,01_AE.CN.2019.HBN076.MT583062:0.0569106489):0.013797,(01_AE.CN.2013.12693.MF684196:0.0383413162,01_AE.CN.2016.BJSJS2016S090.MH921005:0.0473458227):0.003366):0.014808):0.005533,(01_AE.CN.2010.10CNgx1236.JQ028236:0.0288848636,01_AE.CN.2009.2170.JQ302434:0.0230887322):0.022606):0.006666,(((01_AE.CN.2016.BJSJS2016S014.MH920967:0.0376706309,01_AE.CN.2019.C19005.MW732800:0.0494482802):0.011745,(01_AE.CN.2019.HBN083.MT583068:0.0635784817,01_AE.CN.2018.A18151.MW732777:0.0238851230):0.018468):0.005347,01_AE.CN.2016.BJSJS2016S207.MH921068:0.0314149310):0.003546):0.007245,(01_AE.CN.2012.4130.KJ820049:0.0184280628,(01_AE.CN.2019.HBN020.MT583009:0.0738372886,01_AE.CN.2019.HBN057.MT583044:0.0298229375):0.019762):0.023728):0.011614,(01_AE.CN.2013.SD2013008.KP178441:0.0568993271,01_AE.CN.2017.nj135.MT347590:0.0638973369):0.009440):0.003714,(01_AE.CN.2010.10LNA571.JX960611:0.0132642237,01_AE.CN.2013.12766.MF684218:0.0430865520):0.016131):0.008588,((01_AE.CN.2007.JS071101.JX112853:0.0371332874,01_AE.CN.2013.7233.MH635971:0.0436705071):0.009191,((01_AE.CN.2012.4157.KJ820065:0.0172135821,01_AE.CN.2013.7268.MH635998:0.0479214484):0.010195,01_AE.CN.2015.14046.MH635694:0.0392672105):0.010787):0.003820):0.006222,(01_AE.CN.2013.7177.MH635930:0.0350964086,01_AE.CN.2016.BJSJS2016S134.MH921026:0.0420636511):0.013967):0.000478,((((((01_AE.CN.2005.05LN090.FJ531406:0.0120087468,01_AE.CN.2016.BJSJS2016S151.MH921036:0.0688593821):0.000003,((((((((((((((01_AE.CN.2008.2890.JQ900923:0.0243840023,(01_AE.CN.2015.14077.MH635722:0.0484841821,01_AE.CN.2015.14183.MH635780:0.0281912774):0.025701):0.007400,01_AE.CN.2019.HBN042.MT583031:0.0582870076):0.007056,01_AE.CN.2018.A18036.MW732774:0.0338832479):0.030424,01_AE.CN.2018.VCT19007.MW732814:0.0589782664):0.008225,((01_AE.CN.2012.4143.KJ820054:0.0270128934,01_AE.CN.2013.12833.MF684248:0.0287205516):0.006172,01_AE.CN.2013.7029.MH635813:0.0265063896):0.006802):0.003513,01_AE.CN.2018.VCT19005.MW732812:0.0274990341):0.009092,01_AE.CN.2019.B19338.MW732789:0.0407327496):0.006042,01_AE.CN.2019.HBN030.MT583019:0.0339247735):0.000003,01_AE.CN.2013.12196.MF684058:0.0337653932):0.006293,(01_AE.CN.2015.14147.MH635759:0.0431775535,01_AE.CN.2019.B19497.MW732797:0.0390077032):0.011056):0.000002,01_AE.CN.2015.14173.MH635774:0.0535363441):0.003181,(01_AE.CN.2013.12040.MF684029:0.0376654235,(01_AE.CN.2016.BJSJS2016S148.MH921034:0.0384074805,(01_AE.CN.2019.HBN066.MT583053:0.0177499326,01_AE.CN.2019.C19069.MW732802:0.0478530718):0.010007):0.013727):0.012282):0.003170,(01_AE.CN.2012.4189.KJ820086:0.0328528182,((01_AE.CN.2013.12252.MF684071:0.0125108344,(01_AE.CN.2016.BJSJS2016S136.MH921028:0.0435352627,01_AE.CN.2019.HBN017.MT583006:0.0794670531):0.013412):0.017029,01_AE.CN.2019.B19500.MW732798:0.0424757946):0.005995):0.010410):0.000003,01_AE.CN.2013.12368.MF684105:0.0314607500):0.003263):0.000002,(((((((01_AE.CN.2008.1113.HQ215573:0.0174064653,01_AE.CN.2016.BJSJS2016S071.MH920996:0.0282421292):0.002927,01_AE.CN.2016.BJSJS2016S124.MH921020:0.0305426928):0.007284,01_AE.CN.2013.12268.MF684077:0.0371206051):0.000003,(01_AE.CN.2010.3531.JQ235005:0.0372450706,01_AE.CN.2013.12043.MF684030:0.0307331477):0.008649):0.008924,(01_AE.CN.2019.HBN009.MT582999:0.0250230846,01_AE.CN.2019.VCT19006.MW732813:0.0279442437):0.005584):0.005998,01_AE.CN.2013.12011.MF684022:0.0245066004):0.000002,(((01_AE.CN.2009.2831.JQ900871:0.0306846892,01_AE.CN.2011.DE00111CN003.KC596065:0.0198432038):0.009454,(01_AE.CN.2015.14022.MH635673:0.0422846574,01_AE.CN.2018.HBE001.MT582981:0.0457220402):0.008151):0.002970,01_AE.CN.2013.12024.MF684025:0.0219979669):0.005222):0.002932):0.003201,((01_AE.CN.2010.CYM138.JX112801:0.0350743936,(01_AE.CN.2013.7159.MH635914:0.0240722026,01_AE.CN.2016.BJSJS2016S017.MH920969:0.0677475439):0.008083):0.003208,(01_AE.CN.2015.14073.MH635718:0.0381254723,01_AE.CN.2019.VCT19017.MW732815:0.0348449213):0.005268):0.006195):0.000003,((01_AE.CN.2013.12032.MF684027:0.0270346394,01_AE.CN.2016.BJSJS2016S127.MH921022:0.0480286992):0.008716,(01_AE.CN.2016.BJSJS2016S045.MH920982:0.0355439537,01_AE.CN.2019.B19351.MW732790:0.0596390331):0.011854):0.004274):0.005140,01_AE.CN.2013.7097.MH635866:0.0780212328):0.009310):0.006915,(((01_AE.CN.2008.08LN190.FJ531437:0.0371124065,01_AE.CN.2007.07CNYN332.KF835518:0.0656837670):0.009188,(01_AE.CN.2013.13SJ211.KX198576:0.0224749087,01_AE.CN.2019.HBN003.MT582993:0.0634397425):0.030160):0.004800,(01_AE.CN.2019.HBE004.MT582984:0.0710530365,01_AE.CN.2019.VCT19049.MW732822:0.0482007463):0.016521):0.009910):0.002689,01_AE.CN.2013.12337.MF684095:0.0214627787):0.021430,((01_AE.TH.2001.C064F1P794.GU458546:0.0539157014,(01_AE.TH.2001.C081M1P1051.GU458582:0.0327086002,01_AE.TH.2007.5166_Gag_db.HM627715:0.0634505242):0.009209):0.007418,(01_AE.TH.2002.C106M1P1654.GU458644:0.0485466905,(01_AE.TH.2005.5034_Gag_db.HM627676:0.0471719210,01_AE.TH.2005.5048_Gag_db.HM627684:0.0616149668):0.018646):0.008056):0.010241):0.003674,01_AE.TH.2002.C105M1P1652.GU458642:0.0461781156):0.006335):0.003816,(((((((((((((((((01_AE.TH.1995.95TNIH022.AB032740:0.0243379847,01_AE.CN.2009.09CNgx0692.JQ028209:0.0499385746):0.002793,01_AE.CN.2009.2703.JQ898220:0.0478276716):0.003532,((((01_AE.IR.2010.10IR.THR48F.AB703616:0.0157779287,01_AE.JP.2013.Y119.LC645628:0.0207350429):0.008619,(01_AE.JP.2007.Y72.LC645597:0.0265200868,01_AE.JP.2013.Y183.LC645692:0.0741122269):0.010153):0.018322,(01_AE.VN.2012.VI_296.LC100406:0.0491752924,01_AE.VN.2013.VN_425.MT635167:0.0180763112):0.023666):0.018128,01_AE.TH.2000.C016F1P205.GU458455:0.0498831741):0.007084):0.005928,(((((((((01_AE.TH.2006.AE_Gag29.EU787510:0.0843330757,01_AE.TH.2007.5157_Gag_db.HM627722:0.0378001059):0.006870,01_AE.TH.2000.C001F1P7.GU458430:0.0540794897):0.006441,(01_AE.TH.2000.C007F1P92.GU458440:0.0121408815,01_AE.TH.2002.C018M2P1895.GU458682:0.0209310824):0.029488):0.009437,01_AE.VN.2012.VI_102.LC100230:0.0633787390):0.009588,(01_AE.TH.2014.2547241P000FL_Sa.MG989535:0.0615265538,01_AE.CN.2015.14141.MH635754:0.0514846694):0.030973):0.008531,((01_AE.TH.2000.C011F1P156.GU458445:0.0316417346,01_AE.TH.2007.5154_Gag_db.HM627724:0.0509836307):0.006243,01_AE.CN.2009.2003.JQ302314:0.0204262986):0.007191):0.008650,01_AE.VN.2012.VI_207.LC100330:0.0646256346):0.003588,(01_AE.VN.1997.97VNHCM303.FJ185239:0.0584685513,(01_AE.TH.2000.C010M1P153.GU458443:0.0713847147,(01_AE.TH.2001.C069F1P827.GU458555:0.0215314422,01_AE.TH.2001.C069M1P832.GU458556:0.0330405874):0.013919):0.012692):0.002061):0.015200,(((((((01_AE.CN.2005.05GX079.GQ845125:0.0245716693,01_AE.CN.2013.7115.MH635879:0.0435632251):0.006780,((((01_AE.CN.2010.10CNgx1304.JQ028648:0.0310242176,((01_AE.CN.2009.2152.JQ302421:0.0622792011,((01_AE.CN.2007.GX070143.JX112835:0.0262482986,01_AE.TH.2011.2546154P000FL_Sb.MG989525:0.0934474953):0.017940,01_AE.CN.2019.HBN033.MT583022:0.0689492682):0.015509):0.013798,01_AE.LA.2012.VI25F4363.MG760393:0.0481956217):0.012468):0.012735,01_AE.VN.2012.VI_420.LC100529:0.0185861831):0.009393,01_AE.LA.2011.VI32M3901.MG760404:0.0336485207):0.003019,(01_AE.VN.2012.VI_103.LC100231:0.0210517569,(01_AE.CN.2018.A18027.MW732773:0.0204143096,01_AE.CN.2019.VCT19039.MW732818:0.0416984639):0.038069):0.010979):0.003302):0.003227,(01_AE.VN.2008.VN_032.MT635143:0.0568430232,01_AE.CN.2006.06GXD217.MW079305:0.0570270432):0.006304):0.000002,((01_AE.CN.2009.2055.JQ302352:0.0972735014,(01_AE.VN.2012.VI_057.LC100196:0.0439421754,01_AE.VN.2012.VI_388.LC100503:0.0354799933):0.011676):0.002173,((01_AE.CN.2009.2257.JQ302506:0.0346913521,01_AE.VN.2012.VI_128.LC100256:0.0320893983):0.009083,01_AE.VN.2012.VI_355.LC100476:0.0588336578):0.000003):0.003052):0.003119,(((((((((((((((01_AE.TH.2000.C009F1P114.GU458442:0.0485038171,01_AE.CN.2009.2102.JQ302384:0.0485833427):0.012425,(01_AE.CN.2010.10CNgx1331.JQ028657:0.0543170335,01_AE.VN.2012.VI_416.LC100525:0.0623606721):0.000003):0.006129,01_AE.VN.2010.VN_606.MT635173:0.0438717006):0.005625,(01_AE.CN.2010.10CNgx1336.JQ028661:0.0272808126,(01_AE.CN.2009.2157.JQ302424:0.0304166430,01_AE.CN.2007.GX070005.JX112830:0.0519370789):0.006562):0.003750):0.006433,01_AE.VN.2012.VN_300.MT635162:0.0889849036):0.002761,((01_AE.CN.2010.10CNgx1272.JQ028244:0.0416437921,01_AE.VN.2012.VI_072.LC100205:0.0555804934):0.005640,01_AE.CN.2009.2056.JQ302353:0.0378190230):0.000002):0.003051,((((((01_AE.CN.2010.10CNgx1217.JQ028228:0.0574801809,(01_AE.CN.2010.10CNgx1268.JQ028242:0.0567055746,01_AE.VN.2012.VN_293.MT635160:0.0609249501):0.008890):0.007485,01_AE.CN.2005.GD2005004.KP178426:0.0382343235):0.000003,(01_AE.CN.2007.JS070901.JX112850:0.0293959409,(01_AE.VN.2012.VI_098.LC100227:0.0293868746,01_AE.VN.2011.VN_633.MT635174:0.0680154565):0.012706):0.011902):0.003052,(((01_AE.CN.2010.10CNgx1288.JQ028247:0.0475664948,01_AE.CN.2009.2078.JQ302371:0.0512213350):0.016107,(01_AE.VN.2012.VI_090.LC100220:0.0430464537,01_AE.VN.2012.VI_339.LC100443:0.0569413912):0.012927):0.000830,((01_AE.CN.2010.10CNgx1330.JQ028656:0.0504238354,01_AE.VN.2012.VI_027.LC100177:0.0680134737):0.011395,01_AE.VN.2012.VI_389.LC100504:0.0813191429):0.003669):0.003227):0.000002,(01_AE.VN.2012.VI_094.LC100224:0.0446476142,01_AE.VN.2012.VN_354.MT635163:0.0321930668):0.006024):0.003148,((((01_AE.CN.2010.10CNgx1305.JQ028649:0.0275428820,01_AE.CN.2009.2195.JQ302453:0.0589365973):0.014675,01_AE.VN.2012.VI_035.LC100183:0.0246228333):0.005024,01_AE.CN.2009.2006.JQ302317:0.0481788460):0.007034,01_AE.VN.2012.VI_358.LC100478:0.0281063974):0.003049):0.000002):0.000002,((((01_AE.CN.2009.2079.JQ302372:0.0315597293,01_AE.CN.2009.2140.JQ302412:0.0350793981):0.012413,(((01_AE.CN.2009.2161.JQ302427:0.0187613213,01_AE.CN.2009.2228.JQ302479:0.0384502647):0.020762,(01_AE.VN.2012.VI_172.LC100297:0.0246243062,01_AE.VN.2012.VI_187.LC100312:0.0315508588):0.007511):0.001842,01_AE.VN.2012.VI_104.LC100232:0.0194301761):0.003069):0.003060,01_AE.VN.2012.VI_267.LC100382:0.0487528003):0.000002,01_AE.VN.2012.VI_017.LC100170:0.0673932168):0.002951):0.003305,01_AE.VN.2012.VI_100.LC100228:0.0486872843):0.000002,(01_AE.CN.2009.09CNgx0696.JQ028210:0.0732366214,((01_AE.CN.2010.10CNgx1287.JQ028246:0.0407126928,(((01_AE.CN.2010.10CNgx1291.JQ028249:0.0443516517,01_AE.CN.2009.2221.JQ302473:0.0309224689):0.008309,((01_AE.CN.2010.10CNgx1297.JQ028647:0.0632856961,01_AE.CN.2009.2050.JQ302348:0.0163164584):0.006194,01_AE.CN.2010.10CNgx1328.JQ028654:0.0449897008):0.007057):0.007928,01_AE.CN.2009.2048.JQ302346:0.0380110677):0.010331):0.002995,(01_AE.CN.2010.10CNgx1299.JQ028253:0.0378785920,01_AE.CN.2009.2076.JQ302369:0.0532879849):0.008835):0.009770):0.006212):0.003007,(((((01_AE.CN.2010.10CNgx1295.JQ028251:0.0382696105,01_AE.CN.2009.2276.JQ302522:0.0258620430):0.005669,01_AE.VN.2012.VI_307.LC100417:0.0435434399):0.006630,01_AE.CN.2009.2280.JQ302526:0.0293571347):0.010619,01_AE.CN.2009.2175.JQ302438:0.0240616489):0.003745,(01_AE.CN.2009.2120.JQ302397:0.0226372136,01_AE.VN.2012.VI_181.LC100306:0.0443675312):0.014692):0.006090):0.000002,(((01_AE.CN.2005.05GX001.GU564221:0.0401910125,(01_AE.VN.2012.VI_360.LC100480:0.0183266769,01_AE.VN.2012.VN_421.MT635166:0.0544369185):0.002868):0.006522,01_AE.VN.2012.VI_310.LC100420:0.0580728424):0.005876,(((01_AE.CN.2006.06GX239.GU564230:0.0303179953,01_AE.CN.2009.09CNgx0699.JQ028211:0.0453591134):0.005850,(01_AE.CN.2009.2147.JQ302418:0.0303793250,((01_AE.VN.2012.VI_223.LC100342:0.0649447597,01_AE.CN.2015.14179.MH635778:0.0780706591):0.008325,01_AE.CN.2006.06GXD242.MW079306:0.0407441413):0.003201):0.002883):0.003111,((01_AE.CN.2010.10CNgx1332.JQ028658:0.0534092131,(01_AE.CN.2010.10CNgx1334.JQ028660:0.0314792683,01_AE.VN.2012.VI_070.LC100203:0.0814891209):0.007613):0.005855,(01_AE.VN.2012.VI_073.LC100206:0.0401779992,(01_AE.VN.2012.VI_306.LC100416:0.0507354475,01_AE.VN.2013.VN_474.MT635169:0.0481926621):0.009457):0.005390):0.000002):0.003111):0.006224):0.000002,((01_AE.CN.2009.09CNgx0697.JQ028638:0.0305748329,01_AE.CN.2009.2029.JQ302332:0.0393459198):0.006217,01_AE.VN.2012.VI_194.LC100319:0.0413962257):0.006294):0.003083,(((((((((((01_AE.TH.2001.C058F1P688.GU458534:0.0678421037,(01_AE.TH.2008.TPT.JN704065:0.0233474686,01_AE.TH.2011.2545529P000L_Sa.MG989639:0.0348144185):0.028847):0.009060,01_AE.TH.2007.5156_Gag_db.HM627723:0.0548539206):0.018576,(01_AE.TH.2014.2546587P000FL_Sc.MG989529:0.0468302858,01_AE.TH.2012.2547466P000L_Sb.MG989653:0.0883990635):0.014977):0.003178,01_AE.CN.2005.05GXD033.MW079300:0.0630916685):0.009204,(01_AE.TH.2007.5158_Gag_db.HM627721:0.0371067472,01_AE.LA.2011.VI35F2871.MG760408:0.0509334127):0.025037):0.004077,(01_AE.CN.2007.FJ070010.JX112809:0.0444250284,01_AE.VN.2012.VI_253.LC100369:0.0984121497):0.012782):0.005933,(01_AE.VN.2012.VI_125.LC100253:0.0667336165,01_AE.VN.2013.VN_575.MT635172:0.0349856671):0.007058):0.004951,((01_AE.VN.2012.VI_006.LC100165:0.0495209754,01_AE.VN.2012.VN_298.MT635161:0.0546243144):0.010254,(01_AE.VN.2012.VI_292.LC100403:0.0602600582,01_AE.VN.2012.VI_301.LC100411:0.0873921974):0.011086):0.005783):0.002966,01_AE.VN.2012.VI_042.LC100187:0.0566721396):0.002913,01_AE.VN.2012.VI_227.LC100346:0.0570996167):0.003102,((((01_AE.CN.2007.FJ070013.JX112810:0.0441688920,01_AE.VN.2012.VI_329.LC100434:0.0445112719):0.001537,((01_AE.VN.2012.VI_002.LC100161:0.0310843935,01_AE.VN.2012.VI_321.LC100428:0.0653248916):0.007506,01_AE.VN.2012.VI_071.LC100204:0.0501951957):0.008471):0.003012,((01_AE.VN.2012.VI_089.LC100219:0.0552558476,01_AE.VN.2012.VI_107.LC100235:0.0391925136):0.008369,((01_AE.VN.2012.VI_382.LC100499:0.0403680328,01_AE.VN.2009.VN_236.MT635158:0.0473221375):0.005916,01_AE.CN.2019.HBN078.MT583064:0.0443150533):0.013531):0.003378):0.003289,((01_AE.VN.2012.VI_028.LC100178:0.0443819330,01_AE.VN.2012.VI_374.LC100491:0.0498494898):0.003878,01_AE.VN.2013.VN_388.MT635164:0.0311598694):0.006141):0.006753):0.003155):0.000003,(01_AE.VN.2011.VN_024.MT635142:0.0443158862,01_AE.VN.2012.VN_446.MT635168:0.0445970612):0.005412):0.000003):0.003384,01_AE.VN.2012.VI_047.LC100191:0.0345774494):0.000003,(01_AE.VN.2012.VI_004.LC100163:0.0613979487,(01_AE.VN.2012.VI_289.LC100401:0.0412453693,01_AE.VN.2014.VN_643.MT635175:0.0534763214):0.010060):0.007057):0.008169):0.008596):0.003286,((((((01_AE.CN.2005.FJ053.DQ859179:0.0639495856,(01_AE.CN.2010.10CNgx0973.JQ028217:0.0442505549,01_AE.CN.2010.10CNgx1296.JQ028252:0.0316186340):0.021671):0.004375,((01_AE.CN.2013.12624.MF684181:0.0339377887,01_AE.CN.2015.14035.MH635685:0.0509584759):0.001811,01_AE.CN.2013.7063.MH635838:0.0461181470):0.008752):0.003498,((01_AE.CN.2005.05GX142.GU564227:0.0324086710,01_AE.CN.2005.05GXD020.MW079297:0.0531341443):0.011733,(01_AE.CN.2009.09CNGZ26.KC733170:0.0253247734,((01_AE.CN.2009.09CNGZ30.KC733172:0.0346553107,(((01_AE.CN.2009.09CNGZ120.KC733173:0.0279285728,01_AE.CN.2009.09CNGZ198.KF914542:0.0315003392):0.003637,(01_AE.CN.2009.09CNGZ102.KF914537:0.0395695306,(01_AE.CN.2009.09CNGZ108.KF914538:0.0338753691,01_AE.CN.2009.09CNGZ182.KF914541:0.0429579381):0.005390):0.002394):0.003153,((01_AE.CN.2009.09CNGZ110.KF914539:0.0307024630,01_AE.CN.2009.09CNGZ254.KF914547:0.0418878718):0.014807,(01_AE.CN.2009.09CNGZ116.KF914540:0.0346090036,01_AE.CN.2009.09CNGZ236.KF914545:0.0383234040):0.009930):0.006232):0.000002):0.003018,01_AE.CN.2009.09CNGZ230.KF914544:0.0420465556):0.003135):0.022845):0.003216):0.002693,((((01_AE.CN.2005.05GX002.GU564222:0.0356560045,01_AE.CN.2009.2075.JQ302368:0.0257157987):0.012460,((01_AE.CN.2005.05GX162.GU564229:0.0318040120,01_AE.CN.2006.GX2006185.KP178429:0.0398766514):0.008007,01_AE.CN.2009.09CNGZ28.KC733171:0.0597168073):0.012560):0.006426,((01_AE.CN.2009.2046.JQ302344:0.0351115377,(01_AE.CN.2009.09CNGZ22.KC733169:0.0334148575,01_AE.CN.2006.GX2006183.KP178446:0.0417353149):0.004587):0.003101,(01_AE.CN.2009.2287.JQ302532:0.0631744636,01_AE.CN.2007.07CNYN315.KF835502:0.0433922519):0.006255):0.005982):0.000003,01_AE.CN.2007.FJ070017.JX112811:0.0481923098):0.003055):0.003051,((((01_AE.CN.2005.Fj056.EF036529:0.0220013299,(01_AE.CN.2007.07LN184.FJ531435:0.0582269885,01_AE.CN.2007.GD070092.JX112824:0.0413377726):0.000003):0.003175,(((((01_AE.CN.2005.Fj065.EF036534:0.0993429746,01_AE.VN.2012.VI_208.LC100331:0.0566216866):0.007653,01_AE.CN.2009.2234.JQ302484:0.0591547985):0.003274,(01_AE.CN.2007.GX070003.JX112829:0.0311239765,01_AE.CN.2013.7136.MH635897:0.0362478804):0.004486):0.007050,01_AE.CN.2009.2259.JQ302508:0.0445495178):0.000003,((01_AE.CN.2009.2190.JQ302448:0.0319106514,01_AE.CN.2015.14106.MH635739:0.0354245962):0.003687,01_AE.CN.2019.D19463.MW732810:0.0187947798):0.006392):0.003553):0.003795,01_AE.CN.2009.09CNgx0691.JQ028208:0.0749218142):0.000003,(01_AE.CN.2010.10CNgx1220.JQ028230:0.0513374752,((((01_AE.CN.2010.10CNgx1293.JQ028250:0.0518686405,01_AE.CN.2005.05GXD010.MW079295:0.0313098193):0.003413,01_AE.CN.2013.12818.MF684238:0.0542385429):0.008585,01_AE.CN.2009.09CNGZ114.KF914528:0.0680129581):0.003907,((((01_AE.CN.2010.10CNgx1302.JQ028255:0.0513957838,01_AE.CN.2007.GD070083.JX112822:0.0346133994):0.007526,01_AE.CN.2007.FJ070037.JX112815:0.0383508445):0.010809,((((01_AE.CN.2010.10CNgx1303.JQ028256:0.0359338525,(01_AE.CN.2009.09CNgx0052.JQ028618:0.0254362695,01_AE.CN.2005.05GXD078.MW079302:0.0328011023):0.012409):0.000003,01_AE.CN.2009.09CNGZ189.KF914532:0.0254182810):0.000003,01_AE.CN.2007.FJ070035.JX112814:0.0249327804):0.006110,01_AE.CN.2009.2166.JQ302430:0.0394095590):0.005684):0.003855,01_AE.CN.2007.GX070145.JX112836:0.0354063533):0.002993):0.000002):0.003356):0.000003):0.006490,01_AE.TH.2007.5160_Gag_db.HM627720:0.0659742744):0.005516):0.008766,((((01_AE.TH.2001.C081F1P1050.GU458581:0.0500429583,01_AE.TH.2014.2546031P000FL_Sc.MG989524:0.0629756179):0.017634,(01_AE.TH.2001.C088F1P1349.GU458602:0.0577236011,((01_AE.TH.2002.C111F1P1898.GU458684:0.0430300834,01_AE.SE.2012.070SE.MF373173:0.0557261228):0.009596,(01_AE.VN.2012.VI_024.LC100174:0.0738064970,01_AE.SE.2009.034SE.MF373147:0.0336314002):0.015362):0.000002):0.003398):0.005513,(((01_AE.TH.2006.5127_Gag_db.HM627737:0.0254995990,(01_AE.VN.2012.VI_140.LC100269:0.0445239606,01_AE.TH.2010.2547973P000L_Sb.MG989657:0.0380039559):0.000002):0.010996,01_AE.TH.2014.4028P00m.MT121537:0.0456678992):0.024746,01_AE.CN.2007.07CNYN326.KF835513:0.0541281418):0.008472):0.006269,((01_AE.CN.2010.10CNgx1333.JQ028659:0.0418889182,01_AE.TH.2012.2546897P000FL_Sa.MG989531:0.0818620615):0.003831,01_AE.TH.2012.2544477P000FL_Sa.MG989509:0.0453573298):0.004964):0.002980):0.000003,((01_AE.VN.1997.97VNHCM319.FJ185242:0.0349980706,01_AE.AF.2007.569M.GQ477441:0.0614903664):0.005550,((((01_AE.TH.2004.5019_Gag_db.HM627665:0.0315377535,01_AE.CN.2007.07CNYN318.KF835505:0.0892862768):0.017322,01_AE.SE.2011.057SE.MF373160:0.0698280634):0.004805,(01_AE.TH.2010.2544617P000L_Sa.MF957688:0.0655527363,01_AE.LA.2012.KH19F5101.MG760381:0.0521113864):0.018481):0.009312,(01_AE.TH.2006.5082_Gag_db.HM627692:0.0666550902,01_AE.CN.2005.05GXD021.MW079298:0.0431975990):0.005118):0.003048):0.003027):0.003527,(((((01_AE.TH.2000.C031M1P306.GU458487:0.0569499197,01_AE.TH.2002.C100F1P1536.GU458631:0.0376295791):0.000003,(01_AE.CN.2007.07CNYN342.KF835527:0.0488535253,01_AE.CN.2007.07CNYN343.KF835528:0.0355024670):0.054480):0.021414,01_AE.TH.2006.5097_Gag_db.HM627701:0.0333407986):0.003757,01_AE.TH.2002.C110F1P1822.GU458668:0.0674786297):0.000002,(01_AE.TH.2001.C065M1P806.GU458547:0.0673255580,01_AE.TH.2001.C065F1P807.GU458548:0.0199887498):0.028457):0.003006):0.000002,(01_AE.TH.2005.TU_174.JF939055:0.0292176250,01_AE.LA.2012.VI15M4478.MG760383:0.0379443301):0.022627):0.007113,(((01_AE.TH.2001.C052F1P609.GU458522:0.0440502064,01_AE.TH.2007.5163_Gag_db.HM627718:0.0767790072):0.017446,(((01_AE.CN.2009.09LNA379.JX960603:0.0731178763,01_AE.TH.2011.2549574P000L_Sa.MG989664:0.0555522367):0.018290,01_AE.CN.2007.07CNYN327.KF835514:0.0812112275):0.011179,01_AE.LA.2011.VI47M3234.MG760422:0.0709028597):0.018991):0.003963,((01_AE.TH.2005.5027_Gag_db.HM627672:0.0277596573,01_AE.TH.2008.S155.JN704060:0.0363922864):0.018308,01_AE.JP.2013.Y146.LC645655:0.0437578834):0.015926):0.009039):0.003439,01_AE.TH.2001.C088M1P1350.GU458603:0.0605391874):0.000002,(((((01_AE.CN.2002.02CNLN27.EF122518:0.0492487461,01_AE.VN.1997.97VNHCM314.FJ185241:0.0228876552):0.007926,(01_AE.VN.2005.VN_016.MT635140:0.0368163539,01_AE.VN.2013.VN_413.MT635165:0.0387207929):0.005954):0.009895,01_AE.TH.2006.5134_Gag_db.HM627731:0.0711496872):0.002756,((01_AE.TH.2001.C070F1P833.GU458557:0.0570092398,01_AE.TH.2002.C106F1P1653.GU458643:0.0340935738):0.020053,01_AE.TH.2005.5028_Gag_db.HM627673:0.0439969437):0.011796):0.003187,01_AE.TH.2001.C055F1P621.GU458526:0.0292353219):0.003008):0.000002,(((01_AE.TH.2006.5099_Gag_db.HM627703:0.0739513164,01_AE.TH.2001.LA09DuCe.KU168264:0.0418219069):0.007526,01_AE.TH.1993.93TH253.U51189:0.0281032310):0.007489,01_AE.JP.2007.Y69.LC645594:0.0676490270):0.003177):0.002841,((01_AE.TH.1993.93TH9021.AF164485:0.0570927256,(01_AE.CN.2005.FJ051.DQ859178:0.0422294159,01_AE.TH.2000.C029M1P286.GU458483:0.0660932117):0.004222):0.003064,(01_AE.TH.2002.C108F1P1741.GU458655:0.0399341616,01_AE.TH.2006.5081_Gag_db.HM627691:0.0425834108):0.000003):0.000003):0.002926,((((((01_AE.TH.1993.93TH051.AB220944:0.0219453601,((01_AE.TH.2000.C028M1P279.GU458481:0.0450220702,01_AE.TH.2001.C080M1P1048.GU458580:0.0369182696):0.008005,(01_AE.TH.2001.C076M1P928.GU458571:0.0510979132,01_AE.TH.2006.5075_Gag_db.HM627689:0.0521065591):0.009704):0.006005):0.006272,01_AE.TH.2006.5083_Gag_db.HM627693:0.0315154642):0.002825,((01_AE.TH.2000.C035M1P328.GU458492:0.0594075942,01_AE.TH.2002.C107F1P1731.GU458653:0.0397189145):0.008126,01_AE.TH.2015.2548105P000FL_Sf.MG989543:0.0751312662):0.003424):0.006000,((01_AE.TH.2001.C052M1P610.GU458523:0.0417870099,01_AE.TH.2006.5126_Gag_db.HM627738:0.0597598807):0.000002,(01_AE.TH.2001.C062F1P733.GU458541:0.0407027875,01_AE.TH.2001.C062M1P734.GU458542:0.0373952238):0.006409):0.009066):0.000002,(01_AE.TH.2001.C066F1P809.GU458550:0.0406372090,01_AE.TH.2001.C066M1P810.GU458551:0.0285022974):0.049711):0.003136,01_AE.CN.2007.GZ070126.JX112844:0.0854825822):0.002859):0.000002,(((01_AE.TH.2001.C054F1P620.GU458525:0.0299850206,01_AE.CN.2007.07CNYN329.KF835516:0.0372404397):0.006367,(((01_AE.TH.2001.C077F1P975.GU458572:0.0288582164,01_AE.TH.2004.5008_Gag_db.HM627660:0.0338121389):0.010086,((01_AE.TH.2007.5175_Gag_db.HM627708:0.0491570367,01_AE.TH.2007.5167_Gag_db.HM627714:0.0448998418):0.010694,(01_AE.TH.2008.S52.JN704061:0.0702648951,(01_AE.VN.2012.VI_161.LC100287:0.0113094387,01_AE.VN.2012.VI_285.LC100397:0.0423532737):0.050783):0.013574):0.003959):0.009399,01_AE.TH.2002.C093M1P1476.GU458614:0.0476951667):0.000002):0.007829,(01_AE.TH.2006.5115_Gag_db.HM627746:0.0540976129,01_AE.CN.2007.07CNYN316.KF835503:0.0786271978):0.008608):0.004057):0.006267,01_AE.TH.2000.C033M1P321.GU458488:0.0405149046):0.000003):0.000002,(((01_AE.TH.2002.C096M1P1496.GU458621:0.0271097592,01_AE.TH.2002.C096F1P1497.GU458622:0.0294183679):0.021938,01_AE.TH.2010.2549844P000FL_Sc.MG989569:0.0481405899):0.006328,01_AE.JP.2013.Y149.LC645658:0.0629763921):0.003317):0.005575,(01_AE.TH.2000.C004M1P15.GU458433:0.0266644754,01_AE.TH.2004.5026_Gag_db.HM627671:0.0619646516):0.020566):0.000002,(((((01_AE.TH.1995.95TNIH047.AB032741:0.0598445233,(01_AE.VN.2012.VI_212.LC100335:0.0422429085,01_AE.VN.2012.VI_327.LC100432:0.0836298435):0.016882):0.000664,((01_AE.CN.2005.Fj066.EF036535:0.0269805413,01_AE.TH.2004.5002_Gag_db.HM627655:0.0371377671):0.026495,((((01_AE.TH.2000.C020F1P223.GU458462:0.0476493486,01_AE.TH.2000.C020M1P224.GU458463:0.0262505707):0.009760,01_AE.CN.2007.GD070058.JX112820:0.0520512269):0.016483,01_AE.TH.2001.C042M1P453.GU458502:0.0477762816):0.004945,01_AE.TH.2004.04TH817196.JN248336:0.0784623546):0.000002):0.011863):0.005935,(((((01_AE.VN.1997.97VNAG206.FJ185248:0.0441427008,((01_AE.TH.2001.C083M1P1135.GU458586:0.0501090158,((01_AE.LA.2011.VI28F3940.MG760397:0.0390407850,01_AE.TH.2010.2545374P000FL_Sj.MG989517:0.0595026726):0.008122,(01_AE.TH.2010.2546303P000L_Sa.MG989645:0.0631017007,01_AE.CN.2013.7244.MH635979:0.0807296571):0.019379):0.006572):0.007986,(01_AE.TH.2004.5020_Gag_db.HM627666:0.0415284369,(01_AE.TH.2007.5181_Gag_db.HM627704:0.0473919449,01_AE.TH.2011.2545349P000FL_Sa.MG989516:0.0562606262):0.012271):0.009785):0.006544):0.003589,((01_AE.CN.2009.801.JQ898186:0.0623879252,01_AE.TH.2010.2547122P000L_Sa.MG989651:0.0718380673):0.008364,01_AE.TH.2010.2543832P000FL_Si.MG989502:0.0469573309):0.003128):0.000003,01_AE.TH.2001.C083F1P1134.GU458585:0.0184392428):0.003216,01_AE.TH.2004.5016_Gag_db.HM627662:0.0401453706):0.009167,(((01_AE.TH.2004.5003_Gag_db.HM627656:0.0843314605,((01_AE.CN.2015.14074.MH635719:0.0668047429,01_AE.CN.2019.HBN026.MT583015:0.0401533732):0.015060,01_AE.VN.2013.VN_478.MT635170:0.0600076615):0.024772):0.007335,((01_AE.TH.2005.05TH327568.JN248341:0.0473266912,01_AE.TH.2005.05TH841749.JN248356:0.0549705101):0.009338,01_AE.LA.2011.VI29F2980.MG760398:0.0483498953):0.004228):0.007441,((01_AE.TH.2006.5090_Gag_db.HM627696:0.0252874992,01_AE.TH.2011.2547905P000FL_Sb.MG989542:0.0592908788):0.005148,((01_AE.CN.2009.YN09P0011.JX112867:0.0347920160,01_AE.LA.2011.VI37F3781.MG760412:0.0498656216):0.007130,01_AE.TH.2012.2543669P000FL_Sa.MG989498:0.0552149492):0.010314):0.012042):0.009145):0.000002):0.002960,(01_AE.VN.1997.97VNAG204.FJ185247:0.0293455092,01_AE.TH.2006.5130_Gag_db.HM627735:0.0516773398):0.010052):0.000002,((((01_AE.TH.2000.C012F1P169.GU458448:0.0371407421,01_AE.TH.2004.5004_Gag_db.HM627657:0.0521651144):0.015926,01_AE.TH.2002.C109F1P1768.GU458660:0.0354390934):0.015541,((((01_AE.TH.2000.C025M1P246.GU458474:0.0225189812,01_AE.TH.2007.5164_Gag_db.HM627717:0.0219501497):0.009538,01_AE.TH.2010.DE00110TH001.KP109513:0.0881525100):0.000003,01_AE.TH.2001.C085M1P1189.GU458591:0.0388967370):0.009160,(01_AE.TH.2000.C027F1P273.GU458479:0.0485273219,(01_AE.TH.2014.2545383P000FL_Sb.MG989519:0.0634879059,01_AE.TH.2011.2546340P000FL_Sg.MG989527:0.0267309219):0.032520):0.011099):0.008463):0.002925,(((01_AE.TH.2001.C061F1P720.GU458539:0.0206490561,01_AE.TH.2001.C061M1P721.GU458540:0.0520947541):0.020616,01_AE.TH.2007.5138_Gag_db.HM627728:0.0448946957):0.006761,01_AE.TH.2007.5169_Gag_db.HM627712:0.0733814942):0.003650):0.002830):0.002896):0.003159,((01_AE.CN.2004.04CNLN77.EF122542:0.0447886480,01_AE.TH.2000.C002F1P12.GU458431:0.0152017087):0.006136,((01_AE.TH.2001.C044F1P491.GU458506:0.0487839862,01_AE.TH.2001.C044M1P492.GU458507:0.0557984152):0.031482,01_AE.TH.2004.5023_Gag_db.HM627669:0.0571566844):0.015475):0.003963):0.006573,01_AE.CN.2003.03CNLN47.EF122530:0.0582098361):0.011312,01_AE.LA.2011.VI38M3097.MG760414:0.0837991770):0.009433,01_AE.TH.2006.5125_Gag_db.HM627739:0.0154387453):0.082759,(((((((((A6.UA.2000.98UA0116.AF413987:0.0246111550,(((A6.CY.2007.CY213.JF683763:0.0463186455,A6.CN.2013.12429.MF684328:0.0490803267):0.005854,A6.RU.2013.ARH066.MH330345:0.0454026674):0.003117,A6.RU.2014.DEMA614RU012.MT222944:0.0540096053):0.006029):0.006014,((((A6.CY.2009.CY255.JF683798:0.0556297728,A6.RU.2013.ARH042.MH330341:0.0262953836):0.005807,(A6.UA.2011.DEMA111UA009.KU749401:0.1016662277,A6.RU.2013.ARH047.MH330342:0.0622321649):0.032732):0.006416,A6.UA.2012.DEMA112UA040.KY658682:0.0515864908):0.002929,(A6.RU.2007.Irkutsk_5.JQ292891:0.0612757747,A6.RU.2014.RU_ERS_726_2014.MZ427727:0.0602482897):0.003134):0.008556):0.003011,((A6.CY.2005.CY057.EU673425:0.0230496894,(A6.RU.2015.DEMA615RU028.MT222949:0.0612402365,((A6.RU.2015.RU_ERS_551_2015.MT318157:0.0626431734,A6.RU.2019.RU_ERS_2647_2019.MZ427749:0.0417929543):0.003013,A6.RU.2019.RU_ERS_3748_2019.MZ427738:0.0665671941):0.009672):0.010016):0.003319,((((A6.RU.2008.RUA001.JQ292893:0.0345857538,A6.RU.2008.DEMA108RU003.KF716491:0.0632178860):0.007069,A6.RU.2013.ARH029.MH330338:0.0386495043):0.006908,A6.RU.2013.ARH061.MH330344:0.0288031279):0.005972,((A6.RU.2011.11RU6950.JX500694:0.0158570755,A6.RU.2013.ARH011.MG902951:0.0465563702):0.003448,(A6.RU.2013.ARH001.MG902950:0.0763749097,(A6.RU.2012.BLG038.MH330351:0.0281968841,A6.RU.2019.RU_ERS_3734_2019.MZ427743:0.1230857411):0.006114):0.002888):0.005715):0.000002):0.003230):0.006548,(((((((A6.RU.2008.PokA1Ru.FJ864679:0.0347755656,A6.RU.2016.DEMA616RU026.MN703139:0.0553220222):0.024180,A6.UA.2012.DEMA112UA024.KU749403:0.0444607308):0.009501,A6.BY.2013.PV85.KT983615:0.0394909175):0.004618,(A6.UA.2011.DEMA111UA002.KU749399:0.0382640253,A6.RU.2012.BLG044.MH330354:0.0326694374):0.006680):0.004651,(A6.RU.2012.BLG035.MH330350:0.0535289856,A6.RU.2014.DEMA614RU024.MT222948:0.0629614599):0.009002):0.003128,(A6.RU.2012.BLG033.MH330349:0.0753033733,((A6.RU.2012.BLG043.MH330353:0.0356733421,A6.RU.2012.BLG051.MH330356:0.0374704556):0.017308,(A6.RU.2012.BLG045.MH330355:0.0623217404,A6.RU.2017.RU_ERS_1414_2017.MT370002:0.0621883178):0.005676):0.012155):0.014877):0.002873,(A6.RU.2006.RU_915_1038.JQ292898:0.0373515169,((((A6.RU.2010.10RU6792.JX500695:0.0381700801,A6.RU.2016.DEMA616RU023.MN703138:0.0443442209):0.006524,A6.RU.2008.DEMA108RU004.KF716492:0.0438564623):0.003324,(A6.RU.2012.BLG015.MH330347:0.0514650395,A6.RU.2012.BLG032.MH330348:0.0415321983):0.009802):0.000003,(A6.UA.2012.DEMA112UA030.KU749404:0.0339007205,A6.RU.2014.DEMA614RU017.MT222946:0.0620838109):0.012617):0.002952):0.002959):0.000002):0.005929,(((A6.UA.2012.DEMA112UA034.KU749405:0.0481105009,A6.RU.2013.ARH036.MH330340:0.0187846215):0.021307,A6.RU.2012.BLG041.MH330352:0.0396033239):0.007063,A6.UA.2012.DEMA112UA013.KY658681:0.0662215446):0.001240):0.003173,A6.RU.2014.DEMA614RU018.MT222947:0.0290781425):0.003510,((A6.IT.2002.60000.EU861977:0.0668294114,A6.RU.2013.ARH068.MH330346:0.0469440494):0.011632,A6.RU.2013.ARH028.MH330337:0.0412113169):0.009937):0.002143,A6.UA.2011.DEMA111UA008.KU749400:0.0515073580):0.027615,A6.RU.2013.ARH033.MH330339:0.0287584847):0.047561):0.015211,((A1.RW.2011.DEMA111RW002.KF716472:0.0859363589,A1.RW.2006.DEMA106RW003.KU749423:0.0830049272):0.030955,A1.RW.2017.REM_29F_Con.MZ642260:0.1060010910):0.026156):0.048663,(((((((((((((((((((((((((((C.IN.1993.93IN101.AB023804:0.0244377198,C.IN.2000.NARI_GAG_2.AY484420:0.0589212556):0.005946,(C.IN.1993.93IN999.AF067154:0.0385642595,(C.IN.1999.50813.AF533126:0.0175184113,(C.IN.1999.50322.AF533128:0.0204860999,C.ZA.2003.03ZASK026B2.DQ011165:0.0796897125):0.011528):0.004184):0.005580):0.006265,C.NP.2011.11NP068.KF823021:0.1177661905):0.006677,(((C.IN.1995.95IN21068.AF067155:0.0341198573,(C.IN.1999.IMP4.AF533136:0.0333161052,C.IN.1999.49587.AF533140:0.0302821633):0.033424):0.002999,(C.IN.1993.93IN904.AF067157:0.0316609067,C.IN.1994.94IN11246.AF067159:0.0320878907):0.010055):0.007428,(C.IN.2000.NARI_GAG_1.AY484419:0.0622032204,((((C.CN.2009.154.JQ898163:0.0446788738,C.CN.2009.DH22.KF250404:0.0287819439):0.013287,((C.CN.2009.09YNLX090sg.KC898995:0.0293864834,C.NP.2011.11NP082.KF823027:0.0935431383):0.007576,C.CN.2009.DH21.KF250403:0.0533504925):0.010607):0.007854,(C.CN.2006.06YNLC028sg.KC898980:0.0297434249,C.CN.2009.09YNLX133sg.KC898996:0.0334990758):0.003153):0.005473,((C.CN.2009.162.JQ898165:0.0412483794,(((((((((((((((((C.CN.2012.4048.KJ820029:0.0563211348,07_BC.CN.2018.A18070.MW732828:0.0485297328):0.012845,07_BC.CN.2009.1151.KJ820165:0.0176540737):0.007232,07_BC.CN.2009.1217.KJ820210:0.0515610464):0.006484,((07_BC.CN.2000.00CNLN04.EF122526:0.0311298923,(07_BC.CN.2007.SC4461.JX392354:0.0292682857,07_BC.CN.2009.1351.KJ820281:0.0363382531):0.006338):0.003020,((((((07_BC.CN.2009.1135.KJ820153:0.0548196943,07_BC.CN.2009.1245.KJ820229:0.0286917124):0.008997,07_BC.CN.2009.1192.KJ820196:0.0788815772):0.007265,07_BC.CN.2009.1222.KJ820213:0.0237029037):0.008354,07_BC.CN.2009.1181.KJ820186:0.0266060920):0.010412,(07_BC.CN.2009.1246.KJ820230:0.0403323470,07_BC.CN.2009.1269.KJ820244:0.0372975107):0.003206):0.006658,(07_BC.CN.2009.1325.KJ820262:0.0269453498,07_BC.CN.2009.1372.KJ820292:0.0579240291):0.015468):0.004782):0.004530):0.000003,(07_BC.CN.2009.1370.KJ820290:0.0486344526,07_BC.CN.2018.A18110.MW732829:0.0275667322):0.028861):0.005493,(07_BC.CN.2007.SC4496.JX392355:0.0430160812,(07_BC.CN.2006.Xinjiang_2006_713.JX392384:0.0482843174,((07_BC.CN.2009.1206.KJ820203:0.0579705999,07_BC.CN.2009.1228.KJ820216:0.0462656794):0.015098,07_BC.CN.2009.sc80.KJ820407:0.0408486213):0.000003):0.006626):0.005947):0.000002,07_BC.CN.2009.1249.KJ820232:0.0720962059):0.004791,(((07_BC.CN.2010.10CNgx1402.JQ028285:0.0884862599,(07_BC.CN.2009.1141.KJ820157:0.0212130223,07_BC.CN.2009.958.KJ820357:0.0597077756):0.006677):0.000002,07_BC.CN.2009.1153.KJ820167:0.0498214281):0.000003,07_BC.CN.2009.1268.KJ820243:0.0612633216):0.006019):0.000003,07_BC.CN.2009.1183.KJ820188:0.0336865190):0.004650,((07_BC.CN.2000.HH043.AB078681:0.0352289706,07_BC.CN.2009.1185.KJ820190:0.0336120527):0.000003,((((07_BC.CN.2007.SC4365.JX392351:0.0393571673,(07_BC.CN.2009.1137.KJ820154:0.0319546004,(07_BC.CN.2009.996.KJ820381:0.0669520370,07_BC.CN.2019.B19649.MW732854:0.0401853764):0.003763):0.003073):0.004414,07_BC.CN.2009.1152.KJ820166:0.0346657958):0.005203,((07_BC.CN.2009.1148.KJ820163:0.0219501704,07_BC.CN.2009.970.KJ820364:0.0343249999):0.006508,(07_BC.CN.2009.1156.KJ820170:0.0394942243,07_BC.CN.2009.1169.KJ820178:0.0128860860):0.015341):0.004376):0.006341,(((07_BC.CN.2009.1170.KJ820179:0.0245601005,07_BC.CN.2019.DLZ19089.MW732871:0.0774123358):0.006852,(07_BC.CN.2019.HBN077.MT583063:0.0586781115,07_BC.CN.2019.D19489.MW732870:0.0635681140):0.020979):0.006508,((07_BC.CN.2009.1385.KJ820301:0.0473421385,07_BC.CN.2009.sc60.KJ820396:0.0308885353):0.010591,07_BC.CN.2019.HBN008.MT582998:0.0361901850):0.007464):0.000003):0.003094):0.006207):0.003793,((((07_BC.CN.2002.02CNKM207.AB213689:0.0352504909,07_BC.CN.2009.1266.KJ820242:0.0426449260):0.006816,07_BC.CN.2002.02CNLN41.EF122525:0.0517080356):0.000427,(07_BC.CN.2007.JS070205.KF250374:0.0339129860,07_BC.CN.2009.1163.KJ820174:0.0504151716):0.014046):0.005745,((((07_BC.CN.2008.YL080430.JX392361:0.0327731776,07_BC.CN.2009.1223.KJ820214:0.0862653163):0.009889,07_BC.CN.2009.1144.KJ820160:0.0732631875):0.003717,07_BC.CN.2006.SC070059.KF250376:0.0219795635):0.003626,(07_BC.CN.2007.GD070145.KF250371:0.0290120966,(07_BC.CN.2009.1229.KJ820217:0.0298417142,(07_BC.CN.2009.926.KJ820333:0.0189556824,07_BC.CN.2009.930.KJ820335:0.0390877429):0.036317):0.000003):0.003123):0.000002):0.006164):0.002093,((((((((((((((((C.CN.2009.ZHP-75-gag.KT191920:0.0220644942,07_BC.CN.2019.VCT19045.MW732892:0.0372801115):0.011908,07_BC.CN.2008.1114.HQ215552:0.0269142113):0.006715,(((07_BC.CN.2019.HBN015.MT583005:0.0641223631,07_BC.CN.2019.HBN055.MT583042:0.0277817453):0.010655,07_BC.CN.2018.A18176.MW732833:0.0525543727):0.000003,((07_BC.CN.2019.B19428.MW732841:0.0265627284,07_BC.CN.2019.VCT19035.MW732888:0.0281915612):0.013293,(07_BC.CN.2019.B19504.MW732845:0.0407629852,07_BC.CN.2019.C19272.MW732859:0.0370791042):0.000002):0.022074):0.010524):0.003162,((07_BC.CN.2013.13CZ026.KX198568:0.0179754140,(07_BC.CN.2019.B19028.MW732837:0.0354177477,07_BC.CN.2019.VCT19002.MW732873:0.0628075550):0.010775):0.006759,(07_BC.CN.2019.HBN047.MT583035:0.0864001392,07_BC.CN.2019.VCT19022.MW732882:0.0509952276):0.010288):0.009811):0.003686,(((C.CN.2013.7271.MH636001:0.0170856843,07_BC.CN.2019.VCT19034.MW732887:0.0531053858):0.006519,07_BC.CN.2019.C19012.MW732858:0.0303789002):0.008606,((07_BC.CN.2010.2803.JQ900846:0.0571937750,(07_BC.CN.2019.HBN080.MT583066:0.0546055810,07_BC.CN.2019.B19652.MW732855:0.0202718401):0.005980):0.006728,07_BC.CN.2019.C19140.MW732860:0.0311366078):0.012768):0.014672):0.002258,(((07_BC.CN.2009.2893.JQ900926:0.0327277661,07_BC.CN.2019.HBN021.MT583010:0.0508537584):0.007553,07_BC.CN.2019.C19279.MW732861:0.0488388985):0.004100,07_BC.CN.2019.HBN085.MT583070:0.0450277717):0.004009):0.013298,((((((07_BC.CN.2007.07LN134.FJ531426:0.0226174667,(07_BC.CN.2019.HBN062.MT583049:0.0613118647,07_BC.CN.2019.HBN074.MT583060:0.0283486852):0.019445):0.007906,07_BC.CN.2019.C19340.MW732862:0.0527418577):0.003842,(07_BC.CN.2010.3414.JQ235001:0.0307578658,07_BC.CN.2010.2807.JQ900849:0.0196442216):0.009675):0.009798,(07_BC.JP.2013.Y170.LC645679:0.0461884981,((07_BC.CN.2019.HBN029.MT583018:0.0374778068,07_BC.CN.2019.HBN072.MT583058:0.0339400840):0.009461,07_BC.CN.2019.VCT19026.MW732885:0.0433496071):0.002952):0.006917):0.003580,(07_BC.CN.2010.3411.JQ234999:0.0242393933,(07_BC.CN.2019.HBN027.MT583016:0.0682049675,07_BC.CN.2019.VCT19003.MW732874:0.0402705513):0.014001):0.001469):0.005812,((((07_BC.CN.2019.HBN016.MT582979:0.0428418969,07_BC.CN.2019.B19278.MW732840:0.0501794700):0.017215,(07_BC.CN.2019.HBN024.MT583013:0.0579346674,07_BC.CN.2019.HBN044.MT583033:0.0266348522):0.027466):0.004612,07_BC.CN.2019.B19539.MW732846:0.0360892478):0.003477,(07_BC.CN.2019.HBN006.MT582996:0.0503307864,07_BC.CN.2019.HBN068.MT583054:0.0247560050):0.009303):0.005900):0.003970):0.002181,07_BC.CN.2019.HBN041.MT583030:0.0773985008):0.003476,(((C.CN.2016.BJSJS2016S082.MH921002:0.0353844569,((07_BC.CN.2009.214.KJ820321:0.0479010582,(07_BC.CN.2019.VCT19009.MW732876:0.0554870776,07_BC.CN.2016.GX2016EU01.OM373318:0.0590002157):0.009028):0.004096,07_BC.CN.2019.HBN051.MT583039:0.0659516989):0.014320):0.020378,07_BC.CN.2019.HBN071.MT583057:0.0227245144):0.006368,07_BC.CN.2019.HBN050.MT583038:0.0531752195):0.006151):0.000003,(((07_BC.CN.2009.sc51.KJ820391:0.0643192173,07_BC.CN.2018.VCT19030.MW732886:0.0285459122):0.013277,07_BC.CN.2019.VCT19061.MW732896:0.0462086987):0.007061,07_BC.CN.2019.HBN049.MT583037:0.0434994013):0.002962):0.006306,07_BC.CN.2019.HBN037.MT583026:0.0271848317):0.009797,(07_BC.CN.2019.HBN046.MT583034:0.0406203157,07_BC.CN.2019.HBN059.MT583046:0.0153462614):0.008273):0.003036,07_BC.CN.2009.2840.JQ900879:0.0338074013):0.003155,(((07_BC.CN.2007.SC4064.JX392348:0.0327229769,(07_BC.CN.2007.XJ5210.JX392357:0.0436511733,07_BC.CN.2007.XJ5304.JX392359:0.0416398468):0.015543):0.013857,07_BC.CN.2009.sc71.KJ820401:0.0540470927):0.000002,(07_BC.CN.2006.Sichuan_2006_SC006.JX392378:0.0095394678,07_BC.VN.2013.VN_485.MT635171:0.0835700229):0.009486):0.006114):0.005911,(((((((07_BC.CN.2005.XJDC6431_2.EF368372:0.0554380862,07_BC.CN.2007.07CNYN303.KF835494:0.0481239891):0.011292,07_BC.CN.2018.A18042.MW732826:0.0477768202):0.015155,07_BC.CN.2009.1124.KJ820145:0.0521747831):0.002381,07_BC.CN.2009.1314.KJ820257:0.0596918125):0.004462,(07_BC.CN.2007.07CNYN324.KF835511:0.0743059591,07_BC.CN.2019.VCT19036.MW732889:0.0824690786):0.015119):0.004169,(07_BC.CN.2007.SC4043.JX392347:0.0324460505,((07_BC.CN.2006.Sichuan_2006_SC020.JX392380:0.0357759545,07_BC.CN.2006.Sichuan_2006_SC124.JX392382:0.0320050436):0.006863,07_BC.CN.2006.Xinjiang_2006_709.JX392383:0.0366470976):0.002830):0.019809):0.003988,(07_BC.CN.2009.1296.KJ820255:0.0409836248,07_BC.CN.2009.1365.KJ820287:0.0295214243):0.002546):0.000283):0.002996,(((((((07_BC.CN.2000.WS001.AB078694:0.0151701631,(07_BC.CN.2007.XJ5050.JX392356:0.0447162057,07_BC.CN.2009.967.KJ820361:0.0663282177):0.006693):0.003721,((((07_BC.CN.2007.07CNYN349.KF835532:0.0330550232,07_BC.CN.2009.1274.KJ820248:0.0344451786):0.006162,07_BC.CN.2009.1270.KJ820245:0.0365418297):0.009640,07_BC.CN.2009.1252.KJ820235:0.0567851907):0.012660,((07_BC.CN.2009.1138.KJ820155:0.0469430424,07_BC.CN.2009.943.KJ820346:0.0338259028):0.008652,(07_BC.CN.2009.1379.KJ820297:0.0516411738,(07_BC.CN.2009.sc61.KJ820397:0.0395620153,07_BC.CN.2009.sc63.KJ820399:0.0331005060):0.014216):0.011689):0.006747):0.000002):0.000002,(07_BC.CN.2009.1171.KJ820180:0.0322225159,07_BC.CN.2009.1343.KJ820275:0.0679105011):0.008227):0.003015,((07_BC.CN.2002.02CNLN23.EF122515:0.0188121025,07_BC.CN.2019.B19565.MW732848:0.0799563346):0.003680,((((07_BC.CN.2007.XJ5284.JX392358:0.0301884425,(07_BC.CN.2009.1348.KJ820279:0.0531035372,07_BC.CN.2009.sc35.KJ820385:0.0447469125):0.019793):0.011472,07_BC.CN.2009.948.KJ820349:0.0693528073):0.007034,((07_BC.TW.2013.pCRF07.KF234628:0.0450588531,07_BC.CN.2006.ZJ2006001.KP178445:0.0783191370):0.007450,07_BC.CN.2007.NX070014.KF250375:0.0434685395):0.003641):0.001845,07_BC.CN.2009.1131.KJ820150:0.0904057863):0.000003):0.003918):0.000003,(07_BC.CN.2009.2834.JQ900874:0.0450695332,07_BC.CN.2009.1146.KJ820162:0.0393446273):0.009218):0.003209,((07_BC.CN.2007.SC4286.JX392350:0.0572823015,((07_BC.CN.2009.1127.KJ820147:0.0272117537,07_BC.CN.2009.934.KJ820338:0.0377188837):0.003660,07_BC.CN.2009.sc39.KJ820388:0.0233039085):0.014906):0.006117,07_BC.CN.2006.Sichuan_2006_SC008.JX392379:0.0295575734):0.015184):0.003492,(07_BC.CN.2002.02CNLN43.EF122528:0.0484188739,(07_BC.CN.2008.YL080272.JX392360:0.0319153633,07_BC.CN.2008.YL080443.JX392362:0.0230118528):0.012437):0.003188):0.003505):0.005995):0.003200,07_BC.CN.2005.pXJDC6291-13.KC492737:0.0288990928):0.002873,((07_BC.CN.2005.XJN0084.EF368371:0.0487456045,07_BC.CN.2009.1194.KJ820197:0.0557270573):0.002648,07_BC.CN.2009.1204.KJ820201:0.0620973199):0.007118):0.003199,07_BC.CN.2001.01CNKM012.AB213675:0.0204765855):0.003404,(07_BC.CN.2002.02CNKM202.AB213684:0.0288952534,07_BC.CN.2007.XJ070248.KF250377:0.0604632262):0.014541):0.002250,(07_BC.CN.2009.1159.KJ820172:0.0332029561,07_BC.CN.2009.1209.KJ820205:0.0424483053):0.004709):0.026648):0.030622,(((C.CN.2009.1440.JQ898198:0.0571657157,C.CN.2006.06YNLC016.KC189113:0.0522276231):0.009821,C.CN.2006.06YNLC052.KC189125:0.0327381369):0.009100,C.CN.2006.06YNLC002.KC189110:0.0895120656):0.006467):0.003846):0.009393):0.003773):0.005221):0.002370,(C.ZA.1998.TV001A.AF391251:0.0584644652,C.ZA.2004.04ZASK174B1.AY901980:0.0692376183):0.023948):0.005613,(C.IN.1999.60080.AF533118:0.0448678563,(C.IN.2009.T125_2139.gp1.KC156179:0.0627377514,((C.IN.2015.SC008.KY713229:0.0609924110,C.IN.2014.HIVDRDB-12-14-18.MK248547:0.0901305607):0.008363,C.IN.2015.SHE001.KY713236:0.0871718637):0.009116):0.018887):0.002868):0.005925,(((((((((C.ZA.1998.TV019A.AF391269:0.0342302225,C.ZA.2010.100377_200.KF208812:0.0465255259):0.008034,C.ZA.2003.03ZAPS048MB1.DQ396364:0.0792639656):0.005904,(C.ZA.2003.03ZASK034B1.AY878065:0.0577488851,C.ZA.2003.03ZASK073B1.AY901970:0.0540865123):0.006430):0.036143,((C.ZM.2009.ZM236M_12-Feb-2009.KP715794:0.0755091100,(C.IN.2015.SC063.KY713240:0.0431685489,C.IN.2015.SC064.KY713241:0.1016486349):0.023291):0.020054,(C.IN.2015.SC013.KY713230:0.0844185070,(C.IN.2015.SC085.KY713235:0.0934284845,C.IN.2015.SC061.KY713239:0.0679609012):0.019434):0.028390):0.000003):0.003774,((C.IN.1999.01IN565_10.AY049708:0.0667587458,(C.NP.2011.11NP080.KF823026:0.0890777500,C.NP.2011.11NP115.KF823035:0.0578763372):0.011211):0.007861,((C.ZM.2006.ZM563M_12-Apr-2006.KP715839:0.0790710621,C.IN.2015.NIRT006.KX069224:0.0611342033):0.025387,C.IN.2015.NIRT005.KX069223:0.0642157136):0.014700):0.006974):0.012889,((((C.IN.2010.T004-M0.KF578465:0.0630262062,C.IN.2015.15-100.MK248530:0.0687160243):0.020740,(C.IN.2015.SC022.KY713233:0.0309014034,C.IN.2015.SC023.KY713247:0.0517490586):0.047177):0.018092,C.NP.2011.11NP004.KF823016:0.0588901840):0.003083,(C.NP.2011.11NP069.KJ541878:0.1338148317,(C.NP.2011.11NP102.KJ541880:0.1278931424,C.SE.2014.091SE.MF373193:0.1020298171):0.017840):0.000003):0.006362):0.000002,(((C.CN.2004.04CNLN71.EF122539:0.0767575583,((((C.CN.2009.1444.JQ898199:0.0468761103,C.IN.2000.DEMC00IN008.KP109483:0.0363308888):0.011077,(C.NP.2011.11NP014.KJ541871:0.1123511378,C.NP.2011.11NP041.KJ541875:0.1203060129):0.026862):0.003871,C.IN.2014.BJMC-177.MK248574:0.0490343054):0.008316,C.NP.2011.11NP074.KF823022:0.0615976210):0.003188):0.010193,C.NP.2015.NP13.MK493076:0.0472161273):0.006312,C.NP.2011.11NP007.KF823017:0.0582792136):0.009598):0.005890,(((C.IN.2000.NARI_GAG_3.AY484421:0.0216969152,C.NP.2015.NP32.MK493078:0.1177064654):0.012051,C.IN.1999.DEMC99IN004.KP109489:0.0543041382):0.005854,C.MW.2016.1-0594-8.MT781785:0.0718187600):0.004218):0.005944,((C.ZA.1999.DU179.AY043174:0.0588269395,((((((((C.ZA.1998.98ZA528.AY158535:0.0588305728,C.ZA.2005.SK332.HM593337:0.0563444329):0.017548,C.ZA.2004.04ZASK148B1.DQ093590:0.0632770124):0.013605,C.ZA.1999.99ZALT46.EU293450:0.0652047854):0.008457,(C.ZA.2003.03ZAPS051MB1.DQ396385:0.0697530146,C.ZA.2005.2005_ZA_5079B.KP056169:0.0895738242):0.020627):0.007725,(C.MW.2016.1-0138-3.MT781650:0.0964562178,C.MW.2016.1-0362-2.MT781702:0.0967807890):0.045136):0.011225,(C.ZA.2006.SK435.HM593444:0.0368617094,C.ZM.2010.ZM290F_18-May-2010.KP715798:0.1166820536):0.015381):0.018378,C.ZA.2004.04ZAPS169MB1.DQ396393:0.0435727523):0.003171,((((C.IN.2001.NARI_GAG_5.AY484423:0.0446629797,C.NP.2011.11NP093.KF823033:0.0610798603):0.010308,(C.CH.2010.pBV35.KJ689272:0.1319961721,C.IN.2014.AFMC-58.MK248559:0.0604625271):0.022669):0.008039,(((C.ZM.2004.ZM182M.FJ606234:0.0516075349,(C.MW.2009.703010256.gp1.JQ779098:0.1047479718,C.IN.2015.SC018.KY713238:0.0752524460):0.011802):0.011979,(C.IN.2011.NIRT009.KX069227:0.0831369454,C.MW.2017.1-1148-4.MT781905:0.1309923575):0.013545):0.011427,C.IN.2015.NIRT008.KX069226:0.0845009148):0.008858):0.003227,C.NP.2011.11NP046.KF823020:0.0509922311):0.003730):0.006326):0.000002,((((C.NP.2011.11NP015.KF823019:0.0590342409,C.IN.2015.NIRT001.KX069219:0.0987545126):0.021630,(C.NP.2011.11NP076.KF823024:0.1012531085,C.MW.2016.1-0224-9.MT781666:0.0955021002):0.021870):0.012801,((C.NP.2011.11NP089.KF823030:0.0647294422,C.NP.2011.11NP095.KF823034:0.0460636157):0.025589,C.NP.2015.NP20.MK493077:0.0696124138):0.009368):0.006771,C.IN.2014.BJMC-101.MK248565:0.0601347600):0.009515):0.003331):0.003040):0.000003,((C.IN.1998.98IN012.AF286231:0.0504475758,(C.IN.1999.50950.AF533130:0.0494758762,C.IN.1999.70177.AF533131:0.0129052590):0.000003):0.008753,(((C.IN.1998.98IN022.AF286232:0.0686935348,C.CN.2007.07CNYN328.KF835515:0.0688628942):0.019771,C.CN.2009.1452.JQ898201:0.0483556226):0.014496,(((((C.IN.1999.80496.AF533134:0.0464509693,C.IN.2015.NIRT003.KX069221:0.0767506304):0.007599,C.IN.2015.SC065.KY713242:0.1064439087):0.006055,C.CN.1998.YNRL9840.AY967806:0.0187921218):0.009968,C.IN.2001.NARI_GAG_4.AY484422:0.0439998069):0.004831,C.IN.1999.DEMC99IN002.KP109487:0.0469636831):0.009965):0.008604):0.004372):0.003132,((C.ZM.2002.02ZM112.AB254143:0.0247918415,(C.ZM.2004.ZM254F.FJ606322:0.0940311502,C.IN.2015.SC073.KY713244:0.1046107746):0.030784):0.009762,C.ZA.2004.04ZASK169B1.DQ396381:0.0758971354):0.012815):0.003472,(((((((((((((((((((((C.ZM.2002.02ZM108.AB254141:0.0681950098,C.MW.2016.1-0368-4.MT781705:0.0859985174):0.016524,(C.BW.2000.00BW17835.AF443096:0.0918588584,C.ZA.2005.2005_ZA_5086B.KP056171:0.0394320047):0.019689):0.004883,C.ZA.2010.100379_200.KF208814:0.0781823034):0.003737,C.ZA.2003.03ZASK094B1.AY878070:0.0720656646):0.004359,(C.ZA.2005.CAP069_2_00.EU347685:0.0286614034,C.ZM.2006.ZM1124F.KM048480:0.1118297920):0.017800):0.008680,(((C.BW.1996.96BWM032.AF443075:0.0639870460,C.ZM.2005.ZM560F.KM048985:0.0992691806):0.002563,C.BW.2015.074-C-312-1-1_w94_427.MK458191:0.1185372760):0.014844,(C.ZA.2000.1178MB.AY463233:0.0632112825,(C.ZM.2007.ZM44F_09-Jun-2007.KP715833:0.0262004638,C.ZA.2015.Pt3.1_S1150.MK643591:0.1105783818):0.029287):0.009210):0.008714):0.005846,((((C.ZA.1998.TV008A.AF391260:0.0597121879,(C.ZA.2004.04ZASK163B1.AY901979:0.0539723744,C.ZA.2004.04ZAPS206B1.DQ164126:0.1079355503):0.020071):0.004840,(((((C.ZA.2003.SK065B1.AY772694:0.0493061501,(C.TZ.2003.H569.FJ853578:0.1003875055,C.ZA.2008.BP00016_LH01.JN687643:0.0659659448):0.015815):0.007286,((C.ZA.2003.03ZAPS136MB1.DQ351231:0.0529280338,C.ZA.2011.AS21-0187_B7.KM192625:0.0791593798):0.008968,C.ZA.2003.03ZAPS054MB2.DQ369988:0.0460936590):0.000002):0.006500,(C.ZA.2003.03ZASK005B2.DQ011175:0.0672886905,C.ZA.2003.03ZAPS079B1.DQ093592:0.0872707787):0.000362):0.002500,C.ZA.2008.AS1-0876_B1.KM192379:0.0929910488):0.012187,(C.ZA.2002.02ZAPS001MB1.DQ275648:0.0412953908,C.ZA.2005.2005_ZA_3018B.KP056164:0.0646862476):0.021249):0.009640):0.004451,C.ZA.2006.CAP040_2_01.JF704683:0.0811753745):0.009266,C.ZA.1997.97ZA003.AY118165:0.0452517229):0.008018):0.008006,((((((((C.BW.1996.96BW15B03.AF110973:0.0284949257,(((C.BW.2000.00BW1686.AF443093:0.0562634122,C.ZA.2005.CAP008_2_00.EU347676:0.0612988576):0.010618,(C.ZA.2004.04ZASK142B1.DQ011167:0.0622928454,C.ZA.2003.03ZAPS112MB2.DQ396386:0.0886046748):0.037883):0.027414,C.ZA.2004.04ZASK173B1.DQ093604:0.0847911818):0.008870):0.022640,(((C.ZA.2003.SK040B1.AY703908:0.0757004835,C.ZA.2003.03ZASK118B1.DQ011169:0.0383808306):0.053699,(C.ZA.2007.503_11441_B1.KT183271:0.0590851557,C.ZA.2016.CAP336-B-W10.MN097680:0.0806356319):0.025429):0.011435,(C.US.2014.M0118v1d14-5M04-C5.KT982201:0.0583283661,C.MW.2009.CH1064.PL.080409.A2.01.KY111987:0.1110020316):0.025869):0.018864):0.013052,((((((((((((((C.IN.1999.49670.AF533121:0.0359637804,C.IN.1999.50581.AF533125:0.0531429019):0.022080,C.ZA.2005.2005_ZA_5045B.KP056166:0.1001314123):0.005760,C.ZA.2009.AS3-0458_B7.KM192746:0.0715923179):0.015661,C.ZA.2000.1192M3M.AY463219:0.0891735234):0.010609,(C.ZA.2003.03ZASK010B2.DQ164104:0.0585112940,C.ZA.2003.03ZAPS097MB1.DQ351230:0.0745002747):0.012193):0.005242,C.ZA.1999.ZA8119636.KU168308:0.0567254873):0.005878,(C.ZA.2007.CH107_TF.MN202471:0.0769334727,C.MW.2016.1-0269-8.MT781676:0.1065960205):0.010022):0.008606,C.ZA.2004.04ZASK182B1.AY878054:0.0575400158):0.001025,(((C.ZA.2004.04ZAPS201B1.DQ164111:0.0879371810,C.ZA.2006.SK431.HM593441:0.0601108923):0.003403,(C.ZA.2005.CAP200_2_00.EU347658:0.0863133494,C.ZA.2005.SK251.HM593255:0.0400724349):0.014478):0.013330,(C.ZA.2005.SK315.HM593320:0.0645332363,C.ZA.2006.SK359.HM593364:0.0381467664):0.009309):0.007607):0.007506,(C.ZA.2004.04ZASK147B1.DQ164114:0.0618374324,C.ZA.2011.AS3-0942_B7.KM192820:0.0915090137):0.019113):0.010432,((C.ZA.2000.1134MB.AY463217:0.0683162605,C.ZA.2005.CAP256_2_00.EU347706:0.0582363557):0.028041,((C.ZA.2004.04ZASK139B1.AY878072:0.0937267680,C.ZA.2003.SK100.HM593107:0.0455641740):0.038308,C.ZA.1999.99ZALT39.EU293447:0.1277429804):0.004071):0.008897):0.006935,(((C.ZA.2003.03ZASK011B2.AY901965:0.0610414124,C.ZA.2003.03ZAPS140MB1.DQ369981:0.0540899152):0.005735,C.ZA.2004.04ZAPS172MB1.DQ275659:0.0680481750):0.007283,(C.ZA.2011.AS5-0968_B7.KM192982:0.0773589205,C.ZA.2014.Pt2.1_S1068.MK643550:0.0413342803):0.012076):0.010303):0.008229,((C.ZA.2003.03ZAPS133MB1.DQ275646:0.0642883108,C.ZA.2008.503_06150_1.KT183155:0.0623885626):0.009908,C.ZA.2003.03ZAPS023MB1.DQ351225:0.0877071731):0.003087):0.007189,((C.ZA.2002.02ZAPS013MB1.DQ351222:0.0568126086,C.ZA.2005.SK348.HM593353:0.0523352004):0.006726,C.ZA.2005.CAP229_7w.GQ999985:0.0368582290):0.012342):0.000002):0.009408,((C.ZA.2000.1210MB.AY463221:0.0427298306,C.ZA.2004.04ZASK151B1.AY901977:0.0353940801):0.007415,(((C.ZA.2003.03ZASK006B2.AY878056:0.0932801392,C.ZA.2004.04ZASK168B1.AY878058:0.0656756868):0.007048,(C.ZA.2004.04ZASK180B1.AY878059:0.0633183795,C.ZA.2005.05ZASK244B1.DQ369992:0.0899350676):0.007658):0.010762,C.ZA.2005.CAP228_2_01.EU347667:0.0362107676):0.012456):0.005860):0.005562,(((((((((C.ZA.1998.TV018.AF391268:0.0520257338,(C.ZA.2005.CAP174_2_00.EU347691:0.0539305384,C.ZA.2006.SK378.HM593384:0.0428523957):0.011002):0.004824,C.ZA.2010.100335_200.KF208774:0.0632064132):0.006307,((C.ZA.2003.03ZASK058B2.AY901967:0.0615286900,C.ZA.2006.SK365.HM593371:0.0651717770):0.012030,(C.ZA.2003.03ZASK084B1.AY901981:0.0868167051,C.ZA.2003.03ZAPS089MB1.DQ351216:0.0345967883):0.007654):0.004295):0.006251,C.ZA.2003.SK105.HM593112:0.0468594013):0.003298,((C.ZA.2004.04ZASK154B1.AY878071:0.0685070446,(C.ZA.2008.BP00012_LH01.JN687641:0.0446381266,C.ZA.2011.AS33-0182_B6.KM192828:0.0935694406):0.020393):0.004316,C.ZA.2003.03ZAPS025MB1.DQ351226:0.0630231225):0.004555):0.013939,C.ZA.2000.1217MB.AY463226:0.0627894874):0.007862,(C.ZA.2003.SK041B1.AY772693:0.0338655123,C.TZ.2003.H533.FJ853573:0.0738467355):0.015065):0.004468,(C.ZA.2004.04ZASK155B1.AY901978:0.0756717190,C.ZA.2006.SK433.HM593443:0.0432694032):0.011418):0.000002,(((((((C.BW.2000.00BW38428.AF443109:0.0781250135,C.ZA.2000.1225MB.AY463227:0.0473420729):0.022178,(C.ZM.2001.ZM173F.FJ606221:0.0788774634,(C.KE.2005.05KE369195V4.KT022371:0.0510127985,C.TZ.2004.CO6322V4.KX907405:0.0559130877):0.022445):0.011814):0.018479,((C.ZM.2006.ZM1494F.KM048562:0.0389163951,C.ZM.2008.ZM1808F_24-Jan-2008.KP715782:0.0553123913):0.035553,C.ZA.2016.CAP188-B-W31.MN097551:0.0901044945):0.017056):0.013369,(C.BW.2005.OJ_044.HQ696833:0.0869409621,C.IN.2014.BJMC-180.MK248575:0.0536306599):0.009398):0.016626,(((((((C.ZA.2004.04ZASK146.AY772699:0.0705325596,C.ZA.2013.HIV1_FR004_D11_CVL-1.MH933705:0.0651098258):0.014450,C.ZA.2003.03ZASK076B1.AY901975:0.0846607613):0.009918,C.ZA.2007.AS3_0017_B2.HQ696808:0.0965953919):0.010382,C.ZA.2005.SK354.HM593360:0.0779257111):0.000002,C.ZM.2006.ZM445M_05-May-2006.KP715831:0.0863950597):0.005819,((C.ZA.2003.03ZAPS108MB1.DQ396378:0.0458533588,C.ZA.2008.BP00028_LH01.JN687650:0.0454527244):0.013283,C.ZA.2005.CAP045_2_00.EU347635:0.0551853714):0.007089):0.009757,((((C.ZA.2004.04ZASK185B1.DQ011174:0.0877797012,C.ZA.2010.100362_200.KF208798:0.0537137882):0.018257,C.ZA.2004.04ZAPS198MB1.DQ445637:0.0466619545):0.015663,C.ZM.2003.ZM227M.FJ606290:0.0759451033):0.008201,C.ZA.2004.SK197.HM593204:0.0447670433):0.010003):0.003686):0.005596,((C.ZA.2003.SK116B1.AY772696:0.0738006604,C.CY.2008.CY219.JF683768:0.0799912259):0.019684,C.ZA.2004.04ZASK200B1.DQ396383:0.0459742350):0.003909):0.001875,((C.ZA.2000.1228MB.AY463222:0.0469725602,(C.ZA.2003.03ZAPS034MB1.DQ369979:0.0685552713,C.ZA.2003.SK88.HM593500:0.0443819187):0.005291):0.006870,((C.ZA.2003.03ZAPS046MB1.DQ369984:0.0740503474,C.ZA.2005.CAP258_2_00.EU347712:0.0814456612):0.017304,C.ZA.2010.100361_200.KF208797:0.0520299465):0.019612):0.009191):0.009115):0.006960):0.004849,(((((((((((((C.TZ.1998.98TZ013.AF286234:0.0651816699,C.ZA.2003.03ZASK062B1.DQ164113:0.0431292040):0.009531,C.ZA.2003.03ZAPS143MB1.DQ396391:0.0437915949):0.006226,C.ZA.2003.SK033B2.AY772692:0.0852433826):0.002915,C.ZM.2001.ZM150F.FJ606201:0.0741996199):0.002789,C.ZA.2003.03ZAPS088MB1.DQ275651:0.0466779265):0.005784,(C.ZA.2002.02ZAPS006MB1.DQ351220:0.0593969952,(C.ZA.2003.03ZAPS124MB1.DQ369976:0.0428983136,C.CN.2012.4046.KJ820027:0.1059951633):0.010859):0.010954):0.000002,C.ZA.2015.Pt1.1_S1052.MK643538:0.0668792962):0.005558,C.ZA.2003.SK023B2.AY772690:0.0787781460):0.000002,(((C.BW.2000.00BW18595_5.AF443099:0.0381919680,C.BW.2008.RA_054.HQ696849:0.0678100891):0.007797,C.ZA.2005.CAP248_2_00.EU347703:0.0925587344):0.016536,((C.ZA.2003.03ZASK078B1.AY901971:0.0434802597,C.ZA.2003.03ZASK103B1.DQ164106:0.0815389699):0.045870,((C.ZA.2004.04ZASK160B1.DQ011173:0.0754075017,(C.ZA.2008.BP00034_LH01.JN687653:0.0589233634,C.ZA.2012.DEMC12ZA096.KP109517:0.0850298719):0.023514):0.009034,C.ZA.2003.03ZASK212B1.DQ093596:0.0682033382):0.004395):0.006729):0.008414):0.005714,((((C.ZA.2000.1176MB.AY463218:0.0456320067,C.ZA.2003.03ZAPS123MB1.DQ396369:0.0592961841):0.005767,((C.ZA.2003.03ZAPS130MB1.DQ275658:0.0769709861,C.ZA.2009.AS5_0710_B1.HQ696821:0.0477378071):0.029507,C.ZA.2003.03ZAPS032MB1.DQ445633:0.0744380505):0.014428):0.021407,((C.ZA.2004.04ZASK204B1.DQ056414:0.0626100263,C.ZA.2005.05ZAPSK240B1.DQ369991:0.0421669456):0.012846,C.ZA.2003.03ZAPS11MB2.DQ396379:0.0655638193):0.007681):0.007102,((((C.ZA.2003.03ZASK061B1.AY901968:0.0662000566,C.ZA.2004.04ZASK208B1.DQ056406:0.0600252159):0.015368,C.ZA.2014.HIV1_FR014_D7_plasma-1.MH933706:0.0548840443):0.011736,C.ZA.2010.100376_200.KF208811:0.0715264770):0.000003,((C.ZA.2008.BP00025_LH02.JN687649:0.0848270798,C.ZA.2010.100327_200.KF208767:0.0565216978):0.005308,C.ZA.2016.CAP316-B-W1.MN097669:0.0821507544):0.017636):0.008369):0.010350):0.003519,((((C.ZA.2000.1168MB.AY463231:0.0422337799,(C.ZA.2004.04ZAPS177MB1.DQ396394:0.0634721078,C.ZA.2006.CAP177_1_11.JF704697:0.0424753554):0.019539):0.009904,(C.ZA.2003.03ZASK211B1.DQ093601:0.0641487253,C.ZA.2010.100340_200.KF208778:0.0688034924):0.010547):0.003278,C.ZA.2008.AS2_0174_B2.HQ696799:0.0544555996):0.004154,(C.ZA.2003.03ZASK067B1.DQ275642:0.0674373379,C.ZA.2010.100351_200.KF208788:0.0368375772):0.011454):0.009005):0.006036,((((((((C.ZA.2000.1165MB.AY463230:0.0477759359,C.ZM.2009.ZM1906M.KM048710:0.0989012512):0.020605,(C.ZM.2005.ZM283F.FJ606359:0.0707614401,C.ZM.2006.ZM3F_22-Nov-2006.KP715826:0.0514768446):0.024256):0.010051,(((C.ZA.2004.SK144B1.AY703911:0.0523064406,C.ZA.2004.04ZASK156B1.DQ011171:0.0350152447):0.023158,C.ZA.2006.CAP137_2_00.JF704693:0.0377755517):0.051400,((C.ZA.2004.04ZASK217B1.DQ056417:0.1045918416,C.BW.2015.074-A-102-1-1_w0_19.MK457783:0.0927872961):0.022230,C.ZA.2005.2005_ZA_5046B.KP056167:0.0430592525):0.008797):0.004260):0.011677,(C.ZA.2003.03ZASK066B1.AY901969:0.0637174703,((C.ZA.2004.04ZAPS205B1.DQ093599:0.0720276625,C.ZA.2004.04ZASK191B1.DQ369993:0.1188826489):0.000586,C.ZA.2003.03ZAPS066MB2.DQ396375:0.0486306539):0.009837):0.003188):0.004122,(C.ZA.2009.DEMC09ZA009.JX140668:0.0457733929,C.ZA.2014.DEMC14ZA176.MT222958:0.1034820168):0.010642):0.003564,((((C.ZA.2000.1157M3M.AY585266:0.0602624946,C.ZA.2003.03ZASK097B1.AY878060:0.0688806238):0.011466,(C.ZA.2006.CAP268_2_00_Clone1.JF704526:0.0884722293,C.ZA.2009.AS2-1037_B1.KM192598:0.0671696392):0.028599):0.009306,((C.ZA.2003.03ZAPS155MB1.DQ396371:0.0610722315,(C.ZA.2005.05ZASK243B1.DQ396372:0.0555011326,C.ZA.2008.AS3_0513_B2.HQ696812:0.1132210462):0.017750):0.009296,C.ZA.2006.SK397.HM593402:0.0423297212):0.018107):0.005482,((C.ZA.2004.04ZAPS217B1.DQ164119:0.0408777770,C.ZA.2003.03ZAPS086MB1.DQ275654:0.0626662611):0.030451,((((C.ZA.2003.03ZASK104B1.DQ396395:0.0432162406,(C.ZA.2008.BP00014_LH01.JN687642:0.0607723536,C.MW.2007.CH0275.s.gp10.KC149451:0.0543181428):0.009560):0.006665,C.ZA.2004.SK15.HM593158:0.0797949677):0.004947,(C.SE.2006.016SE.MF373136:0.0749864117,C.NP.2015.NP15.MK493080:0.1170294878):0.008409):0.011994,C.ZA.2007.BP00029_LH01.JN687651:0.0576302445):0.002575):0.016938):0.002978):0.003208,(((((C.ZA.2004.SK140B1.AY901973:0.0860845548,C.ZM.2008.ZM77M_13-Mar-2008.KP715847:0.0917274850):0.010364,C.ZA.2010.100357_200.KF208794:0.0902406493):0.012728,(C.ZA.2009.AS3_0759_B2.HQ696814:0.1297667269,C.ZA.2006.CAP222_2_00.JF704701:0.0418309721):0.028173):0.014498,C.ZA.2003.03ZAPS017MB1.DQ351224:0.0489449647):0.004087,C.ZA.2003.03ZASK117B1.DQ056408:0.0766426785):0.019698):0.002887,(((C.ZA.2006.SK407.HM593414:0.0439802429,C.ZA.2010.100355_200.KF208792:0.0548942669):0.014061,C.ZA.2006.CAP264_2_00.JF704708:0.0614824163):0.013088,C.ZA.2014.ZA006EP1C7.MN611462:0.0693288072):0.007897):0.003278):0.006263,(((C.ZA.1998.DU151.AY043173:0.0278877179,((C.ZA.2004.04ZAPS214B1.DQ093588:0.0875504528,C.ZA.2006.CAP136_2_00.JF704690:0.0417369478):0.015035,C.ZA.2003.03ZAPS057MB2.DQ369989:0.0534394810):0.015182):0.014273,((C.ZA.2000.J38MA.AY463228:0.0383913541,C.ZA.2008.503_07001_A1.KT183188:0.0537299157):0.011328,C.ZA.2005.SK242.HM593247:0.0696725165):0.010187):0.002330,(C.ZA.2001.J54Ma.AY463223:0.0716417195,C.CY.2006.CY166.EU673437:0.0544438499):0.026362):0.004087):0.003267):0.005133,((C.ZA.1998.TV013A.AF391265:0.0699198411,((C.ZA.2004.04ZASK161B1.DQ011170:0.0349808962,C.ZM.2005.ZM1162M.FJ606148:0.0863797912):0.012135,C.ZA.2004.SK188.HM593195:0.0415812660):0.008736):0.003340,C.ZA.2004.04ZAPS161B1.DQ164115:0.0595088598):0.006938):0.002983,(C.BW.2000.00BW076820.AF443089:0.0635884396,(C.ZA.2000.1197MB.AY463234:0.0368783970,(C.ZA.2003.03ZAPS099MB1.DQ275655:0.0775044886,C.ZA.2003.03ZAPS063MB1.DQ396388:0.0795666927):0.014801):0.015125):0.013048):0.002698):0.006135,(((((C.TZ.1998.98TZ017.AF286235:0.0929772204,C.ZM.2007.ZM480M.KM048967:0.1025884034):0.013877,((C.BW.2000.00BW22767.AF443107:0.0699726900,C.MW.2017.1-1276-5.MT781941:0.0744738010):0.012578,C.ZM.2006.ZM1180M.KM048518:0.0770766579):0.007818):0.008453,((((C.ZA.2005.05ZASK246B1.DQ369983:0.0772116501,C.TZ.2003.H457.FJ853566:0.0958832084):0.019319,(C.ZA.2010.AS3-0767_B5.KM192808:0.1142789694,C.MW.2016.1-0334-4.MT781691:0.0746372727):0.025325):0.008042,(C.ZM.2007.ZM1023M.KM048403:0.1058690172,C.MW.2009.DEMC09MW010.KP109527:0.0625760976):0.006181):0.013606,C.ZM.2004.ZM188F.FJ606239:0.0915880865):0.002154):0.004951,(((C.ZA.1998.TV003.AF391254:0.0825395952,((C.ZM.2005.ZM472F.FJ606406:0.0482922138,C.CH.2010.pBV14.KJ689254:0.0364804050):0.003707,C.ZA.2007.503_07711_22.KT183213:0.0689756050):0.013756):0.007021,(C.BW.2000.00BW16162.AF443092:0.0561135952,C.ZM.2010.ZM586F_13-Apr-2010.KP715841:0.0857179384):0.035824):0.009376,(((((C.ZA.2004.04ZASK176B1.DQ056416:0.0665460048,C.ZM.2006.ZM1057M.KM048439:0.0821497547):0.016672,((((C.ZA.2004.04ZASK171B1.DQ351217:0.0569224958,C.ZA.2003.03ZAPS026MB1.DQ369985:0.0746793165):0.027208,C.ZA.2008.503_11070_A10.KT183258:0.0578124881):0.007025,C.ZM.2000.ZM38F.FJ606384:0.0400350117):0.009572,C.ZM.2006.ZM1691F.KM048646:0.0752333700):0.007789):0.013134,C.ZM.2003.ZM207M.FJ606268:0.0809065471):0.007308,C.ZM.2004.ZM202F.FJ606257:0.0627899665):0.005523,C.ZM.2001.ZM155F.FJ606205:0.0565341511):0.015759):0.006500):0.003990,C.SE.2011.061SO.MF373164:0.0804035107):0.002654):0.003313,(((((((C.ZM.1989.ZAM18.AB485645:0.0894242852,(C.ZA.2003.04ZAPS016MB1.DQ275644:0.0401955539,C.ZA.2003.03ZAPS095MB1.DQ275652:0.0327966928):0.015236):0.003213,(((C.BW.1996.96BW01B03.AF110959:0.0912074447,((C.ZA.2004.04ZAPS199B1.DQ164110:0.0687606807,C.ZM.2007.ZM37F_17-Oct-2007.KP715820:0.0554889041):0.013676,((C.ZA.2002.02ZAPS015MB1.DQ369995:0.0539769064,C.BW.2006.PD_059.HQ696841:0.0929607284):0.009845,C.ZA.2007.BP00010_LH02.JN687640:0.0663752299):0.010522):0.000003):0.007005,(C.BW.2000.00BW3970_2.AF443114:0.0775351103,C.ZM.2007.ZM495F_04-Jan-2007.KP715835:0.0734287917):0.000002):0.003208,((((C.BW.1998.98BWMO37D5.AF443082:0.0367294196,C.ZA.2006.2006_ZA_5117B.KP056183:0.0524381010):0.012194,C.BW.2015.074-P-201-1-4_w0_30.MK457794:0.0647423112):0.002641,C.ZA.2008.503_00885_10.KT183056:0.0494300080):0.003238,C.ZA.1997.97ZA009.AY118166:0.0639620520):0.006656):0.009235):0.003500,((C.ZA.2003.03ZAPS044MB1.DQ396384:0.0525714657,C.ZM.2008.ZM63F_10-Jun-2008.KP715844:0.0301158660):0.010502,C.ZA.2006.CAP129_2_00.JF704687:0.0881570617):0.015769):0.005143,(C.ZA.2003.03ZAPS071MB1.DQ396376:0.0555234192,C.ZA.2009.AS5_0643_B2.HQ696820:0.0696601348):0.016125):0.009310,(((((C.BW.2000.00BW38713.AF443110:0.0497792716,C.ZA.2006.2006_ZA_5166B.KP056184:0.0967983338):0.007956,(C.ZA.2004.04ZASK150B1.DQ011178:0.0722124745,(C.ZA.2003.03ZASK233B1.DQ351234:0.0499269619,C.ZA.2007.C.705010162.S.0dps.gp1.JX973955:0.0588016288):0.026829):0.022807):0.009527,(((C.ZM.2005.ZM1223M.FJ606168:0.1139205004,(C.KE.2011.473_KG.KU921979:0.0642509516,C.KE.2011.525_KG.KU922015:0.0477715640):0.038051):0.009443,C.ZM.2002.ZM186M.FJ606238:0.0877877971):0.003187,(C.ZA.2006.2006_ZA_5175B.KP056185:0.0687421320,C.ZM.2008.ZM59M_14-Aug-2008.KP715842:0.0732554101):0.007138):0.007290):0.020324,((C.ZA.2003.03ZAPS059MB2.DQ445634:0.0820557744,C.ZA.2008.503_06485_10_2.KT183172:0.0799379677):0.022616,C.MW.2008.DEMC08MW004.KP109522:0.0649052742):0.016085):0.000124,(C.ZM.2003.ZM201M.FJ606256:0.1033095325,C.TZ.2003.H095.FJ853519:0.0613080082):0.035170):0.012307):0.003796,((C.BW.2000.00BW3876_9.AF443111:0.0602236123,C.ZM.2003.ZM225M.FJ606286:0.0571992631):0.009361,C.ZA.2005.SK290.HM593293:0.0557647444):0.020931):0.000002,(((((((C.BW.1996.96BW1210.AF110972:0.0831241803,(C.ZA.2003.SK59.HM593473:0.0331234360,C.ZA.2007.503_02051_1.KT183084:0.0706023120):0.033338):0.005976,(((C.ZM.2003.ZM258F.FJ606326:0.0471818570,C.ZM.2006.ZM1507M_03-May-2006.KP715759:0.0160747226):0.024885,(C.ZA.2005.2005_ZA_5080B.KP056170:0.0776506283,C.ZM.2009.ZM1541M_23-Jan-2009.KP715763:0.0669976859):0.007319):0.009395,(C.ZM.2006.ZM1385M_21-Mar-2006.KP715753:0.1185903374,C.MW.2008.CH455.PL.012908.A2.1.KY112251:0.0623045567):0.007584):0.006002):0.007248,(((C.BW.1998.98BWMO36A5.AF443081:0.0536014929,(C.MW.2016.1-0176-3.MT781656:0.0839140620,C.MW.2016.1-0514-1.MT781757:0.0846310613):0.022913):0.016565,(C.ZA.2004.04ZASK170B1.DQ093595:0.0528804229,(C.MW.2007.703010085_CH085.w4a.KC156211:0.0776018447,C.ZM.2008.ZM41F_17-Jan-2008.KP715829:0.1352501171):0.028252):0.017092):0.003331,(C.ZA.2003.03ZASK232B1.DQ093589:0.1065113126,((C.ZM.2004.ZM243F.FJ606314:0.0618193521,C.ZA.2007.CH0078.e.gp10.KC149035:0.0625021744):0.014019,((C.ZA.2010.100320_200.KF208762:0.0830927168,C.ZA.2007.2007_ZA_5245B.KP056199:0.0809130584):0.010164,C.ZA.2010.100349_200.KF208787:0.0713913608):0.010228):0.003066):0.006189):0.002965):0.008610,(((((C.BW.1998.98BWMO18D5.AF443080:0.0665695246,C.BW.2000.DEMC00BW014.KY658706:0.0416535452):0.015647,((C.ZA.2003.SK043B1.AY772700:0.0835151406,C.ZA.2008.BP00019_LH01.JN687647:0.0762547215):0.000003,(C.ZA.2003.03ZAPS131MB1.DQ396380:0.0676427462,C.MW.2016.1-0806-1.MT781833:0.0701293594):0.014517):0.012472):0.007663,(((C.ZA.2000.C_ZA_1069MB.AY585268:0.0944969524,C.ZA.2005.CAP239_5w_F1.GQ999991:0.0773508907):0.009893,C.ZM.2009.ZM148M_14-Apr-2009.KP715757:0.0939330113):0.002991,(C.MW.2016.1-0266-3.MT781675:0.0751961829,(C.MW.2016.1-0721-1.MT781810:0.1204724707,C.MW.2017.1-1299-9.MT781947:0.0916951443):0.031920):0.011111):0.016441):0.003264,C.CH.2011.pBV19.KJ689258:0.0692112964):0.005595,(((((C.BW.2000.00BW20872.AF443104:0.0606830126,C.ZA.2014.ZA011EP4D1.MN611466:0.0679857922):0.005589,C.ZA.2003.03ZASK213B1.DQ093607:0.0620132572):0.006335,(C.ZM.2005.ZM519F.FJ606417:0.0627383319,((C.ZA.2010.100311_200.KF208757:0.0662716433,C.BW.2015.074-C-311-1-5_w96_409.MK458173:0.0860980868):0.010535,(C.ZM.2007.ZM1149M_17-Mar-2007.KP715745:0.0799596187,C.RW.2019.PSF_80M_Con.MZ642273:0.1289577046):0.024138):0.003935):0.012291):0.005493,(C.ZA.2010.100330_200.KF208770:0.0939605637,(C.MW.2009.DEMC09MW006.KP109523:0.0542409208,C.MW.2016.1-0788-5.MT781831:0.0759315217):0.026745):0.007068):0.009298,C.ZA.2007.C.704010042.S.0dps.gp1.JX973846:0.0732839623):0.000002):0.000002):0.007626,C.ES.2006.X1936.EU786673:0.0579094649):0.006077,((C.ZA.2008.AS3_0268_B2.HQ696809:0.0407223398,C.ET.2008.ET145.KU319540:0.1026282266):0.038298,(((C.ZA.2008.BP00018_LH01.JN687646:0.0669339165,C.SE.2012.073NP.MF373176:0.0839992583):0.024430,C.ZM.2005.ZM1249F.KM048531:0.0609927690):0.011133,C.ZM.2005.ZM1440F.KM048550:0.1016127969):0.007245):0.000003):0.006055,((((((C.ZA.1998.TV004A.AF391255:0.0476491883,C.ZM.2003.ZM213F.FJ606273:0.0481915433):0.009301,C.TZ.2003.H116.FJ853523:0.0821962204):0.004387,(((C.ZA.1998.98ZA502.AY158534:0.0195570043,C.ZA.2007.2007_ZA_5242B.KP056197:0.0805577407):0.009180,C.ZA.2004.04ZASK206B1.DQ056415:0.1100072382):0.014680,C.IN.2003.D24.EF469243:0.1024005320):0.015438):0.009157,((C.ZM.2005.ZM369F.FJ606380:0.0767421532,C.MW.2017.1-0946-4.MT781866:0.1430011915):0.009596,C.ZM.2008.ZM2013F_02-May-2008.KP715792:0.0859454442):0.007956):0.030661,(((C.CY.2003.CY004.EU673411:0.1306585403,C.TZ.2006.CO3892V6.KX907390:0.0341815182):0.008320,(C.ZM.2003.ZM242F.FJ606312:0.0683430222,((C.ZM.2005.ZM299M.FJ606370:0.0780841313,C.TZ.2003.6980.GQ463701:0.0800653528):0.010940,C.MW.2016.1-0219-3.MT781664:0.0936350119):0.005453):0.011614):0.013353,((C.ZA.2004.SK194.HM593201:0.0498049635,(((C.ZA.2010.100345_200.KF208783:0.0783200447,C.ZA.2009.503_05130_1.KT183140:0.0702908513):0.020344,(C.MW.2009.DEMC09MW008.KP109525:0.0862285329,C.SE.2011.062ZA.MF373165:0.1029841635):0.009872):0.026037,C.ZA.2012.DEMC12ZA087.KP109516:0.1085964289):0.013623):0.006570,C.ET.2008.ET148.KU319542:0.1228065587):0.008844):0.003783):0.009419,((((C.ZM.2005.ZM361M.FJ606378:0.0716012848,C.MW.2016.1-0573-9.MT781780:0.1188847802):0.029888,C.ZA.2007.503_07352_C1.KT183196:0.0567687468):0.015727,C.ZM.2010.ZM3558M_30-Jan-2010.KP715810:0.0998042202):0.007230,C.TZ.2003.H325.FJ853554:0.0836656151):0.021475):0.000002):0.002742):0.003785):0.009296,((((C.ZA.2004.04ZASK145B1.AY901976:0.0876403771,(C.ZA.2003.03ZASK072B1.DQ093593:0.0408056216,C.BW.2006.G_004.HQ696827:0.0680426626):0.021338):0.008776,(((((C.ZA.2003.03ZAPS077B1.DQ093591:0.0610615780,C.ZM.2009.ZM2006M_13-May-2009.KP715791:0.0954954580):0.002786,C.ZA.2010.100371_200.KF208806:0.0807605840):0.004236,C.ZA.2010.100338_200.KF208777:0.1062896344):0.003159,((C.ZA.2004.04ZAPS168B1.DQ164121:0.0910889599,(C.CY.2007.CY187.JF683740:0.0743136500,C.ZM.2005.ZM1138F.KM048489:0.0656206925):0.014884):0.012948,C.ZA.2010.100372_200.KF208807:0.0543667392):0.019427):0.012939,(C.ZA.2005.CAP244_2_00.EU347700:0.0663174371,C.ZA.2010.100291_200.KF208742:0.0581019093):0.005679):0.011217):0.008552,((C.ZA.2004.04ZASK178B1.DQ093587:0.0784946319,C.ZM.2006.ZM1072M_16-Aug-2006.KP715736:0.0646156026):0.014859,((C.ZA.2006.SK370.HM593377:0.0931891661,(C.ZM.2007.ZM434M.KM048955:0.0752526299,(C.ZA.2013.HIV1_FR006_D1_CVL-1.MH933704:0.0692185675,C.MW.2016.1-0550-1.MT781771:0.0596608721):0.007321):0.018825):0.001716,C.ZA.2007.503_01009_2.KT183063:0.0649247860):0.005051):0.010660):0.000003,(C.ZA.2008.AS3_0369_B2.HQ696810:0.0988608964,C.ZM.2005.ZM310F.KM048870:0.0905467196):0.004624):0.006219):0.003540,(((((((((C.BW.1996.96BW1104.AF110969:0.0631211896,(((C.BW.1996.96BWMO1_5.AF443074:0.0554225273,C.BW.2000.00BW17956.AF443097:0.0381758582):0.012796,C.ZM.2008.ZM2003M_08-Aug-2008.KP715790:0.0732219302):0.006717,C.BW.2000.00BW20636.AF443103:0.0467195208):0.002116):0.013254,(C.BW.2000.00BW07621.AF443088:0.0378792383,C.ZM.2005.ZM1247F.KM048530:0.0556006459):0.026852):0.001820,(C.ZA.1989.pZAC_R3714.JN188292:0.0639130265,C.ZM.2007.DEMC07ZM013.KU749425:0.0850899087):0.007669):0.013283,C.ZM.2003.ZM240M.FJ606310:0.0536041128):0.004671,C.ZM.2004.ZM204F.FJ606261:0.0728190266):0.014767,(C.ZA.2010.100302_200.KF208748:0.0252546075,C.ZA.2016.CAP302-B-W11.MN097661:0.0000029068):0.116511):0.003856,C.ZA.2000.1171MB.AY463232:0.0521310112):0.003389,C.ZA.2005.CAP257_2_00.EU347709:0.0769583796):0.001330,(C.BW.2004.NA_169.HQ696829:0.0545577249,C.ZM.2007.ZM1707F_15-Dec-2007.KP715774:0.0608316495):0.022964):0.005540):0.004045,(((C.ZA.1998.TV014.AF391267:0.0600619918,(((C.ZA.2007.C.706010164.e.14dps.gp1.JX974138:0.0582240843,C.ZA.2014.DEMC14ZA179.MN703147:0.0877473068):0.044098,C.MW.2016.1-0607-2.MT781790:0.0619504664):0.016061,(((C.ZM.2005.ZM629M.KM048988:0.1243861775,C.MW.2016.1-0460-6.MT781738:0.0611431492):0.009620,C.ZM.2007.ZM1114M_19-Jul-2007.KP715740:0.0588890950):0.009463,C.MW.2016.1-0372-8.MT781706:0.1074196099):0.011009):0.004653):0.004528,C.ET.2008.ET122.KU319533:0.1146170405):0.003343,(((C.BW.1999.99BW4745.AF443085:0.0840695842,C.MW.2016.1-0461-5.MT781739:0.0705294318):0.028241,C.ZA.2004.04ZASK196B1.DQ056413:0.0850361759):0.005420,C.ZA.2003.03ZAPS094MB1.DQ396377:0.0346311258):0.021047):0.003538):0.004047,((((((((C.BW.1999.99BW46424.AF443084:0.0404642389,((C.BW.2000.00BW20361.AF443102:0.0639981625,C.ZA.2007.C.705010185.S.0dps.gp1.JX974014:0.0833650369):0.011325,C.BW.2015.074-A-106-1-6_w0_307.MK458071:0.0764043329):0.006728):0.020305,((C.IN.2000.NARI_GAG_6.AY484424:0.0699046602,C.ZA.2009.503_02869_LH11.KT183108:0.0420178351):0.012049,(C.ZA.2006.CAP274_2_00_Clone1.JF704624:0.0963172222,C.BW.2015.074-C-319-1-1_w74_391.MK458155:0.1076701718):0.020027):0.004996):0.012239,((C.ZM.2005.ZM1149F.FJ606144:0.0684002499,(C.ZM.2004.ZM274F.FJ606349:0.0845472057,C.ZM.2009.ZM3471M_25-Jul-2009.KP715808:0.0746958600):0.007343):0.014224,((C.ZM.2004.ZM271M.FJ606345:0.0632831647,C.IN.2005.C.IN.05.NIRT333.1.KF766540:0.0655735795):0.016934,((C.IN.1999.DEMC99IN003.KP109488:0.0594188837,C.ZA.2008.503_03257_A7.KT183123:0.0860344661):0.017738,C.BW.2015.074-A-103-1-4_w24_9.MK457773:0.0817768080):0.006532):0.005337):0.004926):0.005547,(((((C.BW.2000.00BW17593.AF443094:0.0644186849,(C.ZM.2009.ZM1534F.KM048585:0.1067228288,C.IN.2015.NIRT007.KX069225:0.0552143959):0.024717):0.009291,((C.ZA.2003.03ZAPS049MB1.DQ369986:0.0691436998,C.ZM.2002.ZM238M.FJ606306:0.0665439274):0.008572,C.IN.2014.BJMC-126.MK248570:0.0563621530):0.017724):0.001765,(C.ZA.2008.AS2_0341_B2.HQ696802:0.0988746904,C.ZM.2010.235234_10Mar10_NFLG_TF_Con.MT347679:0.1097595941):0.026390):0.004375,(C.ZA.2005.SK271.HM593275:0.0507267788,C.BW.2005.OZ_078.HQ696839:0.0781580377):0.005110):0.010997,C.ZA.2004.04ZAPS197MB1.DQ369997:0.0854231752):0.004410):0.007162,(((C.ZA.2004.04ZAPS160B1.DQ164107:0.0287264771,C.ZA.2005.SK328.HM593332:0.0824738482):0.010571,((C.ZA.2005.05ZASK245B1.DQ369982:0.0289735043,C.DE.2010.622166.KT124786:0.0977070230):0.016054,((C.ZA.2004.CAP030_2_00.EU347681:0.0325046035,C.ZA.2008.503_15383_LH1.KT183317:0.0727509248):0.020893,C.ZA.2006.SK388.HM593394:0.0349084859):0.016008):0.005784):0.016216,(C.ZA.2007.AS2_0184_B2.HQ696800:0.0546134051,C.MW.2008.4419_502.KF527060:0.0780228324):0.014428):0.000003):0.003772,((C.IN.1999.60133.AF533119:0.0398039585,C.IN.2004.C.IN.04.NIRT379.1.KF766537:0.0636582262):0.023413,C.ZM.2004.ZM219F.FJ606279:0.0827427813):0.000002):0.000003,((C.ZA.1999.99ZALT4.EU293444:0.0670421285,(C.ZM.2005.ZM1008F.FJ606117:0.0555295797,(C.ZA.2013.DEMC13ZA149.KU749416:0.0527754758,C.KE.2010.20337v02_01.MN791494:0.0793297462):0.015536):0.007049):0.010692,((C.ZA.2005.CAP065_2_00.EU347644:0.0628814894,C.NP.2011.11NP092.KF823032:0.0535453225):0.026984,(C.SE.2007.SE600119.KP411831:0.0662058041,((C.SE.2007.SE600122.KP411832:0.0710194381,C.ET.2008.ET136.KU319539:0.0780086395):0.023143,C.SE.2011.054ET.MF373157:0.0893752486):0.008718):0.011258):0.010336):0.006652):0.003563,((C.ZA.2003.03ZAPS116MB1.DQ445635:0.0340260838,C.ZA.2005.CAP206_2_00.EU347694:0.0827953482):0.024396,((C.ZM.2006.ZM1685F.KM048638:0.0828830402,C.ZA.2013.DEMC13ZA146.KU749415:0.0678239156):0.005258,C.ZM.2007.ZM38F_21-Apr-2007.KP715825:0.0660090394):0.007924):0.009652):0.014287):0.006396,(((((((((C.ZM.2002.02ZM115.AB254148:0.0616415915,((C.ZA.2008.503_11474_32.KT183274:0.1093466560,C.ZM.2005.ZM320F.KU043128:0.0748170700):0.013549,C.ET.2008.ET159.KU319547:0.1365238098):0.011540):0.026115,(C.BW.2005.OS_062.HQ696835:0.0827809348,C.ZM.2005.ZM292M.KM048868:0.0921015039):0.002307):0.013485,(C.ZA.2004.04ZASK159B1.DQ011179:0.0825948936,(C.TZ.2003.H405.FJ853560:0.0866650782,C.ZM.2008.ZM2063M.KM048746:0.0683406330):0.022560):0.009460):0.014547,((C.BW.1999.99BW393212.AF443083:0.0893696052,C.KE.2011.282_KG.KU921908:0.0698493766):0.029117,C.TZ.2008.707010457.p1.JQ779148:0.0895615064):0.006448):0.016510,(C.ZA.2003.03ZASK226B1.DQ164108:0.0886098018,C.ZA.2010.100356_200.KF208793:0.0590306817):0.010971):0.002048,C.MW.2016.1-0754-1.MT781821:0.1254630248):0.004795,(C.ZM.1996.96ZM651.AF286224:0.0752650015,((C.DK.2001.CTL_015.EF514713:0.0825983895,C.ZM.2005.ZM566M.KM048986:0.0654292766):0.013361,(((C.ZA.2007.AS2_0016_B2.HQ696795:0.0585780329,C.ZM.2008.ZM1781M.KM048671:0.0548255746):0.013750,C.ZM.2005.ZM287M.KM048866:0.0929846975):0.014971,C.CY.2009.CY260.JF683803:0.0923349875):0.008737):0.014467):0.002798):0.004051,(((C.BW.2000.00BW38193.AF443108:0.0610436992,C.ZM.2003.ZM205F.FJ606263:0.0436165707):0.015289,((((C.BW.2000.00BW3886_8.AF443112:0.0387434500,C.ZA.2010.100364_200.KF208800:0.0643200265):0.011116,(C.ZA.2004.04ZASK234B1.DQ093605:0.0630908790,C.ZM.2005.ZM488M.FJ606411:0.0342974831):0.023393):0.017713,C.ZA.2003.03ZAPS024MB1.DQ396367:0.0792629643):0.003978,(C.ZA.2007.BP00005_LH01.JN687628:0.0976395753,C.MW.2006.CH0010.s.gp1.KC148607:0.0590195463):0.021809):0.005582):0.004088,C.ZA.2009.503_01244_10.KT183068:0.0587816598):0.010320):0.004751,((((C.ZA.2003.03ZASK039B2.AY878068:0.0667662382,C.ZA.2010.100303_200.KF208749:0.0196399262):0.005421,C.ZM.2008.ZM1953F_06-Dec-2008.KP715787:0.0562802683):0.006137,C.ZA.2004.04ZASK132B1.DQ093594:0.0666777117):0.004117,C.ZM.2007.ZM1022M_28-Apr-2007.KP715725:0.0940691755):0.006802):0.006319):0.000002,(((C.ZA.2003.03ZASK107B1.DQ056410:0.0812282311,C.ZA.2004.04ZASK128B1.DQ093586:0.0673866204):0.011548,C.ZA.2010.DEMC10ZA001.JX140669:0.0805448845):0.007395,((((C.ZA.2003.03ZAPS081MB1.DQ351219:0.0175654868,C.ZA.1999.99ZALT42.EU293448:0.0591882272):0.009878,C.ZA.2010.100370_200.KF208805:0.0734663820):0.008187,(C.ZM.2010.ZM401F_14-Apr-2010.KP715827:0.1194539461,C.BW.2015.074-A-110-1-4_w0_204.MK457968:0.0863829323):0.037047):0.005346,C.ZM.2006.ZM504M_12-Sep-2006.KP715838:0.0625056770):0.006790):0.015694):0.004651,(((C.ZM.2005.ZM280F.FJ606357:0.0702723649,(C.ZA.2007.AS2_0110_B2.HQ696798:0.0574968379,(C.MW.2008.CH0200.s.wg10.5prime.KC149232:0.0795831765,C.MW.2016.1-0405-1.MT781717:0.0664128831):0.013461):0.004253):0.007461,(C.ZA.2008.503_03576_12.KT183128:0.0851083819,((C.NG.2010.10NG020523.KX389612:0.0800085236,C.IN.2014.BJMC-118.MK248567:0.0721924095):0.018274,C.BW.2015.074-A-105-1-3_w0_65.MK457829:0.0734074494):0.014720):0.004908):0.007092,C.ZM.2004.ZM232F.JQ219842:0.0757934679):0.013862):0.000002,(((((((C.ZA.1999.99ZACM9.AF411967:0.0738936273,C.MW.2016.1-0623-7.MT781794:0.0556428257):0.008862,C.ZM.2006.ZM1662F.KM048631:0.1091380180):0.009059,(C.ZM.2005.ZM1013F.KM048400:0.0632600530,C.ZM.2007.ZM1511F.KM048575:0.0653373972):0.032923):0.004641,C.TZ.2003.H241.FJ853542:0.0664095644):0.006604,C.ZM.2006.ZM1165M.KM048495:0.0737620967):0.004049,C.MW.2017.1-1008-6.MT781877:0.0803639535):0.002963,(((((C.ZA.2000.C_ZA_J112MA.AY585265:0.0554322028,(((C.ZA.2003.03ZASK223B1.DQ093597:0.0376679203,C.SE.2012.075ZA.MF373178:0.0775527374):0.019979,C.KE.2004.A008F-20040404G-1.KR020103:0.0440020268):0.007468,C.ZA.2003.03ZAPS125MB1.DQ396390:0.0350633379):0.016208):0.000002,C.ZA.2003.03ZAPS103MB2.DQ275656:0.0711985498):0.014350,(C.ES.2008.X2363_2.EU786681:0.0778214521,C.ZA.2010.100374_200.KF208809:0.0839857728):0.000472):0.012902,((((((C.ZA.2004.04ZASK202B1.DQ011180:0.0934816680,(C.ZM.2005.ZM485M.FJ606409:0.0871438892,C.ZA.2007.BP00008_LH01.JN687629:0.0593317427):0.027959):0.000002,C.BW.2006.PA_065.HQ696840:0.0176418103):0.015102,C.BG.2009.V_09_009.MH746257:0.0737157202):0.010826,C.ZA.2006.2006_ZA_3059B.KP056174:0.0759407846):0.004139,((((C.ZA.2004.SK209.HM593217:0.1012085101,C.MW.2016.1-0373-5.MT781707:0.0701989103):0.024507,(C.MW.2016.1-0354-8.MT781697:0.0752812703,C.MW.2016.1-0441-4.MT781733:0.0580952494):0.023937):0.020190,C.MW.2016.1-0301-7.MT781686:0.0617274424):0.000002,((C.ZA.2010.100346_200.KF208784:0.0583627721,C.ZM.2006.ZM1213M_18-Feb-2006.KP715750:0.0494732185):0.012310,C.ZA.2008.503_06877_19.KT183178:0.0328492352):0.012759):0.022992):0.007489,((((C.ZA.2004.04ZAPS189B1.DQ164117:0.0880604957,(C.ZA.2004.04ZAPS165MB1.DQ351221:0.0982428580,C.ZM.2003.ZM230M.FJ606296:0.0496202725):0.019965):0.007999,C.ZM.2003.ZM179M.FJ606230:0.0660087286):0.004573,((C.ZA.2003.03ZAPS052MB1.DQ369987:0.0288496147,C.ZA.2007.AS1_0703_B2.HQ696792:0.0899825102):0.005737,((C.ZM.2004.ZM276F.FJ606351:0.1074050356,(C.MW.2008.702010432.gp12.JQ779256:0.0630944344,C.MW.2016.1-0554-3.MT781773:0.0689897030):0.030430):0.029067,(C.MW.2016.1-0639-6.MT781798:0.0931848465,C.MW.2017.1-1233-1.MT781922:0.0557158945):0.010949):0.017016):0.005719):0.000003,(C.ZM.2000.ZM12F.FJ606176:0.0526102498,C.ZM.2011.DEMC11ZM003.KP109494:0.0632191104):0.027172):0.011210):0.002925):0.003387,C.ZM.2006.ZM1477F.FJ606192:0.0565288827):0.004303):0.004506):0.004175,((((C.ZA.1998.TV007.AF391259:0.1119901570,(C.ZM.2006.ZM9F_22-Nov-2006.KP715849:0.1077961959,(C.IN.2011.NIRT010.KX069228:0.0505794659,C.NP.2015.NP36.MK493079:0.1198609738):0.035964):0.016702):0.000002,((((C.ZA.1999.ZASW7.AF411966:0.0684089356,(C.BW.1998.98BWMC122.AF443076:0.1048748952,C.BW.2000.00BW087421.AF443090:0.0525370873):0.025672):0.011561,C.ZA.2007.2007_ZA_5198B.KP056191:0.0694130788):0.013729,(((C.ZA.2003.03ZAPS055MB1.DQ396373:0.0715081620,(C.ZA.2010.100309_200.KF208755:0.0493058396,C.MW.2017.1-1124-8.MT781901:0.1458241324):0.011721):0.010366,C.MW.2016.1-0706-8.MT781808:0.1129377851):0.006306,(C.ZM.2005.ZM1026F.FJ606123:0.0489880890,C.ZM.2004.ZM273F.FJ606347:0.0645501893):0.016793):0.005163):0.006122,((C.ZA.1999.99ZALT45.EU293449:0.0778402839,C.MW.2009.DEMC09MW009.KP109526:0.0548617325):0.020673,C.ZM.2005.ZM1115M.FJ606136:0.0618383048):0.004845):0.006316):0.005320,((((C.BW.2000.00BW18113.AF443098:0.0833979814,C.ZA.2008.503_10230_16.KT183250:0.0807521320):0.008009,C.ZA.2006.SK362.HM593368:0.0465202439):0.010026,(C.TZ.2003.H554.FJ853574:0.0711064829,(C.ZM.2009.ZM3618M.KM048924:0.0250001867,C.ZM.2009.Z3618F_11Jul09_PL_NFLG_SGA1.KR820341:0.0396993848):0.035747):0.003889):0.003462,(((C.ZA.1998.CTSC2.AY043176:0.0464955700,C.ZA.1999.99ZALT21.EU293446:0.0634986380):0.003609,((C.ZA.2000.1119MB.AY463229:0.0931323016,C.ZM.2009.DEMC09ZM004.KF716466:0.0719859096):0.028168,C.SE.2012.066SE.MF373169:0.0752631875):0.018365):0.011339,((C.ZA.2005.2005_ZA_5014B.KP056165:0.0766935167,C.ZA.2008.503_06310_27.KT183168:0.0922119581):0.022203,C.ZM.2008.ZM103F_17-Sep-2008.KP715728:0.0761209219):0.018242):0.006505):0.009468):0.006110,((C.BW.2000.00BW3891_6.AF443113:0.0914077564,((C.ZA.2003.03ZASK215M6W.DQ275661:0.0946030510,C.MW.2016.1-0687-1.MT781805:0.0701845604):0.015406,C.ZM.2008.ZM1.9F.KM048383:0.0717207440):0.016667):0.009046,(C.ZA.2004.04ZAPS202B1.DQ093598:0.0487641924,C.ZM.2009.ZM3681F_28-Apr-2009.KP715816:0.0906171791):0.012130):0.014452):0.000003):0.000003,((((C.ZA.2003.03ZAPS050MB1.DQ369980:0.0762011830,C.MW.2016.1-0484-3.MT781746:0.0524263317):0.014900,C.ZA.2007.503_02660_1.KT183094:0.0875910475):0.010033,C.ZA.2004.CAP061_2_00.EU347638:0.0705826753):0.004235,((C.ZM.2004.ZM177F.FJ606225:0.0681996440,C.ZM.2005.ZM278M.KM048861:0.0568972708):0.005145,C.ZM.1998.ZM71M.FJ606433:0.0657183852):0.009632):0.009713):0.003340,C.ZM.2009.ZM179M_27-May-2009.KP715779:0.1469297534):0.002897):0.006199,((C.BW.1996.96BW16B01.AF110976:0.0295526145,C.IN.1999.50437.AF533129:0.0369330656):0.031687,(((((C.IL.1998.98IS002.AF286233:0.0907093088,(C.SE.2014.097SO.MF373199:0.1229631820,C.BW.2015.074-A-109-1-1_w0_276.MK458040:0.0814523354):0.015093):0.008481,C.ZA.2003.03ZAPS151MB1.DQ396392:0.0601743750):0.015186,C.ZA.2003.03ZAPS152MB1.DQ396399:0.0680040356):0.010290,((C.ZA.2004.04ZASK135B1.DQ011166:0.0628655729,C.ZA.2010.100292_200.KF208743:0.0463707470):0.005050,C.ZA.2006.CAP037_2_00.JF704680:0.0639323402):0.013006):0.022305,C.ZA.2010.100343_200.KF208781:0.0409260750):0.027429):0.014158):0.003719,((C.BW.1996.96BW0502.AF110967:0.0612620291,C.ZM.2005.ZM321F_21-Dec-2005.KP715803:0.1086266031):0.005550,(C.BW.2000.00BW17732.AF443095:0.0379204712,C.MW.2007.CH0047.s.wg16.5prime.KC148721:0.0773673629):0.009407):0.013375):0.014457,((((((((((C.BW.2000.00BW5031_1.AF443115:0.0883302851,C.ZM.2005.ZM884M.FJ606443:0.0650828032):0.009213,(((C.ZM.2002.ZM185F.FJ606235:0.0907042057,C.ZM.2009.ZM3863F.KM048941:0.1010766375):0.017003,C.SE.2011.055ER.MF373158:0.0844286626):0.003898,C.SE.2011.053SE.MF373156:0.0738846940):0.006027):0.012896,(C.ZM.2000.ZM132F.FJ606180:0.0683193852,C.ZM.2006.ZM498F_11-Feb-2006.KP715836:0.0805297586):0.015846):0.001247,C.ET.2008.ET165.KU319549:0.1489407776):0.005018,((C.ZM.2003.ZM210F.FJ606271:0.0525408377,(C.ZA.2007.BP00035_LH01.JN687654:0.0477996131,C.ZA.2008.503_15405_30.KT183336:0.0504594033):0.037040):0.002292,C.BW.2006.F_007.HQ696826:0.0915333862):0.014028):0.009513,((C.ZA.2005.CAP085_2_00.EU347648:0.0894081709,C.ZM.2009.ZM3779M_06-Aug-2009.KP715819:0.0462047564):0.016808,(C.ZM.2004.ZM203F.FJ606259:0.0602312262,C.ZM.2006.ZM1573F.KM048595:0.1092317552):0.026326):0.007975):0.003683,C.ZM.2008.ZM57M_20-May-2008.KP715840:0.1016214439):0.006515,(C.ZM.2009.ZM1067M.KM048454:0.0529173803,C.MW.2016.1-0526-9.MT781762:0.0838700401):0.013679):0.000003,C.SE.2006.014ET.MF373135:0.0890106259):0.016576,((C.ZA.1999.99ZATM10.AY228556:0.0640763815,((C.ZM.2008.ZM1957M.KM048722:0.0414087768,C.ZM.2011.ZM4473M.KM049005:0.0750537271):0.006144,C.MW.2016.1-0356-4.MT781698:0.1484989143):0.012726):0.006069,(((C.ZM.2007.ZM1413M.KM048544:0.0963092335,C.ZM.2009.ZM3827M.KM048937:0.1064812549):0.019217,C.ZM.2005.ZM507F.KM048975:0.0936684898):0.009479,(C.KE.2011.476_KG.KU921987:0.0558593471,C.KE.2011.502_KG.KU922006:0.0863232833):0.062562):0.016310):0.013490):0.000003):0.003403,(((C.ZA.2005.05ZASK247B1.DQ369994:0.0810544820,(C.ZA.2006.CAP084_2_00.EU347688:0.0785368869,C.ZM.2007.ZM1801F_03-Nov-2007.KP715780:0.0475814207):0.015690):0.006227,(((((C.ZM.2000.ZM111F.FJ606137:0.0454422942,C.MW.2016.1-0492-5.MT781749:0.0895171242):0.010472,C.ZM.2002.ZM218F.FJ606277:0.0726386734):0.008412,(C.ZA.2010.100317_200.KF208761:0.0551096509,C.ZM.2009.ZM320F_13-Feb-2009.KP715802:0.0848760735):0.018500):0.006265,(C.ZM.2008.ZM106F_04-Sep-2008.KP715735:0.0500589589,(C.JP.2013.Y147.LC645656:0.0767559672,C.ET.1986.ETH2220.U46016:0.0776287937):0.058039):0.037193):0.007022,C.MW.2017.1-0878-9.MT781850:0.1859722560):0.001763):0.011893,(C.MW.2008.702010440_CH440.w4.KC156219:0.0643211442,C.MW.2009.DEMC09MW007.KP109524:0.0707556196):0.008055):0.010345):0.003373,C.ZA.2007.503_13503_A5.KT183279:0.0856927847):0.000002,(((((((((C.ZM.2002.02ZMBC.AB254149:0.0676155734,C.ZM.2000.ZM1_25F.FJ606114:0.0985995035):0.018820,C.ZM.2004.ZM234F.FJ606299:0.0467786860):0.019923,(C.ZA.1998.TV012A.AF391263:0.0760805553,C.ZA.2004.04ZAPS195B1.DQ164118:0.1213562101):0.000003):0.009393,C.KE.2004.04KE585573V2.KT022366:0.0881197605):0.013486,((((((C.ZA.2003.03ZAPS105MB2.DQ445632:0.1082328551,(C.ZM.2003.ZM257F.FJ606324:0.0847139426,C.ET.2008.ET126.KU319535:0.1352581029):0.016104):0.007739,(C.MW.2016.1-0746-7.MT781818:0.0904669262,C.MW.2016.1-0768-2.MT781826:0.0929127726):0.025087):0.005901,((C.BW.2005.OX_058.HQ696838:0.1005896170,C.ZA.2008.503_04394_C2.KT183135:0.1588514252):0.015758,(C.MW.2008.702010293_CH293.w8a.KC156216:0.0633871050,(C.MW.2016.1-0435-8.MT781729:0.1324395016,C.MW.2017.1-0918-0.MT781859:0.0636234131):0.026798):0.012903):0.009607):0.005923,C.MW.2015.1-0006-4.MT781613:0.1918724289):0.019131,(C.ZM.2004.ZM195M.FJ606248:0.0821115741,C.ET.2008.ET115.KU319531:0.1094734443):0.013776):0.013889,(C.ZM.2005.ZM277F.FJ606353:0.0637366128,(C.ZM.2005.ZM279M.FJ606356:0.0895717061,C.ZM.2006.ZM1024F.KM048411:0.0744140741):0.021709):0.012006):0.007562):0.006233,C.IN.2015.NIRT002.KX069220:0.0741293781):0.002146,(C.BW.2000.00BW147127.AF443091:0.0738642096,C.ZA.2003.SK029B2.AY772691:0.0886869357):0.006050):0.011349,C.IN.2000.DEMC00IN009.KP109484:0.0941924213):0.008000,((C.SE.2009.035ZA.MF373148:0.0835638781,C.SE.2010.041SE.MF373152:0.0846387273):0.015939,C.SE.2010.043SE.MF373154:0.0889228584):0.018091):0.008472):0.005569,(C.ZM.2003.ZM266F.FJ606338:0.0698067437,(((C.ZM.2007.ZM634F.KM048989:0.0620663593,C.ZM.2009.ZM164M_07-Aug-2009.KP715768:0.1236098739):0.003110,C.ZM.2008.ZM1146F_04-Jan-2008.KP715744:0.1241562885):0.008232,C.ZM.2009.ZM282F_08-Apr-2009.KP715797:0.1162930622):0.014038):0.018504):0.000003,(((((C.BW.1996.96BW06H51.AF290027:0.0533202965,C.ZA.2003.03ZASK111B1.DQ056404:0.0966556608):0.012699,(C.ZA.2004.SK134B1.AY703909:0.1097462779,(((C.ZA.2004.04ZASK164B1.DQ056405:0.0435835322,C.ZA.2005.CAP63_5w_F4.GQ999976:0.0983358872):0.010747,C.ZA.2004.04ZASK165B1.DQ396387:0.0756053449):0.008092,(C.ZA.2008.AS2_0802_B2.HQ696805:0.0532297410,C.ZM.2007.ZM34F_05-Sep-2007.KP715809:0.1399126089):0.007642):0.005553):0.014387):0.007522,(C.BW.1998.98BWMC14A3.AF443078:0.0511713629,C.MW.2007.DEMC07MW001.KP109520:0.0670373884):0.004476):0.009541,((((((C.ZA.1998.TV010.AF391262:0.0898715525,C.ZA.2004.04ZAPS190B1.DQ093602:0.0628398714):0.012594,(C.ZA.2008.AS2_0483_B2.HQ696804:0.0651651346,C.ZA.2005.2005_ZA_5050B.KP056168:0.1016915014):0.020564):0.017908,C.ZA.2002.02ZAPS005MB1.DQ351235:0.0859782090):0.002985,C.ZM.2005.ZM675F.KM048997:0.0864277887):0.004905,(C.ZA.2003.03ZAPS083MB1.DQ351229:0.0478141452,C.ZA.2007.2007_ZA_5251B.KP056201:0.0567891474):0.019244):0.003882,C.ZM.2003.ZM193F.FJ606243:0.0926468539):0.004055):0.003572,(C.ZM.2003.ZM217M.FJ606276:0.0552271742,C.TZ.2003.H117.FJ853524:0.0851740227):0.026099):0.010877):0.007975,((((C.ZM.2008.ZM1123M.KM048478:0.0473429615,(C.ZM.2007.ZM26F_16-Oct-2007.KP715795:0.0935861961,C.BW.2015.074-C-301-1-3_w126_493.MK458257:0.0937033887):0.013445):0.015536,(C.ZM.2009.ZM1940M_26-Aug-2009.KP715786:0.0594323735,(C.SE.2015.100ET.MF373202:0.0810213322,C.MW.2016.1-0427-8.MT781726:0.1050924460):0.031810):0.017658):0.004130,(C.ZM.2005.ZM515F.KM048977:0.0711510430,C.ZM.2007.ZM503F_09-Feb-2007.KP715837:0.0853501168):0.013470):0.006371,(C.ZM.2007.ZM16M_07-Jun-2007.KP715773:0.0853590796,C.TZ.2006.CO6139V7.KX907399:0.0951659171):0.019767):0.000002):0.005432,((C.BW.2000.00BW192113.AF443101:0.0434164390,(C.ZM.2003.ZM259F.FJ606328:0.0748018913,(C.ZM.2005.ZM314F.KM048886:0.0720346754,C.ZM.2008.ZM67F_22-Apr-2008.KP715846:0.1259378926):0.009428):0.011318):0.007209,(C.ZA.2010.100342_200.KF208780:0.0869528273,C.TZ.2006.CO3969V6.KX907391:0.0443394213):0.019796):0.007866):0.005474,C.ZM.2003.ZM228M.FJ606292:0.1021365296):0.002897,(C.ZM.2009.ZM1747F.KM048658:0.0696345928,(C.ZM.2005.ZM363F.KM048925:0.0708978125,C.ZM.2005.ZM410F.KM048953:0.1288842061):0.008908):0.007902):0.000002,(C.ZA.2009.AS2_0945_B2.HQ696806:0.0969497506,C.ZA.2008.705010534.p39.JQ779206:0.0852394611):0.014171):0.007563,(((((C.ZA.2004.04ZASK136B1.DQ011177:0.0463838752,C.ZA.2003.03ZAPS073MB1.DQ275649:0.0924718597):0.019019,C.ZM.1998.ZM131F.FJ606178:0.0817815949):0.010753,((C.ZM.2004.ZM260M.FJ606331:0.0694152179,C.ZM.2007.ZM1047M_14-Aug-2007.KP715731:0.0333878229):0.009441,C.MW.2007.702010141_CH141.w12.KC156212:0.0553762462):0.009861):0.003141,((C.ZM.2005.ZM331F.FJ606372:0.0437174937,(C.MW.2007.C.703010131.S.0dps.gp1.JX973549:0.0621358851,C.ZM.2005.ZM449F.KM048962:0.1032818856):0.025249):0.008311,C.ZM.2008.ZM1509M_06-Feb-2008.KP715760:0.0742704569):0.007833):0.009900,(C.ZM.1998.ZM66F.FJ606428:0.0510247259,C.ZM.2007.ZM326M.KM048914:0.0770807885):0.034557):0.000003):0.005457,(((((((((C.BW.1996.96BW0402.AF110962:0.0323784877,(C.ZM.2002.ZM235F.FJ606301:0.0845308014,(C.ZM.2006.ZM1710F.KM048652:0.0658892090,C.ZM.2007.ZM27M_02-Feb-2007.KP715796:0.0505409306):0.006500):0.009869):0.004924,C.CH.2006.pBV27.KJ689265:0.0541410047):0.005439,(C.BW.1999.99BWMC168.AF443087:0.0728006036,C.MW.2016.1-0759-6.MT781823:0.0552838298):0.020315):0.003222,((((((((C.BW.2000.00BW18802.AF443100:0.0555726858,C.ZM.2009.ZM448F.KM048961:0.0641844325):0.008678,C.BW.2008.RB_052.HQ696850:0.0865043564):0.019447,(C.ZM.2006.ZM1076M.KM048455:0.1187321347,(C.ZM.2009.ZM3678M.KM048928:0.1043252343,C.ZM.2011.DEMC11ZM005.KP109495:0.0569234887):0.033356):0.022106):0.017976,((C.ZA.2008.503_00146_A1a.KT183051:0.0893365224,(C.BW.2015.074-C-310-1-2_w65_382.MK458146:0.0950441695,C.MW.2015.1-0044-3.MT781625:0.0797564022):0.021669):0.013084,C.MW.2017.1-1133-3.MT781902:0.0865825642):0.017979):0.003680,((((C.ZA.2001.01ZATM45.AY228557:0.0637328856,C.MW.2017.1-0947-5.MT781867:0.0714653234):0.029454,(C.ZA.2013.DEMC13ZA152.KU749417:0.0538625450,C.ZA.2014.DEMC14ZA180.MN703148:0.1258010299):0.020934):0.005902,(C.ZA.2004.04ZASK031B2.AY901974:0.0989138200,C.TZ.2003.CO0077V1.KX907339:0.0862217796):0.013724):0.008548,(C.MW.2016.1-0140-0.MT781651:0.0712531681,C.MW.2016.1-0412-4.MT781719:0.1048759727):0.018060):0.005708):0.003200,(C.ZA.2004.SK143B1.AY703910:0.1128144552,((C.ZA.2008.503_01918_A10.KT183078:0.0650084313,C.MW.2017.1-0910-9.MT781857:0.1337937733):0.018088,C.ZA.2014.DEMC14ZA181.MN703149:0.0607254803):0.011759):0.008058):0.004480,(((((C.ZA.2003.03ZASK224MB1.DQ275664:0.0800930665,(C.ZA.2003.503_14197_T1.KT183301:0.0664315721,(C.SE.2012.067SE.MF373170:0.0181316944,C.SE.2012.068SE.MF373171:0.0381819044):0.072979):0.008639):0.006177,C.CY.2005.CY040.FJ388901:0.0644957821):0.011164,((C.ZM.2004.ZM239F.FJ606307:0.0713030434,((C.SE.2008.SE600210.KP411833:0.0706822988,C.MW.2016.1-0581-4.MT781782:0.0832960551):0.022706,C.MW.2016.1-0807-0.MT781834:0.1231954574):0.007437):0.011251,((C.ZM.2005.ZM388F.FJ606382:0.0684271917,C.ZM.2008.ZM1862M.KM048705:0.1112288628):0.001989,(C.ZM.2004.ZM216M.KM048758:0.0914749117,C.MW.2016.1-0837-9.MT781840:0.1055380280):0.024535):0.020896):0.004537):0.003210,(((C.ZM.2011.DEMC11ZM006.KF716467:0.0000024802,C.ZM.2008.ZM1863M_18-Oct-2008.KP715784:0.0000024802):0.083261,C.MW.2015.1-0061-4.MT781630:0.0755351356):0.009086,C.TZ.2006.CO0694V7.KX907349:0.0869287907):0.010401):0.009179,(C.SE.2009.SE600314.KP411836:0.0632014272,C.MW.2016.1-0729-9.MT781813:0.0899394052):0.009861):0.004022):0.008328,C.ZA.2014.DEMC14ZA177.MN703146:0.1172243464):0.003810):0.003035,(C.ZA.2006.CAP217_2_00_Clone1.JF704235:0.0528531752,C.ZA.2010.100347_200.KF208785:0.0782753422):0.026344):0.003040,(((C.CY.2006.CY175.EU673443:0.0990675037,(C.ZA.2008.BP00023_LH01.JN687648:0.0866210944,C.ZA.2010.100304_200.KF208750:0.0523940998):0.011040):0.015366,C.ZA.2010.100307_200.KF208753:0.0805757359):0.003097,C.TZ.2011.30486v01_01.MW443187:0.1153903998):0.003751):0.000003,(((((((C.ZA.2000.1214MB.AY463236:0.0601821116,C.ZM.2003.ZM178F.FJ606227:0.0951823312):0.018219,C.TZ.2003.H571.FJ853579:0.1227273400):0.008266,C.ZM.2007.ZM1792M_18-Dec-2007.KP715778:0.0912647451):0.003170,C.ZM.2009.ZM642M_17-Mar-2009.KP715845:0.1128287011):0.009603,(C.ZA.2003.SK2.HM593207:0.0852167057,C.TZ.2006.CO3278V6.KX907368:0.0901467542):0.012308):0.003378,C.ZA.2004.SK133B1.AY772698:0.1000173492):0.003320,(((C.ZA.2003.03ZAPS042MB1.DQ369977:0.0587302964,C.ZA.2017.CAP288-B-W3.MN097654:0.0575989270):0.007098,(C.ZM.2010.ZM4248M.KM049004:0.0267672387,C.ZM.2010.Z4248F_11Jun10_PL_NFLG_SGA1.KR820394:0.0584282106):0.023502):0.031930,((C.ZA.2005.CAP255_2_00.EU347672:0.1116845225,C.ZM.2005.ZM1079M.KM048463:0.1119771904):0.012701,C.ZA.2007.BP00002_LH01.JN687618:0.0469299036):0.014131):0.014534):0.003159):0.007409,(((C.ZM.2005.ZM1033M.FJ606124:0.1735320703,C.ZM.2006.ZM1613F.KM048606:0.0613812200):0.041268,((C.BW.2005.C_004.HQ696824:0.0441986423,C.ZM.2007.ZM1167M.KM048510:0.0518613800):0.012736,(C.ZM.2009.ZM3576F.KM048922:0.0358987453,C.ZM.2009.Z3576M_18Apr09_PL_NFLG_SGA10.KR820326:0.0652146725):0.041009):0.004762):0.014905,C.ZM.2005.ZM454M.KM048963:0.1133808989):0.004936):0.006998,(((((C.ZA.1998.98ZA445.AY158533:0.0476430542,C.MW.2008.703010269_CH269.w24.KC156215:0.0434062666):0.012797,C.ZM.2008.ZM1094F.KM048472:0.0839824903):0.006572,C.SE.2003.004ZM.MF373126:0.0362296068):0.000002,((C.ZM.2003.ZM223M.FJ606284:0.0473225521,(C.ZA.2009.AS2-0358_B8.KM192509:0.0667757421,C.ZM.2006.ZM851F_22-Apr-2006.KP715848:0.0854829228):0.023405):0.004357,C.MW.2008.CH427.PL.011608.A2.1.KY112197:0.1638127839):0.007334):0.007093,((C.ZM.2003.ZM249M_flC1.FJ496209:0.1057129283,C.ZM.2006.ZM1044M.KM048430:0.0768820281):0.029048,((C.ZM.1999.ZM13F.FJ606182:0.0575663455,(C.ZM.2002.ZM180M.FJ606232:0.0768138119,C.TZ.2005.CO3063V5.KX907363:0.0774802704):0.002351):0.014270,C.ZM.2006.ZM1469F.KM048557:0.0262654162):0.000298):0.006995):0.016284):0.006969):0.004761,(((C.ZM.2002.ZM206F.FJ606265:0.0657784290,C.ZM.2008.ZM1286M.KM048533:0.0743633301):0.009274,((C.ZM.2006.ZM1125M_07-Apr-2006.KP715743:0.0964270865,C.MW.2016.1-0650-8.MT781800:0.1092909943):0.026599,(C.ZA.2014.DEMC14ZA175.MN703145:0.1023090372,C.MW.2017.1-0914-5.MT781858:0.0940302065):0.013625):0.014580):0.006203,(C.ZM.2004.ZM262M.FJ606333:0.0492885088,C.ZM.2009.ZM3701M.KM048930:0.0579088220):0.019928):0.010717):0.016446,((((((((C.ZM.2002.02ZM110.AB254142:0.1349257943,C.GB.2013.13774_1_75.3.MF109497:0.0597588771):0.016062,C.SE.2006.013ET.MF373134:0.0837266392):0.016631,((((C.SE.2008.SE600213.KP411834:0.0823303217,C.GB.2014.14727_1_49.3.MF109612:0.0912228164):0.021614,(((C.SE.2006.SE600516.KP411839:0.1276026887,C.ET.2008.ET104.KU319528:0.0646156897):0.030006,C.ET.2008.ET124.KU319534:0.0578246870):0.014762,(C.ET.2008.ET130.KU319537:0.0901452739,C.SE.2009.033ET.MF373146:0.0639976244):0.013614):0.011917):0.006615,(C.SE.2005.SE600415.KP411838:0.1081385854,(C.SE.2006.018SE.MF373138:0.0892053776,(C.SE.2011.056IT.MF373159:0.1322561483,(C.SE.2012.072SO.MF373175:0.1117839682,C.SE.2014.096SE.MF373198:0.1256737079):0.014967):0.000002):0.006761):0.013741):0.010997,(C.ET.2008.ET149.KU319543:0.0855273821,C.SE.2012.074SE.MF373177:0.0786433061):0.028987):0.000003):0.006265,((C.ZM.2005.ZM1078F.KM048462:0.1085978019,C.SE.2004.006CD.MF373128:0.1280491824):0.014772,C.MW.2017.1-0896-6.MT781854:0.0831767922):0.028584):0.011374,(C.ET.2008.ET154.KU319545:0.0877806592,C.GB.2013.13592_1_5.3.MF109389:0.0998290623):0.022304):0.004400,(C.SE.2010.SE600412.KP411837:0.0892627399,((C.ET.2008.ET167.KU319550:0.1025046392,C.SE.2013.090ET.MF373192:0.0855825174):0.013780,C.SE.2012.076SO.MF373179:0.0889856861):0.011741):0.013789):0.018604,(((((((C.BR.1998.98BR004.AF286228:0.0815866249,(C.BR.2004.04BR013.AY727522:0.0652602279,C.GB.2014.13612_1_27.3.MF109410:0.0899402314):0.020562):0.005208,(C.BR.2004.04BR038.AY727524:0.0520564031,C.UG.2012.C108127R15.MN650417:0.1054223091):0.021471):0.010177,C.KE.2004.04KE344827V3.KT022362:0.1031518365):0.007431,(((C.ZM.2003.ZM246F_flA1.FJ496185:0.0794524627,C.KE.1995.clone_1750.GQ431614:0.0393547218):0.017015,(((((((C.TZ.2003.H402.FJ853559:0.0684617955,C.TZ.2012.30812v01_01.MN791934:0.0916666525):0.013414,C.RW.2005.R50M_175008_1.MT942712:0.1259887066):0.016861,C.KE.2011.650_KG.KU922047:0.0939125831):0.003735,C.ZM.2006.ZM1043M.KM048423:0.0687541696):0.010816,(C.KE.1997.clone_1416.GQ431280:0.0721798745,(C.SE.2005.011BI.MF373132:0.1445930908,C.SE.2011.063BI.MF373166:0.1306614035):0.018221):0.016112):0.003611,C.KE.1987.clone_343.GQ430207:0.0324354209):0.013713,((C.SE.2013.085BI.MF373187:0.0774301381,C.BR.2017.8HU-FURG-2017.MK041564:0.0888245139):0.008350,C.BR.1992.BR025-d.U52953:0.0706053732):0.008145):0.011511):0.009273,(C.KE.2011.732_KG.KU922077:0.0886155028,C.TZ.2006.CO6022V7.KX907393:0.0801722579):0.009357):0.006717):0.015739,(C.ZM.2003.ZM194M.FJ606246:0.0789483701,C.CY.2007.CY203.JF683755:0.1321644197):0.009611):0.010863,C.SE.2006.019KE.MF373139:0.0874720143):0.010765,(((C.ZA.2003.03ZASK113B1.DQ351237:0.0576633905,C.ZA.2005.SK342.HM593347:0.0796469517):0.038335,C.MW.2016.1-0422-1.MT781723:0.1090119662):0.017198,((C.KE.1995.clone_1916.GQ431780:0.0632718171,C.ZA.2015.ZA015EP3A8.MN611467:0.0901035241):0.011140,(C.ET.2008.ET171.KU319551:0.0897703628,C.SE.2005.010BI.MF373131:0.0833282322):0.023280):0.015712):0.000003):0.008962):0.003788,(C.ZM.2002.ZM164M.KM048621:0.0832035260,C.SE.2006.017BI.MF373137:0.0822255416):0.012164):0.003756):0.086128):0.018818,(((((((((((G.SE.1993.SE6165_G6165.AF061642:0.0842805323,G.CU.1999.Cu85.AY586548:0.0719120481):0.015068,(G.BE.1996.DRCBL.AF084936:0.0686408351,G.KE.2009.DEMG09KE001.KF716477:0.1163571217):0.025137):0.006826,G.KE.2006.06KE275457V6.KT022379:0.0847333209):0.006750,(((((((G.CN.2002.02CNLN35.EF122523:0.0811866107,(G.CM.2007.BS48.JX244931:0.0818846877,G.GB.2013.15171_1_17.3.MF109647:0.0906394586):0.017060):0.014498,((G.ES.2005.P962.EU786670:0.0248802392,G.ES.2009.P2196_3s_nt0558_9495.MF157743:0.0441347211):0.047478,G.NG.2009.09NG010157.KX389631:0.0928344164):0.005366):0.004969,((G.CH.2008.pBV37.KJ689273:0.0595597112,G.NG.2010.10NG020133.KX389620:0.0836426909):0.015019,(((G.ES.2014.ARP1201.KT276261:0.0893699329,G.NG.2011.DEMG11NG006.KY953200:0.1013057443):0.017491,G.NG.2009.09NG010261.KX389626:0.0549341480):0.012124,G.NG.2011.11NG050158.KX389641:0.0993364638):0.009168):0.010906):0.007687,((((((G.CM.2007.BS46.JX244929:0.1272086728,G.GB.2014.14592_1_74.4.MF109568:0.0667435233):0.012979,G.NG.2011.DEMG11NG008.KY953202:0.0688233271):0.005688,G.CM.2010.10CMLB030.MT349406:0.0767079453):0.014027,((G.CM.2007.920-49.KP718923:0.0703463056,(G.US.2016.00926_PH331_W2-DMSO_5HG17_BAR48_Seq1_Phase0_NumReads498.MT308209:0.0749766743,G.NG.2007.NG_012P.MW124036:0.0727378401):0.029019):0.019019,((G.NG.2009.09NG010205.KX389628:0.1321880042,G.NG.2007.NG_050P.MW124046:0.0471834408):0.053747,G.NG.2011.11NG050489.KX389645:0.0994649062):0.009402):0.004029):0.015846,(((G.NG.2010.10NG020303.KX389618:0.0576218087,G.CN.2016.10818.MK254637:0.0924749432):0.022862,G.NG.2012.Patient_2_baseline.MW125628:0.0632041546):0.009895,G.CN.2013.GZ8H3748.13.MH431770:0.0622730077):0.002219):0.015988,(G.CH.2011.pBV52.KJ689281:0.1051749538,G.NG.2007.NG_038P.MW124042:0.0644410980):0.032424):0.005180):0.014272,G.CN.2016.9835.MK254639:0.0959088472):0.005363,G.NG.2012.12NG060248.KX389646:0.0890393982):0.015082,(G.NG.2009.09NG010315.KX389625:0.0883114655,G.NG.2009.09NG010079.KX389636:0.0902762817):0.029495):0.030955):0.013903,(G.CU.1999.Cu87.AY586549:0.0620114739,G.CN.2007.SH2007052.KP178442:0.0783432750):0.012853):0.004678,(((((G.CM.2010.DEMG10CM008.JX140676:0.0783694581,G.CM.2005.144-26.MH705145:0.0680099516):0.027823,(G.CM.2008.789-10.KP718925:0.0565920777,G.CM.2005.05CMBDSH19.MN153484:0.0789732114):0.022295):0.005404,G.CM.2006.740-14.KP718915:0.0579797735):0.015304,G.CM.2006.BS_141P.MW124014:0.0456114762):0.023366,G.NG.2007.NG_007P.MW124035:0.1202462002):0.010305):0.006825,(((G.ES.2009.X2634_2.GU362882:0.0926942175,G.BG.2009.V_09_011.MH746255:0.0734434554):0.019859,G.CD.1987.P406.MH705155:0.0577785466):0.014796,(G.CH.2011.pBV30.KJ689268:0.1029750597,(((((G.CH.2012.pBV53.KJ689282:0.0799038734,(G.CM.2003.CM44-10.KU168302:0.0828077274,G.NG.2013.Patient_5_baseline.MW125634:0.0798672352):0.009391):0.013648,G.GB.2014.14727_1_67.3.MF109628:0.0619725536):0.012391,(G.NG.2010.10NG020134.KX389619:0.0497757637,G.SN.1995.SN_068P.MW124114:0.0506698178):0.017908):0.005887,G.GW.2008.LA57LmNe.KU168300:0.0812155672):0.012858,(G.CD.2003.LA23LiEd.KU168277:0.0761258880,G.CD.1987.87-2580.MH705162:0.0352518741):0.014029):0.000002):0.003742):0.006058):0.000002,G.CU.1999.Cu74.AY586547:0.0796546968):0.011919,((G.RU.2006.Pat04.GU991865:0.0485360452,G.RU.2006.Pat13.GU991874:0.0546150883):0.033481,(G.RU.2004.Pat10.GU991871:0.0948935173,G.RU.2006.Pat14.GU991875:0.0696557625):0.024319):0.043907):0.014651,G.NG.2011.11NG050272.KX389642:0.0828657274):0.050492,G.RU.2015.RU_ERS_966_2015.MT334914:0.1488779542):0.055503):0.015350,((((((F1.RO.1996.BCI_R07.AB485658:0.0388285361,F1.RO.2003.LA20DuCl.KU168274:0.0641191631):0.011974,F1.FR.1996.96FR-MP411.AJ249238:0.0818429985):0.008202,(((((((F1.BR.1993.93BR020_1.AF005494:0.0629043207,(((((F1.AR.1988.1988_33.FJ155083:0.0186079230,(F1.AR.1989.1989_22.FJ155088:0.0288463420,F1.AR.1989.1989_28.FJ155090:0.0231981563):0.026157):0.003601,(F1.AR.1989.1989_44.FJ155093:0.0255583478,F1.BR.2012.12BRRJP05.MG365762:0.0777108724):0.003178):0.003842,((F1.AR.1989.1989_34.FJ155091:0.0443220093,F1.AR.2006.2006_03.FJ155204:0.0615543353):0.002650,(((F1.AR.1999.1999_09.FJ155128:0.0000021730,F1.AR.1999.1999_10.FJ155129:0.0000022790):0.034471,F1.AR.2002.2002_01.FJ155154:0.0802110601):0.022080,(F1.CH.2007.pBV29.KJ689267:0.1183615001,F1.BR.2012.12BRRJPR51.MG365764:0.0709501079):0.014431):0.008704):0.002162):0.006536,F1.AR.2002.2002_20.FJ155162:0.0569214314):0.008325,(F1.BR.2002.02BR082.FJ771006:0.0818356417,F1.BR.2010.10BR_RJ055.KT427774:0.0646049992):0.006214):0.009786):0.002840,((F1.BE.1993.VI850.AF077336:0.0740497094,F1.FR.2004.LA22LeRe.KU168276:0.0670763385):0.027684,((F1.AR.2002.ARE933.DQ189088:0.0866447121,(((F1.ES.2002.ES_X845-4.FJ670516:0.0658252355,(F1.AO.2006.AO_06_ANG32.FJ900266:0.0894249920,(F1.AO.2006.AO_06_ANG40.FJ900267:0.0703298790,F1.AO.2006.AO_06_ANG58.FJ900268:0.0694558977):0.013212):0.005925):0.068450,F1.BR.2011.11BRRJPR90.MG365768:0.1005558812):0.007727,(((F1.BR.2006.06BR564.FJ771008:0.0636626212,F1.BR.2010.10BR_PE107.KJ849782:0.1620682265):0.020097,F1.BR.2001.01BRRJSB153.MG365763:0.0952670066):0.010821,F1.GB.2014.13659_1_45.3.MF109434:0.1179511067):0.014106):0.011350):0.001467,(F1.BR.2010.10BR_SP070_1.KT427663:0.0129125117,F1.BR.2011.DEMF111BR037.KU749396:0.0090908302):0.090067):0.003781):0.007258):0.006577,(F1.BR.2006.06BR579.FJ771009:0.0794264407,(((F1.ES.2011.DEMF110ES001.JX140671:0.0100133862,F1.ES.2010.P2563_nfl.KJ883137:0.0058090829):0.025841,F1.CH.2012.pBV55.KJ689283:0.0522373519):0.009860,F1.CH.2010.pBV42.KJ689276:0.0440822918):0.013006):0.019285):0.004145,F1.BR.2007.07BR844.FJ771010:0.1056916214):0.008318,(F1.AR.2004.2004_13.FJ155189:0.0195103564,F1.AR.2005.2005_02.FJ155191:0.0682695414):0.066910):0.008972,F1.BR.2010.10BR_SP029.KT427814:0.0694800940):0.005226,((F1.FI.1993.FIN9363.AF075703:0.0813416432,F1.BR.2010.10BR_RJ015.KJ849791:0.1010277171):0.023156,F1.BR.1989.BZ126.AY173957:0.0398765557):0.018452):0.012484):0.014849,F1.BG.2008.S_08_002.MH746263:0.1309915699):0.013131,(F1.AR.2004.2004_08.FJ155184:0.1016971195,F1.BR.2011.11BRRJPR69.MG365766:0.0946088828):0.016246):0.024690,F1.BR.2008.08BRRJ35.MG365767:0.0736022723):0.023259):0.045841,((((((D.UG.1991.UG270.AB485650:0.0349419064,((((D.UG.2010.DEMD10UG004.KF716479:0.0872444781,D.UG.2015.E115397.MN694994:0.1057193298):0.017014,(((D.UG.2015.D083914.MN694985:0.1007526123,D.KE.2009.Ken_196P.MW124163:0.1046596604):0.020956,(D.UG.2009.194037.MW006065:0.0647302806,D.UG.2009.UG_066P.MW124247:0.0879114877):0.022881):0.008351,D.UG.2015.D115419.MN694990:0.0958451565):0.017522):0.013996,D.UG.2012.D108576R15.MN650442:0.1138076598):0.008827,D.UG.2012.B110276R15.MN650401:0.0598240432):0.006884):0.005439,D.UG.2010.194065.MT027072:0.0479854690):0.009321,((((D.KE.1995.clone_1462.GQ431326:0.0690657941,D.UG.2013.D050392R16.MN650430:0.0421019204):0.014430,D.UG.2013.H096194.MN695009:0.0519874023):0.010698,(D.UG.2013.A110974R15.MN650383:0.0776550297,(D.UG.2013.A094422.MN694971:0.0351663168,D.UG.2014.D026571.MN694983:0.0666234210):0.067256):0.000002):0.002839,(D.UG.2012.D107898R15.MN650439:0.0681520367,(((D.UG.2011.E035300R15.MN650457:0.0820048145,D.UG.2014.K115368.MN695024:0.0574694344):0.004042,D.KE.2011.20314v09_02L.MN791454:0.1272323254):0.008739,D.UG.2013.C090220.MN694980:0.0940016705):0.006213):0.004416):0.009204):0.000002,((((((D.KE.1997.ML415_2.AY322189:0.0878282442,(D.UG.2007.0B191727_5_C1.JX202837:0.0821229930,D.UG.2009.UG_023P.MW124230:0.0892500317):0.011037):0.011101,((D.UG.2012.K038847R15.MN650560:0.0941658351,D.UG.2014.J036927.MN695014:0.0865338893):0.013224,D.UG.2008.270535.MT027080:0.0713709736):0.012431):0.015524,(((((D.TZ.2003.H593.FJ853588:0.0414032495,D.UG.2015.E066207R17.MN650460:0.0814766093):0.016983,((((D.UG.2013.B112488R15.MN650406:0.0510798641,D.UG.2013.C094814.MN694981:0.0750649410):0.011056,(D.UG.2009.UG_095P.MW124252:0.0885414050,D.UG.2009.UG_170P.MW124276:0.0731940213):0.004500):0.009412,((D.UG.2012.J102068R15.MN650545:0.0574449996,D.UG.2013.B091884.MN694976:0.0916498715):0.014693,D.UG.1994.94UG114.U88824:0.0607456876):0.008825):0.000003,D.UG.2008.191996.MW316899:0.1099105612):0.007640):0.003891,((D.UG.2012.H000066R15.MN650518:0.0681959375,D.UG.2014.D094302.MN694986:0.0462408478):0.019155,D.UG.2013.F096964.MN694998:0.1017663267):0.020221):0.006893,D.UG.2014.K094463.MN695022:0.0969680855):0.005718,((D.KE.1995.clone_2345.GQ432209:0.0653862693,D.UG.2013.K049065R16.MN650562:0.0550480925):0.036044,D.UG.2008.275026.MT027081:0.0369124864):0.003175):0.012875):0.010064,D.KE.1998.clone_874.GQ430738:0.1013003813):0.002819,(((D.UG.2013.D066337R16.MN650433:0.0755203440,D.UG.2013.J068502.MN695016:0.0634590396):0.021257,((D.UG.2011.E103378R15.MN650462:0.0987890516,D.UG.2009.UG_060P.MW124243:0.0709658552):0.021159,D.UG.2013.J005965.MN695013:0.1175128470):0.012749):0.003838,D.UG.2012.G108773R15.MN650508:0.1195600694):0.013229):0.004295,((D.KE.2011.117_KG.KU921889:0.0943612423,D.UG.2012.A107764R15.MN650375:0.0776907208):0.019426,(D.UG.2015.G115404.MN695005:0.0705199231,D.UG.2009.194020.MW316907:0.1035552069):0.008591):0.011022):0.009620):0.007326,((((D.UG.1992.92UG001.AJ320484:0.0489744602,D.UG.1995.42-877.MH705143:0.0789260616):0.038902,((D.KE.2003.A041M-20030130G-1.KR020094:0.0878118392,D.UG.2010.194289.MW006068:0.0818691334):0.009495,D.UG.2014.G096800.MN695002:0.0914834713):0.015861):0.008270,(((D.UG.2012.F184611R15.MN650496:0.0866380902,D.UG.2010.194374.MT027074:0.0817565006):0.019277,D.UG.2014.D115388.MN694989:0.1227914720):0.016393,D.UG.2013.K061825R16.MN650566:0.0665237415):0.009869):0.010854,((((D.KE.2000.clone_280.GQ430144:0.0803798508,((D.UG.2011.DEMD11UG003.KF716480:0.0852272715,(D.UG.2013.B110975R15.MN650404:0.0624083206,D.UG.2013.F071159.MN694996:0.0506733945):0.017469):0.012526,(D.UG.2011.194604.MT027077:0.0000024536,D.UG.2009.UG_191P.MW124294:0.0184538501):0.047424):0.004452):0.013413,D.UG.2014.K185000.MN695026:0.1008160796):0.011880,(D.KE.1987.clone_399.GQ430263:0.0636131501,((D.UG.2011.A066651R15.MN650373:0.0856896726,D.UG.2012.E108349R15.MN650466:0.0528011226):0.020749,D.UG.2009.UG_193P.MW124296:0.1046965426):0.004706):0.013150):0.005074,(((((D.KE.1995.clone_1201.GQ431065:0.0721553962,D.KE.1995.clone_1616.GQ431480:0.0549709717):0.013277,D.UG.2009.275031.MW006081:0.0522198301):0.003634,D.UG.2014.G115331.MN695003:0.0965201192):0.000003,((D.KE.2011.DEMD11KE003.KF716476:0.0974042171,D.KE.2005.A012F-20050108G-1.KR020099:0.0425857597):0.009542,D.KE.2008.A055F-20081025G-1.KR020104:0.0744065401):0.015149):0.003373,((D.UG.2007.0B191647_5_C1.JX202818:0.0591650246,D.UG.2009.UG_192P.MW124295:0.0856898428):0.015548,D.UG.2011.B035551R15.MN650388:0.0746738005):0.016942):0.000003):0.003859):0.005531):0.012575,D.KE.2004.A057M-20041120G-1.KR020062:0.1005666096):0.013188):0.001910,(((D.SN.1990.SE365.AB485648:0.0716882784,D.UG.2006.270015.MW316920:0.0868805704):0.017265,(D.CD.2002.CG-0382-02V_NGSID3.KY392769:0.0957081953,D.KR.1995.95KBH4a.MW405339:0.0690324704):0.016098):0.005396,((((D.TD.1999.MN011.AJ488926:0.0518625467,D.TD.1999.MN012.AJ488927:0.0605176771):0.011758,(D.CD.2003.LA17MuBo.KU168271:0.0525348881,D.SN.1995.SN_060P.MW124107:0.0772705112):0.022008):0.003124,D.CM.2007.BS30.JX244921:0.0600906926):0.017493,((((D.CY.2004.CY007.EU673414:0.0585520566,D.CM.2008.08CMBDSH25.MN153488:0.0721456787):0.025740,D.CM.2006.BS_136P.MW124010:0.0767479102):0.020046,D.CM.2010.DEMD10CM009.JX140670:0.1074823667):0.020349,(D.CM.2007.BS54.JX244936:0.0846412710,D.GB.2014.14667_1_6.4.MF109601:0.1287786334):0.011032):0.016445):0.008343):0.009656):0.005949,(((((D.ZA.1984.R2.AY773338:0.0208523191,(D.ZA.1985.R286.AY773340:0.1384500419,D.ZA.1986.R482.AY773341:0.0639934236):0.004975):0.007454,(D.ZA.1990.R1.EF633445:0.0334280594,(D.BR.2010.10BR_RJ095.KJ787684:0.0820635348,D.CD.1983.NDK.M27323:0.0419518540):0.022276):0.005053):0.000621,D.BR.2010.10BR_RJ108.KJ787683:0.0999057135):0.011579,(D.CD.1983.ELI.K03454:0.0346312866,D.CD.1985.Z2Z6_Z2_CDC_Z34.M22639:0.0438980588):0.017663):0.017928,((D.UG.2007.0B191882_5_G1.JX202892:0.1322797701,D.SN.1995.SN_075P.MW124121:0.0755123569):0.003708,D.CD.1987.PBS5635.MH705152:0.0429338508):0.008048):0.012372):0.000003,(D.US.2007.HIV_US_BID-V3121_2007.JQ403079:0.1065738382,D.CH.2013.pBV63.KJ689289:0.0519151352):0.043009):0.009996,D.GB.2014.14535_1_3.3.MF109532:0.0923037148):0.029568):0.009689):0.015409):0.009601):0.003337,(((((((((((((B.JP.2005.DR7065.AB287368:0.0586342681,B.TH.2008.MERLBDTRC10.JN860769:0.0355838370):0.041828,(B.JP.2007.Y65.LC645590:0.0633896932,(B.CN.2019.HBE005.MT582985:0.0233726996,B.CN.2019.HBN036.MT583025:0.0323682453):0.076249):0.020511):0.012814,(B.KR.1999.99HYH2.JQ316129:0.0197998234,B.KR.2001.01JGB7-12223.MK548848:0.0433586929):0.014524):0.007408,((B.AU.1998.AU01.FJ667232:0.1037667448,B.CN.2013.7070.MH635845:0.0764889916):0.014409,B.US.2012.421_34_F_w01VT.MH897915:0.0842748668):0.003801):0.013085,(((B.CN.2010.2808.JQ900850:0.0668227119,B.CN.2010.2821.JQ900862:0.0236539694):0.013996,(B.CN.2009.2832.JQ900872:0.0377957493,B.CN.2009.2848.JQ900885:0.0573685679):0.007774):0.015120,B.CN.2009.2845.JQ900884:0.0557189941):0.038256):0.008512,(((B.US.2002.CR0017Q.FJ469687:0.0509983108,B.KR.2005.05YJN2.JQ316134:0.0358311177):0.020364,B.KR.2003.03LSH1.JQ316127:0.0761826323):0.019269,((B.US.2004.F7172.FJ469733:0.0513441492,B.CH.2012.pBV8.KJ689249:0.0903261178):0.013350,B.ES.2007.129.JQ846124:0.0549252331):0.004338):0.006630):0.005430,(B.AU.1998.SC49.AF128998:0.0677631822,B.CY.2009.CY244.JF683790:0.0865279440):0.009964):0.004535,((((B.CY.2008.CY220.JF683769:0.0604273969,B.GB.2013.13592_1_6.4.MF109390:0.0749880211):0.034181,B.BR.2010.10BR_MG024.KT427681:0.0653198543):0.005298,(((B.BR.2010.10BR_MG028.KT427680:0.0825373837,B.BR.2010.10BR_PE067.KT427712:0.0855697470):0.021892,((B.BR.2010.10BR_PE106.KT427694:0.0275596415,B.BR.2010.10BR_PE012.KT427744:0.0563880366):0.005319,B.BR.2010.10BR_PE082.KT427703:0.0368813898):0.033616):0.020827,((B.BR.2010.10BR_RJ097.KT427757:0.0389532909,B.BR.2010.10BR_RJ005.KT427792:0.0319926642):0.045314,B.US.2015.00834-PH298-W5_2-5HG13-BC34-P1.MT308153:0.1010867247):0.010542):0.005938):0.006064,((((B.CN.2008.CBJC476.JF932478:0.0391290438,B.CN.2008.CBJC489.JF932479:0.0637007973):0.010300,B.TH.2004.04TH808998.JN248335:0.0895509906):0.004282,(B.CN.2007.JL070038.JF932490:0.0259537107,B.BR.2006.06BR1119.JN692480:0.0841662291):0.018508):0.008465,(((B.US.2007.HIV_US_BID-V4516_2007.JQ403096:0.0385186997,B.AU.2005.GAG_Acute_33.KJ869474:0.0744207386):0.007938,(B.US.1989.gag212.KF701835:0.0609797840,B.US.2017.2518_17_N_10.MW754493:0.0586528301):0.003774):0.003709,(B.CN.2009.1732-gag.KT191768:0.0436417204,B.CN.2009.ZHP-19-gag.KT191859:0.0604685113):0.014638):0.011076):0.007501):0.009433):0.003139,(((B.BR.2002.02BR1013.JN692432:0.0626043924,B.BR.2010.10BR_SP036.KT427808:0.0657052590):0.021238,(B.US.2007.HIV_US_BID-V3020_2007.JQ403059:0.0769009571,B.US.2003.574194.KT124781:0.0526533183):0.020722):0.008386,((B.BR.2010.10BR_PE042.KT427723:0.0864051780,B.BE.2017.02006_cen.MN449474:0.0802833569):0.023880,B.US.2017.01086_PH383_W10_5HG16_BAR75_Seq1_Phase1_NumReads314.MT308331:0.0443937231):0.015654):0.011189):0.002836,(((((((((B.JP.1998.DR1120.AB480698:0.0574717807,B.BR.2005.05BR1078.JN692461:0.1030391394):0.016335,B.US.2018.UNC_437PL5_A16.MW062962:0.0782141887):0.003334,B.US.2013.CP08.KX505699:0.0553194469):0.017511,(B.US.2007.MCST_A1.KC312540:0.0595119295,B.US.2017.UNC_425_PL3_M22.MW062879:0.0697430388):0.024651):0.003032,(((B.CA.1997.MN01.FJ667246:0.0323477697,B.US.2011.950965.KT124809:0.1135844270):0.005839,B.US.2016.2664_TCM_1.MN467036:0.0949320878):0.014239,B.ES.1993.43.JQ846179:0.0209607311):0.000232):0.007297,((B.ES.2008.X2510_2.FJ853622:0.0000021979,B.ES.2014.100_114.KY465968:0.0340519462):0.035242,B.US.2016.9246_W0_11C24_S65.MK115381:0.0565507692):0.009254):0.008173,((B.US.2005.250183_timepoint_1.GU561180:0.0440358973,B.ES.2007.98.JQ846239:0.0602395730):0.015623,((((B.BR.2010.10BR_PE053.KJ849767:0.0915438766,B.US.2011.505_1174a.WG06.MG196942:0.0578334052):0.015725,(B.DE.2008.954229.KT124810:0.0571294000,B.BR.2010.10BR_PE101.KT427697:0.0887750219):0.012048):0.008266,B.GB.2014.13659_1_59.3.MF109447:0.0603388365):0.007156,B.GB.2013.13774_1_50.3.MF109475:0.0869416457):0.012355):0.007217):0.006759,(((B.US.2003.PRLS01.FJ469753:0.0509383953,B.US.2018.TSC_128V1_PL1_K11.MW062390:0.1008145709):0.009398,B.US.2008.HIV_US_BID-V4397_2008.JQ403091:0.0689170392):0.014662,B.US.2009.ES38.KC935958:0.0872714021):0.003116):0.004454,(((B.AU.1999.AU17.FJ667235:0.0974539569,B.US.2008.BP00069_LH01.JN687690:0.0762939788):0.001427,(B.US.2007.BP00064_LH02.JN687679:0.1074740721,(B.ES.2007.111.JQ846105:0.0521183841,B.US.2016.PID1683.PBMC-M18-03-WIPF1-F1F4-PBio.MN691961:0.0717501576):0.006688):0.003659):0.005762,(B.CN.2018.A18013.MW728271:0.0626776657,B.CN.2019.B19187.MW728281:0.0795778167):0.031448):0.007793):0.005028):0.011310,(((((B.DE.2004.HIV_DE_BID-V4131_2004.JQ403037:0.0533277011,B.CN.2019.C19273.MW728292:0.0558293957):0.009851,B.CN.2009.ZHP-38-gag.KT191880:0.0473871442):0.013150,B.ES.2007.128.JQ846123:0.0971021372):0.000003,(((B.CN.2012.4016.KJ820013:0.0656662687,B.CN.2006.BJ2006001.KP178421:0.0358628353):0.043856,(B.US.1999.489910.KT124776:0.0724175018,B.RU.2015.RU_ERS_3020_2015.MZ427750:0.0759591404):0.015526):0.007344,(B.DE.2016.9253_W0_10C20_S49.MK115871:0.0389041245,B.DE.2016.9255_W0_10D11_S65.MK116093:0.0249588805):0.063606):0.010863):0.006097,(B.CN.2009.1692-gag.KT191758:0.0443557235,B.CN.2009.1714-gag.KT191766:0.0626166206):0.023843):0.003082):0.006199,(((((B.CN.2007.07LN135.FJ531387:0.0435407484,B.CN.2010.2805.JQ900848:0.0234026031):0.028331,B.CN.2012.4153.KJ820061:0.0499558664):0.016730,(B.CN.2005.MC-138.JQ900937:0.0485070936,B.BR.2016.HI2016-15.MG571991:0.0740026799):0.015114):0.011030,B.BR.2010.10BR_PE100.KJ849820:0.0773928489):0.009112,B.BR.2016.7HU-UFRJ-2016.MK041562:0.0908705657):0.013604):0.002967,((((((((B.CY.2005.CY074.FJ388915:0.0330908248,B.CY.2005.CY087.FJ388918:0.0314259894):0.031073,B.US.2005.CR0307R.FJ469717:0.0878559717):0.034161,B.US.2006.CR0078.FJ469696:0.0518347439):0.007382,B.BR.2010.10BR_PE057_1.KT427848:0.1292551421):0.000785,(B.CH.2003.HIV_CH_BID-V4470_2003.JQ403045:0.0576629268,B.US.2004.HIV_US_BID-V5282_2004.JQ403107:0.0581184834):0.010832):0.008440,B.US.2013.505_0280a.WG04.MG196711:0.0830518366):0.012609,B.US.2007.306376_FL.JX863922:0.0970702835):0.004288,(B.US.1989.gag203.KF701826:0.0222182079,B.US.2012.505_2227a.WG04.MG197187:0.1200260283):0.009631):0.003625):0.006059):0.009347,((B.ES.2007.105.JQ846098:0.0515044367,B.US.2005.GAG_Acute_9.KJ869450:0.0411586146):0.024366,B.DE.1986.D31.U43096:0.0309980330):0.005949):0.002829,((((((((((B.JP.2004.04JPDR6075B.AB221125:0.0400081104,B.JP.2007.Y54.LC645579:0.0515603837):0.019154,B.JP.2013.Y117.LC645626:0.0874919220):0.022908,((((B.AU.2003.PS2016_Day0.DQ676877:0.0175549683,B.AU.2003.PS2019_Day0.DQ676880:0.0332735744):0.023981,B.CA.2008.GAG_Acute_115.KJ869556:0.0778479006):0.015344,(B.AR.1988.1988_45.FJ155084:0.0355327830,(B.US.2005.AC_193.FJ667212:0.0464424334,((B.US.2002.HIV_US_BID-V5276_2002.JQ403105:0.0387701587,B.US.2008.HIV_USA_AC07_pre.MW924809:0.0673789944):0.011530,B.US.1998.394242.KT124769:0.0096923602):0.014146):0.027620):0.022650):0.003957,B.US.2015.3693.KX505552:0.0796929813):0.010718):0.004964,(B.US.1989.gag211.KF701834:0.0435718423,((B.ES.2008.R9.KT200358:0.0826563192,B.US.2017.PID3162.PBMC-TNFSF8.MN692074:0.0172212512):0.008065,B.US.2007.102GW07P5E11.MK383385:0.0707662327):0.007983):0.004531):0.007454,((B.US.1985.5157_85.AY835755:0.0401071548,(((B.US.2006.72912_timepoint_1.GU561131:0.0334001779,B.DE.2008.882283.KT124800:0.0928838135):0.007385,B.US.2006.HIV_USA_AC03_pre.MW924801:0.0829888410):0.004781,B.US.2007.BEC138.JF304757:0.0250066147):0.002987):0.002798,((B.BR.2002.02BR013.DQ358810:0.0552132921,B.BR.2005.05BR1092.JN692468:0.0605273293):0.003122,(((B.CY.2005.CY055.FJ388904:0.0674546954,B.CY.2005.CY075.FJ388916:0.0394240289):0.039474,B.CH.2004.HIV_CH_BID-V4408_2004.JQ403042:0.0616005227):0.007218,B.US.2006.373840_timepoint_1.GU561252:0.0701517344):0.003207):0.006787):0.000003):0.005611,((B.BR.2005.05BR1082.JN692465:0.0807469123,B.US.2014.Pt2_DNA_14.KU678025:0.0409958906):0.015391,(B.US.1985.gag293.KF701896:0.0197065589,B.US.1997.F5_44351_1.MF779648:0.0627867511):0.008340):0.015753):0.002860,((((((B.US.1996.1333_d2.AY308760:0.0300824097,B.ES.1993.85.JQ846225:0.0421790969):0.007224,((B.US.2006.381619_timepoint_1.GU561264:0.0454501288,(B.GB.2014.14727_1_66.3.MF109627:0.0418509406,B.US.2019.TSC-144-V1-PL1-B15.OM209244:0.0816996030):0.031999):0.012543,B.BR.2010.10BR_RJ019.KT427786:0.0558556378):0.017782):0.004025,(((B.US.2002.PRLS16.FJ469760:0.0483060651,B.US.2007.HIV_US_BID-V3117_2007.JQ403076:0.0356674297):0.003001,B.US.2008.HIV_US_BID-V3114_2007.JQ403074:0.0261924419):0.008576,(B.US.2007.151477_timepoint_1.GU561155:0.0282523256,B.AU.2000.P1_PBMC_BSL_10.OK532960:0.0380764757):0.019213):0.007500):0.003194,(((B.CA.1997.CANB3FULL.AY779553:0.0557380504,B.CY.2005.CY067.FJ388911:0.0515991355):0.014783,B.BR.2010.10BR_MG041.KT427673:0.0487983358):0.009573,((B.US.2004.ES8-17.EF363125:0.0407579894,B.US.2006.72962_timepoint_1.GU561134:0.0527857511):0.015768,((B.US.2002.AC_GAG39.GU390502:0.0399685956,B.BR.2002.02BR2033.JN692440:0.0784444970):0.008491,B.US.2013.CP02.KX505583:0.1087404351):0.005217):0.007767):0.003506):0.006286,(((B.US.2000.6.HM116815:0.0451876684,B.JP.2007.Y73.LC645598:0.0788260238):0.003001,(B.US.1986.gag231.KF701850:0.0374271779,B.GB.2013.13592_1_11.3.MF109353:0.0911892841):0.027132):0.010770,((((B.CN.2008.2878.JQ900914:0.0518992226,B.JP.2007.Y55.LC645580:0.0382054706):0.014449,B.JP.1998.IMS459.JX264265:0.0189475239):0.010959,((B.JP.2000.IMS517.JX264279:0.0107578116,B.JP.2013.Y182.LC645691:0.0805477885):0.011926,B.JP.2001.IMS536.JX264285:0.0350075272):0.009418):0.009762,B.JP.2007.Y13.LC645538:0.0779710508):0.026585):0.002990):0.004331,(((((((B.DK.2001.CTL_016.EF514704:0.0326407829,B.DK.2001.CTL_035.EF514710:0.0315032099):0.016039,B.ES.2007.135.JQ846131:0.0418365262):0.011029,B.US.2001.AC66.FJ667230:0.0718849875):0.016407,(B.US.2003.PRLS12.FJ469759:0.0376545339,(B.US.2004.AC_GAG23.GU390486:0.0620505679,B.US.2018.120-LN-2-A6.MK169677:0.0376643442):0.012366):0.004565):0.012115,(B.US.2014.Pt5_DNA_6_i.KU678092:0.0559203238,B.BE.2016.P6_G1_STAT5B.MW881748:0.0210578242):0.008140):0.005653,((B.BR.2005.BREPM1084.FJ195088:0.0496865916,B.AU.2004.GAG_Acute_34.KJ869475:0.0369301824):0.006890,B.US.2004.F7165.FJ469732:0.0718789550):0.010439):0.016656,((((B.AR.2005.2005_06.FJ155195:0.0804148484,B.BR.2010.10BR_RJ081.KT427767:0.0496261389):0.018286,(B.AR.2014.DEMB14AR012.MH078531:0.0494101260,B.AR.2010.DEMB10AR005.MN703127:0.0437364113):0.048541):0.004643,(B.US.2007.BP00063_LH01.JN687678:0.0449735705,B.PE.2014.DEMB14PE008.MH078553:0.0782382810):0.014211):0.006963,(((B.ES.2007.112.JQ846106:0.0052974236,B.ES.2007.123.JQ846118:0.0542115041):0.042037,(((B.ES.2007.97.JQ846238:0.0852313662,B.BE.2016.P8_G_1_SMG1P2.MW881768:0.0812592365):0.019861,B.PE.2007.FAM193.MN887109:0.0768900217):0.009919,(((B.JP.2013.Y103.LC645612:0.0301125655,B.JP.2013.Y172.LC645681:0.0472997269):0.008945,B.JP.2013.Y129.LC645638:0.0373068221):0.056606,B.BR.2016.HI2016-27.MG572005:0.1080504639):0.026720):0.010835):0.014036,(B.DE.2008.147984.KT124751:0.0884002150,B.GA.1988.OYI_397.M26727:0.0513168407):0.002115):0.007061):0.007333):0.002523):0.005506):0.000002,(((((((((B.JP.2005.DR6538.AB287363:0.0431357396,((B.US.1985.gag19.KF701661:0.0213328832,B.US.1979.NYC1.KJ704793:0.0000024278):0.017285,(B.US.1985.gag40.KF701680:0.0389246259,((B.US.1984.gag286.KF701890:0.0268251553,B.US.1998.119534.KT124747:0.0823777843):0.013659,B.US.1983.RF_HAT3.M17451:0.0490099479):0.012857):0.013206):0.004447):0.003564,((B.US.1993.WCM32P0793.DQ487190:0.0173037694,((B.US.2002.F706.FJ469728:0.0151395517,B.US.1989.gag204.KF701827:0.0436792205):0.007174,B.US.2011.ES24-7A.KF384809:0.0179682461):0.003861):0.004688,(B.US.2005.CR0175S.FJ469703:0.0420261956,B.US.1991.SUMA_flC5.FJ496145:0.0219415540):0.006760):0.004842):0.003049,(((B.AR.2006.2006_08.FJ155209:0.0849366716,(B.US.2010.A.HQ846902:0.0559703030,((B.ES.2014.EUR-0045.KU685585:0.0203777016,B.ES.2014.EUR-0053.KU685590:0.0533454172):0.058547,B.US.2011.HIV_USA_AC09_pre.MW924813:0.0632503287):0.002228):0.005688):0.009248,B.US.2007.BEC139.JF304758:0.0520271098):0.005219,(B.ES.2007.100.JQ846093:0.0690688729,B.US.2013.S1492_T1_Intact.MG171201:0.0684626816):0.017855):0.010349):0.003071,(B.US.1985.gag26.KF701668:0.0513995127,B.BR.2010.10BR_RJ025.KT427783:0.0484760439):0.006237):0.003427,B.US.2005.MDR-1c.KF990605:0.0576837683):0.002989,(((((((((B.AU.1995.C24.AF538304:0.0469188416,((B.US.2011.CP3-6.KF384801:0.0824033120,B.US.2010.505_0695a.WG06.MG196787:0.0478975116):0.013114,B.US.2019.P5_cmv_delec1.MW309891:0.0772173181):0.008950):0.007811,(((B.US.2007.BP00058_LH07.JN687676:0.0761493945,B.GB.2013.15228_1_67.4.MF109705:0.0777508459):0.023826,(((B.BR.2010.10BR_SP014.KJ849790:0.0659660552,B.US.2019.TSC-137-V1-PL10-C5.OM207791:0.0699239206):0.025043,((B.BR.2010.10BR_SP006.KT427827:0.0959159371,B.GB.2013.13592_1_4.3.MF109388:0.0553543036):0.010726,B.AR.2014.DEMB14AR003.KY658685:0.0574885649):0.028646):0.000003,B.US.2012.N8261_2.5C11.KU901941:0.0461645589):0.009240):0.001838,B.GB.2014.13659_1_61.3.MF109449:0.0873056816):0.001219):0.000002,(B.GB.2014.13659_1_73.3.MF109459:0.0419632707,B.GB.2013.15171_1_35.4.MF109667:0.0574452944):0.018508):0.008713,((((B.CA.1998.CANC10FULL.AY779557:0.0831366323,(B.CN.2012.4120.KJ820046:0.0562220956,B.AR.2015.DEMB15AR013.MH078532:0.0615957571):0.009511):0.003550,((((B.US.2005.USPI38417EI25y05051pcWG2B4.JN024349:0.1204504705,B.US.2015.454_34_F_w01VT.MH897920:0.0584954400):0.031200,B.GB.2014.13612_1_17.3.MF109400:0.0708057863):0.005501,B.BR.2010.10BR_SP067.KT427796:0.1086052226):0.009661,B.BR.2010.10BR_SP032.KT427811:0.0870354526):0.005471):0.002988,B.TH.2004.04TH317223.JN248321:0.0977391193):0.005750,(((((B.US.2003.L8107.FJ469739:0.0406082664,B.US.2003.PRLS04.FJ469755:0.0751856467):0.033432,B.US.2015.2521.KX505446:0.1218277489):0.003626,B.GB.2013.13592_1_30.3.MF109373:0.0599998291):0.010430,(((B.ES.2007.118.JQ846112:0.0699886251,B.SE.2010.SE600046.KP411827:0.0789716499):0.006259,(B.US.2012.505_1677a.WG09.MG197074:0.1061477928,B.US.2017.1292_17_N_11.MW753232:0.0677255481):0.023058):0.010741,B.ES.1993.65.JQ846203:0.0469197383):0.006733):0.009692,B.ES.2015.100598.KY989954:0.0889907713):0.005403):0.002771):0.009040,((B.US.2008.HIV_US_BID-V3050_2008.JQ403070:0.0666537344,B.US.2008.HIV_US_BID-V4392_2008.JQ403087:0.0928343549):0.009241,B.US.2012.505_1413a.WG06.MG197043:0.1266772314):0.014376):0.002532,(B.CY.2007.CY195.JF683747:0.0176209633,B.GB.2014.14535_1_26.3.MF109523:0.0226986340):0.087097):0.003104,((((((B.DE.2005.AC_GAG9.GU390472:0.0310072832,B.DE.2009.585067.KT124782:0.0376401771):0.087401,(B.US.2011.22CB2_39G2.KF526298:0.0649267900,B.US.2006.GAG_Acute_98.KJ869539:0.0609491296):0.007967):0.011888,(B.US.2008.BP00061_LH03.JN687677:0.0621322318,B.BR.2010.10BR_PE074.KT427708:0.1236553063):0.006565):0.006813,B.US.2013.CP06.KX505652:0.0605280020):0.013698,((((B.DE.2005.AC_GAG50.GU390513:0.0767397040,B.GB.2013.15171_1_25.4.MF109656:0.0691974940):0.011409,B.US.2016.00531-PH329-W6-5half-10.MT307930:0.0538230319):0.010608,B.US.2008.HIV_USA_AC05_pre.MW924805:0.0333694906):0.005988,((B.BR.2002.02BR2025.JN692435:0.0481343182,(B.US.2005.GAG_Acute_87.KJ869528:0.0662111797,B.US.2013.Donor8.B6_long_J19first.KY748553:0.0448052186):0.009097):0.015465,(B.US.2007.HIV_US_BID-V3120_2007.JQ403078:0.0617596389,B.JP.2013.Y141.LC645650:0.0788940462):0.009433):0.013331):0.000003):0.009731,(B.US.2000.AC_GAG36.GU390499:0.0845891574,(B.US.2010.DEMB10US004.KC473827:0.0593796575,((B.BR.2010.10BR_PE019.KT427740:0.0889375225,B.BR.2010.10BR_RJ083.KT427766:0.0690535709):0.027147,(B.SE.2009.030SE.MF373144:0.0997551199,B.TH.2013.2544072P000FL_Sd.MG989506:0.0617451648):0.023112):0.016007):0.012706):0.005671):0.007191):0.009022,(((((((B.US.1997.1013_03.AY331287:0.0721724791,B.US.2006.BP00055_LH01.JN687665:0.0766524228):0.013884,B.US.2017.UNC_404_PL1_D22.MW062830:0.0709480627):0.015841,B.US.2007.TransmitterDay221.GQ256628:0.0615027365):0.013680,(((B.US.2006.CR0228Q.FJ469710:0.0674439341,B.DE.2010.iso4-w10.KU612900:0.0605387482):0.005927,B.US.2000.AC61.FJ667229:0.0858150703):0.006017,B.US.2019.P6_gag_bach2_clone1.MW309896:0.0440605496):0.019650):0.008436,((B.US.1984.SF33.AY352275:0.0417787314,B.US.2018.5114_wk-2_PL1_B22.MW059602:0.1038017271):0.009531,B.BR.2010.10BR_SP062.KT427799:0.0510236639):0.006601):0.009344,B.BR.2010.10BR_RJ040.KT427650:0.0931678105):0.008751,((((B.BR.2002.02BR008.DQ358808:0.0820672115,B.US.2006.101379_timepoint_1.GU561142:0.0342885032):0.011792,((B.ES.2010.DEMB10ES002.KC473842:0.0798155773,B.US.2011.ES22-27.KF384808:0.0649597257):0.021607,B.BR.2010.10BR_PE024.KT427735:0.0870659182):0.012314):0.007564,(((((((B.BR.2003.BREPM1027.EF637054:0.0571582812,B.AU.2006.P6_PBMC_BSL_1.OK532539:0.0589422590):0.022580,((B.BR.2010.10BR_PE104.KJ849780:0.0947036992,B.BR.2016.HI2016-18.MG571994:0.0836242459):0.007056,B.BG.2009.V_09_013.MH746254:0.0875968013):0.008182):0.008379,B.US.2002.04013226_2_flA8.FJ496072:0.0472949399):0.002099,(B.US.2007.CR0027M.FJ469689:0.0636975164,B.GB.2013.13774_1_87.3.MF109509:0.0752054491):0.012848):0.022230,B.CY.2005.CY056.FJ388905:0.1138761840):0.006199,(B.BR.2010.10BR_RJ068.KT427770:0.0938989723,B.BR.2010.10BR_SP012.KT427824:0.0479508751):0.011758):0.003360,(B.US.2014.Pt7_DNA_22.KU678133:0.0537552251,B.US.2016.9243_W0_10A9_S43.MK114990:0.0598619622):0.008652):0.010715):0.008966,((((B.BR.2003.BREPM1035.EF637049:0.0488143773,(B.ES.1993.50.JQ846187:0.0311674749,(B.US.2013.2026_EM_11.KY766150:0.0544896123,B.US.2016.1408_TCM_13.MN467284:0.0593454500):0.006398):0.002864):0.003145,(((B.US.1995.USPI90770EI3y95061pcWG2B3.JN024274:0.0673945476,(B.CH.2002.HIV_CH_BID-V3511_2002.JQ403019:0.0499461054,B.US.2012.2302-PBCM-18.KY778447:0.0993611480):0.012467):0.007603,(B.ES.2014.EUR-0031.KU685591:0.0612468709,B.US.2019.TSC-143-V1-PL1-A21.OM208812:0.0482981131):0.015503):0.003492,((B.ES.1993.33.JQ846168:0.0473574639,B.BR.2010.10BR_SP045.KJ849808:0.0868441932):0.012441,B.US.2016.2606_TM_10.MZ922537:0.0470688534):0.008149):0.012695):0.009493,(((B.US.2009.DEMB09US003.KC473824:0.0499527028,B.BR.2010.10BR_RJ017.KT427787:0.0643106412):0.025608,(B.CA.2007.GAG_Acute_105.KJ869546:0.0503095033,B.GB.2013.13592_1_9.3.MF109393:0.0495299032):0.015694):0.007488,(B.US.2012.505_1931a.WG14.MG197115:0.0672021060,B.BR.2016.HI2016-31.MG572010:0.0528177053):0.014723):0.006286):0.004745,((B.US.2010.10CB1_32B5.KF526120:0.0632648649,B.BR.2010.10BR_PE070_1.KT427852:0.0762332058):0.020571,(B.US.2012.T8250_1.5C1.KU901980:0.0367029187,B.GB.2014.13659_1_80.3.MF109464:0.0462513657):0.010291):0.011169):0.003905):0.000003):0.003214):0.004999,(B.DE.2004.AC_GAG4.GU390467:0.0532622590,B.US.2006.AC_GAG65.GU390528:0.0574856637):0.014588):0.005037):0.000003,(((B.ES.2007.117.JQ846111:0.0151153541,B.GB.2014.13612_1_11.3.MF109395:0.0486022932):0.047773,((B.US.1987.gag103.KF701737:0.0248465280,B.BR.2010.10BR_PE089.KT427873:0.0622787856):0.012580,(B.JP.2007.Y10.LC645535:0.0561433303,B.US.2016.PID2669.PBMC-CYLD-ch16.MN691964:0.0697046310):0.010141):0.003821):0.005472,(B.ES.2007.126.JQ846121:0.0663336123,(B.JP.1999.IMS486.JX264272:0.0344943561,B.US.2016.3632_TCM_12.MN466965:0.0585401045):0.022274):0.020862):0.004216):0.005344,((B.AU.1986.MBC200.AF042100:0.0243799418,(B.US.2002.GAG_Acute_20.KJ869461:0.0320226810,(B.BR.2010.10BR_RJ064.KT427772:0.0713925863,B.GB.2014.13612_1_18.3.MF109401:0.0882902934):0.014169):0.007263):0.009120,((((((((B.KR.1997.WK.AF224507:0.0301205179,(B.US.2004.CR0068P.FJ469695:0.0303223919,B.GB.2014.13612_1_32.3.MF109416:0.1184081834):0.013705):0.003495,((((B.KR.2004.04LSK7.DQ295192:0.0680256708,B.KR.1992.92BSJn6-16525.MK548799:0.0271039904):0.010486,B.KR.1992.92HJiH10-16494.MK548784:0.0388560824):0.000617,(B.US.2002.F797.FJ469737:0.0638863768,B.KR.2008.KR021.MT021909:0.0405733433):0.016170):0.014037,(B.KR.2004.04KMH5.DQ295193:0.0246095003,(B.KR.2003.03HJY8.JQ316131:0.0269411057,(B.US.2016.9247_W0_1C1_S37.MK115482:0.0695223253,B.KR.1996.96SNS5-4879_9680.MK548780:0.0238588607):0.007133):0.011877):0.008709):0.005539):0.008914,((B.KR.2007.07JHS10_3909.JN613771:0.0183953494,B.KR.1992.HP-3_02LJW8-4757.KJ140248:0.0305980154):0.002904,B.KR.1992.HP-1_92LYS9-4500.KJ140245:0.0277472322):0.000002):0.003095,B.KR.1992.HP-2_97JJW2-12101.KJ140247:0.0214970190):0.006002,(B.KR.2004.04LSg10_2365.EF370338:0.0294148043,B.KR.1993.93JIJ6.MN237646:0.0439231243):0.007740):0.002172,(((((((B.KR.2004.04KKT7_2354.EF370326:0.0700153984,(B.JP.2007.Y75.LC645600:0.0857858681,(B.JP.2013.Y134.LC645643:0.0883349075,B.JP.2013.Y167.LC645676:0.0854117776):0.012062):0.005935):0.013055,B.KR.2004.04CWS5.JQ316133:0.0620318058):0.014421,B.KR.2005.05KJM2_2358.EF370327:0.0514200684):0.001784,(B.KR.2008.KR016.MT021906:0.0530026788,B.KR.2008.KR017.MT021907:0.1262278840):0.011999):0.009910,((B.KR.2007.07KYY4.JQ341411:0.0390506105,B.KR.2008.KR012.MT021904:0.0528845747):0.022156,((B.GB.2014.14727_1_44.3.MF109608:0.1074595166,B.ID.2014.PB39.MK303350:0.0625537103):0.018713,B.US.2019.5117-WK26-PL10-A11.OM204643:0.1034270540):0.020919):0.018517):0.009295,B.KR.2005.05KMS2-12215.MK548847:0.0283147723):0.005774,B.KR.1993.93JSH3-16493.MK548788:0.0340466110):0.012016):0.003521,(B.KR.1992.92LSY12-16475.MK548738:0.0490758862,B.KR.1993.93BGO2-Feb-1993.MT559045:0.0493549478):0.002544):0.014568,((((((B.RU.2004.04RU139089.AY751407:0.0504898665,(((B.ZA.2003.03ZAPS045MB2.DQ396398:0.0778743473,B.US.2016.00930-PH341-w6-5half-1.MT308229:0.0730125917):0.017344,(B.ES.2013.DEMB13ES010.KP109518:0.0891611473,B.US.2012.2469-PBEM-7.OL872750:0.0219118858):0.017886):0.013667,B.AU.2000.P2_PBMC_BSL_002.OK532864:0.0383001573):0.006851):0.005522,B.US.2012.505_1569a.WG04.MG197054:0.0745864282):0.002353,B.US.1985.gag21.KF701663:0.0317430488):0.006089,((((((B.BR.2002.02BR002.DQ358805:0.1134222953,B.BR.2010.10BR_MG029.KJ849799:0.0763006242):0.017256,B.BR.2003.BREPM1032.EF637051:0.0523671702):0.000002,(B.ES.2006.127.JQ846122:0.0671168165,B.ES.1993.19.JQ846152:0.0773150759):0.022548):0.009450,(B.ES.1993.71.JQ846210:0.0554859684,B.SE.2003.003SE.MF373125:0.0604965751):0.008160):0.000003,B.ES.2007.94.JQ846235:0.0724535937):0.005601,(((B.RU.2010.10RU6629.JX500707:0.0792706366,B.BR.2016.HI2016-01.MG571979:0.0690519703):0.016406,B.BR.2016.HI2016-21.MG571999:0.0677633115):0.012348,B.GB.2014.14727_1_64.3.MF109625:0.0492476089):0.013021):0.006154):0.004706,(B.AR.1989.1989_57.FJ155094:0.0197687245,B.US.2015.BVP4.5.F2.p3i18.KY057489:0.0807812778):0.019242):0.002707,((((B.US.1983.5082_83.AY835770:0.0136395627,(B.US.1999.AD17_5C_A1.GU331318:0.0412513194,(B.GB.2004.MM43d21_GN1.HM586206:0.0094114133,B.GB.2014.13659_1_52.3.MF109440:0.0335451633):0.036152):0.023270):0.011883,((B.CN.2009.09LNA014.JX960597:0.0739769842,B.BR.2010.10BR_PE065_1.KT427646:0.0797987014):0.021511,B.BR.2010.10BR_RJ106.KT427751:0.0654187849):0.008210):0.005068,B.DE.2016.9249_W0_11N5_S39.MK115602:0.0678751816):0.010824,(((((((((B.KR.2002.02JDH8_2379.EF370378:0.0675154697,(((B.BR.2003.BREPM1023.EF637057:0.0362752001,(B.BR.2010.10BR_MG011.KT427688:0.0760177877,B.US.2005.HIV_USA_AC01_pre.MW924797:0.0510912152):0.033247):0.007610,(B.US.2006.252348_timepoint_1.GU561203:0.0339753833,B.JP.2007.Y57.LC645582:0.0596252448):0.016890):0.002788,B.US.2019.5128-PRE-PL1-K1.OM206117:0.0902937596):0.004054):0.004616,((B.US.2007.BEC129.JF304759:0.0591572369,B.FR.2009.DEMB09FR001.KF716494:0.0713877549):0.016196,((B.US.2011.VC6-2.KF384814:0.0895376353,B.CA.2017.P2_G11_CPEB4.MW881686:0.0384266422):0.003788,(B.CN.2009.3467-gag.KT191844:0.0556473098,B.US.2019.5130-PRE-PL2-A2.OM206252:0.0888888852):0.005767):0.008933):0.008320):0.008104,(B.ES.2007.X2149.EU786678:0.0845086721,B.US.2003.AC140.FJ667218:0.0822559352):0.018880):0.005937,((B.DE.2005.AC_GAG52.GU390515:0.0761128715,B.BR.2010.10BR_PE083.KT427702:0.0558266479):0.012153,(B.US.2007.HIV_US_BID-V3110_2007.JQ403072:0.0485468040,B.US.2012.505_0122a.WG05.MG196699:0.0545262289):0.001750):0.006633):0.002495,B.CY.2008.CY226.JF683775:0.0731056908):0.003167,(((B.US.2002.F714.FJ469730:0.0350881185,B.DO.2011.DEMB11DR001.KY658702:0.0648918641):0.008159,B.US.1987.gag118.KF701751:0.0372786497):0.018307,((B.CN.2007.07CNHB_ES57.HQ197988:0.0157473937,(B.CN.2012.4068.KJ820036:0.0615127430,B.US.2016.01014-PH357-W1-5HG13-BC48-P1.MT308265:0.0686536293):0.013802):0.013653,((B.JP.2006.IMS765.JX264363:0.0457921195,B.JP.2007.Y67.LC645592:0.0532784602):0.017708,B.SE.2011.SE600034.KP411825:0.0892087520):0.009957):0.006350):0.004906):0.004516,B.ES.2007.109.JQ846102:0.0610224930):0.007002,B.US.1987.gag83.KF701719:0.0485571226):0.005776,((((((B.US.2007.CR0214.FJ469707:0.0485201818,B.GB.2013.15228_1_78.3.MF109716:0.0501675019):0.046084,((B.SE.2011.059SE.MF373162:0.1341926598,B.SI.2016.Sample65_SI497.MN736707:0.1009380546):0.013412,B.CN.2013.12625.MF684309:0.0808977188):0.014867):0.009204,B.BR.2016.HI2016-19.MG571995:0.1214157196):0.013772,((((B.ES.2007.106.JQ846099:0.0477937418,B.GB.2013.13774_1_76.3.MF109498:0.0904061562):0.008724,B.US.2002.F4_45735_1.MF779451:0.1277459864):0.015090,B.GB.2014.13612_1_28.4.MF109411:0.0888493873):0.021381,B.DE.2010.571373.KT124780:0.0811506950):0.006857):0.009004,(B.US.2012.505_2150a.WG07.MG197176:0.0422435345,B.US.2019.TSC-135-V1-PL1-B4.OM207530:0.0250287669):0.046415):0.017958,((B.BR.2005.05BR1095.JN692471:0.0712583103,B.BR.2005.05BR1101.JN692473:0.0382488203):0.018469,B.SE.2008.028SE.MF373142:0.1156934366):0.000003):0.000002):0.002908):0.002876):0.005263):0.000003):0.003462):0.004871,((((((((B.JP.2004.DR6175.AB480694:0.1030047269,((B.ES.2006.119.JQ846113:0.1027993092,((((B.JP.2001.IMS541.JX264289:0.0352046591,(B.JP.2006.IMS741.JX264355:0.0399620236,B.JP.2013.Y161.LC645670:0.0384471041):0.043248):0.015173,B.JP.2013.Y176.LC645685:0.0556997786):0.000002,(B.JP.2007.Y22.LC645547:0.0368809646,B.JP.2007.Y70.LC645595:0.0473852647):0.012741):0.010882,(B.JP.2007.IMS830.JX264376:0.0294586483,(B.JP.2007.Y34.LC645559:0.0410369729,B.JP.2007.Y46.LC645571:0.0350179751):0.015363):0.007859):0.013122):0.017665,(((B.JP.1996.IMS305.JX264251:0.0185840641,B.JP.2007.Y83.LC645608:0.0490410297):0.021455,B.JP.1997.IMS404.JX264257:0.0180506185):0.015113,B.JP.2013.Y116.LC645625:0.0616436492):0.002603):0.005166):0.005611,(((((B.CY.2003.CY006.EU673413:0.1264919832,B.CY.2009.CY263.JF683805:0.1527070703):0.009065,(B.CY.2007.CY214.JF683764:0.0588459380,B.CH.2001.HIV_CH_BID-V3533_2001.JQ403025:0.0766612976):0.006666):0.007719,(B.US.2007.111322_timepoint_1.GU561146:0.0881582692,((B.US.2007.HIV_US_BID-V3512_2007.JQ403092:0.0747007584,(B.US.1997.1053_06.KT124745:0.0631220793,B.BR.2010.10BR_PE041.KT427724:0.0771706300):0.018019):0.010883,B.US.2018.5203_wk-2_2_J14.MW059675:0.0565324705):0.006124):0.012611):0.016895,(B.US.2003.L8180.FJ469743:0.0543408419,B.US.2007.BP00067_LH01.JN687680:0.1092691212):0.008021):0.001781,((B.GB.2014.14592_1_47.3.MF109543:0.0886280103,(B.ID.2014.PB4.MK303347:0.0891719128,B.ID.2014.PB12.MK303348:0.0413421059):0.016384):0.008995,B.ID.2014.PB44.MK303351:0.0497844298):0.017939):0.006322):0.003957,((((((((((B.US.1990.US4.AY173955:0.0753721760,(B.US.2006.CH106_TF1.JN944897:0.0000028312,B.US.2016.00231-PH337-w1-5half-1.MT307889:0.0000025650):0.058875):0.030793,((B.AU.1998.AU08.FJ667234:0.0459417428,B.US.2017.P303.W8.9D1.MW531210:0.0838185961):0.016658,B.BR.2010.10BR_SP020_1.KT427657:0.0703530827):0.013565):0.017340,(B.BR.2005.BREPM1093.FJ195089:0.0812845348,B.CY.2007.CY184.JF683738:0.0898938740):0.006997):0.004488,(B.ES.2008.ES_X2515_3.GQ372988:0.0301169754,((B.DE.2004.AC_GAG6.GU390469:0.0976457746,B.DE.2012.328893.KT124765:0.1119032407):0.018304,B.US.2017.01095_PH384_W10_5HG18_BAR16_Seq1_Phase0_NumReads495.MT308352:0.1119098077):0.009867):0.017650):0.002148,(B.US.2012.607523.KT124784:0.0760142292,B.US.2000.F6_42439_1.MF779828:0.0387442283):0.021269):0.000003,(B.CY.2007.CY204.JF683756:0.0726750396,B.BR.2010.10BR_MG038.KT427676:0.0525493885):0.026920):0.006796,((B.DK.2001.CTL_017.EF514705:0.0517252946,B.US.2003.NY05.FJ667255:0.1068267617):0.017583,B.BR.2004.04BR1054.JN692453:0.0729349195):0.023127):0.002287,(((((B.CN.2008.1118.HQ215577:0.0497338040,((B.CN.2012.4161.KJ820068:0.0201747753,B.CN.2013.12584.MF684306:0.0402249731):0.008658,B.CN.2013.12816.MF684318:0.0304519304):0.041405):0.020357,B.CN.2005.HS-125.JQ900938:0.0432207026):0.030256,(B.BR.2010.10BR_PE061.KT427870:0.0376635062,B.GB.2014.13659_1_75.3.MF109461:0.1052055590):0.032895):0.003377,B.AR.2009.DEMB09AR010.MH078530:0.1005368461):0.005604,B.BR.2016.HI2016-12.MG571987:0.0912886309):0.008081):0.007382,((((B.US.2003.L8152.FJ469742:0.0663738027,(B.US.2008.HIV_US_BID-V3039_2008.JQ403065:0.0905925617,B.CA.2006.GAG_Acute_102.KJ869543:0.0332132586):0.016942):0.012565,((B.US.2004.AC_GAG41.GU390504:0.0748590625,B.BR.2010.10BR_RJ024.KT427784:0.0932883477):0.007498,B.TH.2013.2544829P000L_Se.MG989633:0.0892488175):0.003970):0.007019,B.KR.2013.13PJHg6-12216.MK548851:0.0661111036):0.010149,B.ID.2016.MN17.MK303355:0.0943113763):0.009942):0.005759,(((((B.US.1992.WC3_0392.EF121385:0.0480071295,B.US.2003.AS1M6gfc29.EF125631:0.0570291471):0.017038,B.US.2005.254076_timepoint_1.GU561215:0.0920054484):0.004271,((B.CN.2002.02CNLN34.EF122522:0.0303010700,B.JP.2013.Y120.LC645629:0.0892656638):0.011151,B.US.2015.P1_030915.1.MT998619:0.1077338200):0.005579):0.005272,(B.BR.2003.BREPM1038.EF637048:0.0790809985,((B.CY.2008.CY229.JF683778:0.1096698380,B.ES.2006.137.JQ846133:0.0642208881):0.015500,((B.BR.2005.05BR1077.JN692460:0.0029885422,((B.BR.2010.10BR_PE110.KT427692:0.0502599304,B.BR.2010.10BR_PE036.KT427729:0.0166877833):0.018452,B.BR.2010.10BR_PE103.KT427696:0.0336264412):0.022613):0.059148,B.US.2019.13-JP-PL1-N23.OM203664:0.0944706301):0.012238):0.011252):0.007479):0.008439,(B.BR.2010.10BR_RJ079.KT427768:0.0447613723,B.US.2015.DONOR2.5.A1.p2Aa17.KY612708:0.0622877391):0.005116):0.000002):0.007949):0.000003,(((B.US.1998.98USHVTN941c1.AY560110:0.0516074574,B.US.2005.GAG_Chronic_43.KJ869604:0.0592031802):0.023523,B.TH.2015.2547627P000FL_Sa.MG989541:0.0804080456):0.018446,(((B.US.2006.26.HM116827:0.0811992115,B.JP.1996.IMS348.JX264252:0.0271713796):0.009194,B.JP.2013.Y124.LC645633:0.0626269038):0.006008,B.US.2019.TSC-141-V1-PL1-B16.OM208293:0.0859027721):0.008261):0.005601):0.002699,((((((B.FR.1985.NL43E9_LAI_IIIB_NY5.AF070521:0.0152235107,B.US.2006.CR0222X.FJ469709:0.0151444833):0.000002,B.DE.2017.Strain0526.MK086129:0.0000025887):0.002967,B.US.2004.CR0345Q.FJ469722:0.0644618234):0.011129,B.JP.2007.Y68.LC645593:0.0434931949):0.013597,((B.BR.2007.BP00047_LH01.JN687657:0.0457671176,B.US.2012.2452-CM-11.KY778552:0.0367262041):0.005459,B.FR.2005.DEMB05FR001.JX140652:0.0449499865):0.011903):0.002489,B.US.2000.THRO_TF1.JN944930:0.0280745255):0.009851):0.000002,B.GB.2014.13659_1_62.3.MF109450:0.0701695469):0.003514,((((((B.US.1998.98USHVTN1925c1.AY560107:0.0565753793,(B.US.1989.gag184.KF701810:0.0318174123,((B.BR.2010.10BR_SP003.KJ849785:0.0286888435,B.BR.2016.HI2016-03.MG571982:0.0577323337):0.029401,B.US.2019.5231-WK26-PL2-I8.OM207243:0.0946410569):0.007222):0.026445):0.010558,((B.KR.2004.04KJin8_1955.DQ295195:0.0542473901,B.CA.2008.GAG_Acute_113.KJ869554:0.0669268522):0.013506,B.GB.2011.MM34.23.1B2.QVOA.MT794569:0.0833959535):0.003367):0.011886,((B.US.2003.AC125.FJ667217:0.0306064908,B.US.1999.868558.KT124798:0.0405485836):0.028575,((B.JP.2007.Y14.LC645539:0.0423713879,B.JP.2007.Y27.LC645552:0.0322777075):0.039794,B.CN.2019.B19173.MW728280:0.0464440905):0.006236):0.003861):0.005987,((B.CN.2007.07LN149.FJ531388:0.0541446426,B.TH.2009.2549720P000L_Sd.MG989667:0.0703898408):0.020709,B.GB.2014.14535_1_5.3.MF109533:0.0779272679):0.029561):0.008436,((((((((((B.CY.2005.CY089.EU673429:0.0085637251,B.CY.2005.CY088.FJ388919:0.0518598695):0.043248,B.CY.2005.CY097.FJ388924:0.0272601158):0.039131,(B.CY.2005.CY033.FJ388957:0.0415859670,B.CY.2007.CY202.JF683754:0.0315419159):0.047213):0.025689,(B.CY.2007.CY201.JF683753:0.0342102622,B.SE.2015.101SE.MF373203:0.0374745296):0.041078):0.006613,(B.US.2012.505_0772a.WG3.MG196816:0.0857992786,B.US.2017.2013_CMDRn_22.MW753420:0.0346393022):0.042868):0.002820,B.SE.2012.071EG.MF373174:0.1366714994):0.004584,((((B.DE.2003.AC_GAG12.GU390475:0.0390399994,(B.CN.2008.2891.JQ900924:0.0237440283,B.CN.2013.12257.MF684278:0.0279131253):0.049508):0.014880,(B.US.2011.CP8-4.KF384806:0.0621894896,B.DE.2008.637829.KT124788:0.0828448364):0.010287):0.007488,B.US.2016.2208_CM_43.MZ922517:0.0376326959):0.008839,(((B.CY.2008.CY237.JF683784:0.0662001975,B.TH.2005.05TH356883.JN248345:0.0632838496):0.021038,(B.US.2012.143200.KT124750:0.0605485658,B.BR.2010.10BR_PE068.KT427711:0.0987303133):0.017432):0.005298,B.US.2019.5227-WK26-PL10-E23.OM207135:0.0691705538):0.005540):0.007092):0.000002,((B.AR.2005.2005_10.FJ155199:0.0954070773,B.ES.1993.40.JQ846176:0.0310414652):0.001675,B.US.2019.5122-WK-2-PL1-A10.OM205928:0.0723519365):0.006345):0.005499,(B.US.2006.251541_timepoint_1.GU561197:0.0462131031,B.BR.2010.10BR_MG031_1.KT427840:0.1350293469):0.009304):0.007603,((B.CY.2005.CY096.FJ388963:0.0988842676,((B.US.2004.AC_GAG60.GU390523:0.0862621488,((B.JP.2002.IMS564.JX264294:0.0142333343,B.JP.2013.Y112.LC645621:0.0564660639):0.009032,B.JP.2013.Y177.LC645686:0.0830187918):0.029333):0.012994,B.CH.2000.HIV_CH_BID-V3530_2000.JQ403023:0.0400284435):0.004478):0.014294,(B.JP.2004.IMS642.JX264322:0.0592946280,((B.JP.2004.IMS671.JX264331:0.0424319588,B.JP.2013.Y181.LC645690:0.0466369709):0.020938,(B.BR.2010.10BR_MG045.KT427670:0.1010634161,B.BE.2016.STAR04_CD45_10.MZ041487:0.0822263726):0.006947):0.028409):0.003591):0.008489):0.003417):0.000003,(B.ES.2007.103.JQ846096:0.0712352232,(B.CH.2000.M1_0007251_NFLG95.KC797171:0.0029278528,B.CH.2008.M2_0801071_NFLG2.KC797215:0.0000023989):0.031065):0.017640):0.006517):0.011193,(B.BR.2010.10BR_MG012.KT427687:0.0765548049,B.KR.1993.93JDK4-16562.MK548866:0.0794450052):0.007906):0.000002):0.005302):0.005615,(((B.CA.2004.MN08.FJ667247:0.0298647045,B.CH.2004.pBV25.KJ689263:0.0405409966):0.016441,(B.BR.2010.10BR_MG020.KT427682:0.0813556433,B.US.2014.2529.KX505475:0.0662011332):0.021398):0.032886,B.BR.2010.10BR_MG044.KT427671:0.1048855324):0.011253):0.000002,((((((((((B.FR.1985.NL43xWC001.AF003887:0.0399520443,B.US.1979.NYC16.KJ704790:0.0058593138):0.003164,B.ES.2017.LTNP_3_127GC.MN055643:0.0119952664):0.000002,(B.US.2004.ES4-24.EF363124:0.0273802518,B.US.1978.SF20.KJ704794:0.0030273869):0.005948):0.006025,(((B.DK.2004.PMVL_039.EF514703:0.0800266040,(B.US.2003.CR0154X.FJ469701:0.0620316744,B.ES.2006.R14.KT200350:0.0548598171):0.015382):0.008237,(B.ES.2015.100_121.KY514083:0.0366280025,B.US.2019.P4_cmv_st6galnac3.MW309890:0.0562062525):0.000002):0.015482,B.US.1987.gag89.KF701725:0.0327856762):0.004207):0.005726,(B.US.1984.gag266.KF701875:0.0431577289,B.US.1988.gag312.KF701911:0.0362818672):0.003303):0.004987,((((B.AU.1995.MBCC54.AF042103:0.0549294598,(B.AU.1996.MBCC98.AF042104:0.0547195709,B.AU.1996.MBCD36.AF042105:0.0756269474):0.008302):0.014430,B.JP.2007.Y51.LC645576:0.0806680562):0.000002,((((B.US.1988.WR27.AF286365:0.0279531951,B.CA.2018.ART3_R2p2C5_Barcode39--39_Cluster2_Phase0.MZ662564:0.0552849758):0.023829,B.GB.1994.NIBSC-1.KJ019215:0.0664809628):0.007354,B.GB.2005.MM45d22_GN1.HM586210:0.0807452233):0.001875,B.US.2004.USPI83747EI6y04121pcWG2B5.JN024100:0.0819320107):0.003994):0.006462,B.US.2005.251333_timepoint_1.GU561195:0.0394509800):0.003626):0.006109,(((B.DE.2004.AC_GAG10.GU390473:0.0726967948,(B.US.1984.gag287.KF701891:0.0079006841,B.CA.2008.GAG_Acute_101.KJ869542:0.0979063935):0.006185):0.013623,(B.ES.1993.46.JQ846182:0.0418670203,B.KR.1991.91OJSb6-16559_16577.MK548862:0.0401665308):0.003763):0.004154,B.US.1988.gag219.KF701842:0.0480524280):0.003006):0.000002,((B.AU.1987.MBC925.AF042101:0.0422646851,B.US.2013.2470-PBEM-17.OL872751:0.0372560451):0.005912,(B.KR.2002.02PGU10_2277.EF370365:0.0705454640,(B.ES.2007.101.JQ846094:0.0339264666,B.ES.2007.107.JQ846100:0.0430732303):0.016946):0.002422):0.003165):0.005651,(((B.US.1983.5018_83.AY835777:0.0235436967,((B.US.2006.12944_timepoint_1.GU561108:0.0649832290,(B.DE.2008.176952.KT124755:0.0617901934,B.BR.2010.10BR_RJ098.KT427756:0.0774080476):0.024367):0.004567,B.BE.2016.P7_G10_NA.MW881757:0.0799901980):0.007737):0.009892,((B.NL.1986.H434-8-A3.AY970946:0.0197257228,B.BR.2010.10BR_RJ089.KT427762:0.0783076640):0.008777,(B.BR.2010.10BR_PE096.KT427699:0.0758886115,B.BE.2016.STAR09_CD45_05.MZ041589:0.0379452147):0.024643):0.002858):0.000003,((B.US.2004.AC_GAG29.GU390492:0.0350018671,B.ES.1993.44.JQ846180:0.0322699122):0.004814,B.US.1985.gag20.KF701662:0.0237928874):0.003418):0.002949):0.003034,(B.ES.2007.X2231.EU786680:0.0745088567,(((B.PL.2008.BP00074_LH01.JN687691:0.0748777904,B.BR.2010.10BR_PE077.KT427706:0.0744443846):0.015740,(B.BR.2004.04BR1049.JN692451:0.0587112669,B.BR.2016.HI2016-29.MG572009:0.1110699712):0.010645):0.011066,B.US.2008.CH302.PL.041608.A2.1.KY112127:0.0621703512):0.004235):0.024587):0.002910):0.002490):0.000002,B.US.1989.gag3.KF701645:0.0486451064):0.002921,((((((((((B.US.1985.Ba_L.AB221005:0.0335052059,B.US.1993.WCD32P0793.DQ487188:0.0244861114):0.016737,B.ES.1993.37.JQ846172:0.0335389231):0.007549,B.ES.2008.R5.KT200354:0.0708552196):0.008425,B.US.2006.630865_timepoint_1.GU561300:0.0453778107):0.001652,B.US.2003.GAG_Chronic_40.KJ869601:0.0664684495):0.003797,((B.US.2005.306159_FL.JX863919:0.0562769985,B.US.2014.F07.01_20170225CADNFLPacBio_16.MT745568:0.0197986647):0.024044,B.US.2014.C02.01_20170225CADPac7.MT744335:0.0099028417):0.017691):0.000002,((((B.JP.2004.DR5913.AB480696:0.0771269773,B.AU.1999.1181.AF538302:0.0448394498):0.002925,B.US.1998.98USHVTN3605c9.AY560108:0.0340502359):0.003242,B.BR.2016.HI2016-02.MG571981:0.0557689223):0.006294,((B.AU.2004.A_02.FJ667209:0.0399988646,B.CA.2006.GAG_Acute_104.KJ869545:0.0463279666):0.014257,(B.DE.2005.AC_GAG47.GU390510:0.0794648883,(B.CA.2007.GAG_Acute_107.KJ869548:0.0632002507,B.US.2001.F7_42057_1.MF780091:0.0580487869):0.015591):0.004259):0.006421):0.003079):0.009802,(((((B.AU.1993.MBC18_MBCC18.AF042102:0.0763805407,B.AU.1999.1182.AF538303:0.0235455950):0.025753,((B.ES.1993.18.JQ846151:0.1089607087,B.US.2011.19CB1_induced.KF526228:0.0521577372):0.015669,B.US.2012.505_1295a.WG10.MG197013:0.0731168377):0.004877):0.013219,((B.US.2012.383086.KT124768:0.0838432024,B.GB.2014.13612_1_34.3.MF109418:0.0684638651):0.015968,B.US.2012.505_0821a.WG10.MG196822:0.0504655730):0.011881):0.000003,((B.CY.2003.CY005.EU673412:0.0748461623,(B.RU.2011.11RU21n.JX500708:0.0471912771,B.ES.2010.R4.KT200353:0.0633619344):0.005397):0.007049,(((B.US.2003.F7157.FJ469731:0.0519033326,B.GB.2013.13774_1_63.3.MF109487:0.0510496641):0.025663,B.US.2017.00937_PH389_W1.2_5HG17_BAR20_Seq1_Phase0_NumReads495.MT308243:0.1032666557):0.019248,(B.DE.2008.296004.KT124762:0.0689386765,B.DE.2007.906153.KT124803:0.0539109678):0.007907):0.006136):0.005833):0.006040,((((((B.CU.1999.Cu43.AY586543:0.0489277337,B.US.2006.BP00057_LH01.JN687675:0.0457595677):0.009141,(B.US.2006.CR0361T.FJ469723:0.0453146446,B.US.2004.AC_GAG26.GU390489:0.0442406113):0.011416):0.002965,((((((B.JM.2006.131876_M24_3_7_06_RNA_GAG_P.FJ211638:0.0809872230,B.BR.2010.10BR_MG035.KJ849804:0.0671990284):0.010519,(B.GB.2014.13659_1_65.3.MF109453:0.0848764007,B.GB.2013.13774_1_47.3.MF109472:0.0682351453):0.023891):0.013587,((((B.DE.2004.AC_GAG44.GU390507:0.0692107072,B.ES.2007.136.JQ846132:0.0535566863):0.008685,(((B.TH.2004.04TH821921.JN248337:0.0860052584,B.DE.2011.891676.KT124802:0.0665172560):0.006248,B.US.2008.HIV_US_BID-V3027_2008.JQ403062:0.1205949553):0.022416,(B.BR.2010.10BR_SP043.KJ849807:0.0638154950,B.US.2017.2303_17_N_1.MW754296:0.0784946128):0.023640):0.008015):0.013204,((B.ES.1993.28.JQ846162:0.0242486386,B.DE.2016.9254_W0_12G11_S39.MK115946:0.0587319449):0.011473,B.US.2012.505_0049a.WG07.MG196653:0.1194959416):0.005827):0.005533,(B.ES.1993.11.JQ846103:0.0368661330,(B.US.2006.MDR-5a.KF990608:0.0908258893,B.US.2013.505_1371a.WG09.MG197033:0.0531071148):0.004639):0.018860):0.004185):0.000002,(B.CH.2010.pBV11.KJ689251:0.0621289986,B.US.2011.AMBI-CLONE.KU641402:0.0435270772):0.006834):0.000002,B.US.2003.SH8233.FJ469770:0.1171337991):0.003752,(((B.US.2004.AC_180.FJ667211:0.0119494769,B.US.1999.AC28.FJ667224:0.0353106204):0.050377,B.US.2011.481811.KT124775:0.0438235782):0.002297,B.US.2015.00870-PH306-w3_2-5half-1.MT308183:0.0769338069):0.009128):0.007701):0.000002,((((((B.KR.2005.05CSR3.DQ837381:0.0746542372,(B.CN.2009.2178.JQ302440:0.0000024802,B.US.1987.BC_BCSG3.L02317:0.0000024802):0.040547):0.006428,B.US.2005.L827.FJ469747:0.0567810517):0.009777,(B.US.2006.HIV_US_BID-V3047_2006.JQ403068:0.0501312807,B.ZA.2009.DEMB09ZA022.KP109515:0.0718214869):0.007102):0.009318,(B.BR.2003.BREPM1040.EF637047:0.0933249698,(((B.BR.2006.06BR1115.JN692479:0.0757222464,B.US.2019.5118-WK26-PL10-A11.OM204917:0.0769381216):0.021330,B.ES.2010.X2899_2s_nt0759_9478.MF157735:0.0862225028):0.010605,B.US.2002.F3_45698_1.MF779264:0.0556870646):0.005627):0.003944):0.008801,B.BR.2010.10BR_MG007.KJ849786:0.1120994384):0.003608,(((B.BR.2004.04BR1068.JN692457:0.0583005487,B.US.2018.TSC_127V1_PL1_A14.MW062261:0.0535999115):0.020660,B.US.2016.P203.W8.111819B7.MW531185:0.0692773449):0.010279,B.US.2016.B207_SEB_AIM_N1.MT190743:0.0667972113):0.008767):0.000003):0.003589,((B.KR.2005.05JOE1_2262.EF370299:0.0631476759,B.ES.1993.89.JQ846229:0.0300632837):0.006040,(B.BR.2010.10BR_SP055.KJ849815:0.0653126939,B.BR.2016.2HU-UFRJ-2016.MK041551:0.0543373705):0.008347):0.009602):0.003350,(((((((B.AR.2005.2005_03.FJ155192:0.0351200842,B.GB.2014.13659_1_64.3.MF109452:0.0442441440):0.005318,B.IN.2015.SC072.KY713243:0.0494688215):0.029545,(B.US.2007.253517_timepoint_1.GU561209:0.0466606178,B.GB.2014.14667_1_36.3.MF109596:0.1285530180):0.004959):0.009841,B.SE.2012.SE600057.KP411828:0.0458358239):0.009256,B.US.2014.2531.KX505504:0.0939994395):0.003514,((B.DE.2013.366396.KT124767:0.0347408042,B.GB.2013.13592_1_33.3.MF109376:0.0648775678):0.020900,B.GB.2014.14667_1_14.3.MF109576:0.0858954407):0.015055):0.005505,(B.DE.2003.AC_GAG13.GU390476:0.0621185235,B.US.2015.10430_PH285_W1_5HG22_BAR21_Seq1_Phase0_NumReads495.MT308387:0.0458408926):0.017073):0.007191):0.007175):0.005406):0.006804,((((B.DK.2001.CTL_043.EF514712:0.0310245179,B.KR.2008.KR020.MT021908:0.0472471964):0.007952,B.DE.2010.320435.KT124763:0.0730601668):0.011313,B.CA.2007.GAG_Acute_106.KJ869547:0.0390913686):0.010679,(B.US.2005.101846_timepoint_1.GU561144:0.0652091483,(B.BR.2010.10BR_PE097.KJ849818:0.0515288619,(B.US.2013.505_0390a.WG12.MG196745:0.0422903069,B.TH.2015.2548419P000FL_Sh.MG989551:0.0597086178):0.049589):0.019897):0.005693):0.007741):0.000003,((((B.AU.1995.C92.AF538307:0.0348265922,((((B.AR.1998.1998_26.FJ155120:0.0624809468,B.US.1988.gag154.KF701784:0.0523703681):0.005366,B.BR.2004.BREPM1066.FJ195090:0.0473959423):0.022352,B.US.1989.gag209.KF701832:0.0347933502):0.002067,B.ES.2007.121.JQ846116:0.0794687941):0.007850):0.003420,((B.ES.1993.1.JQ846091:0.0268624779,B.ES.1993.70.JQ846209:0.0548389984):0.002869,(B.JP.2006.IMS738.JX264354:0.0423666049,B.JP.2007.Y64.LC645589:0.0179376879):0.067986):0.005763):0.011085,((B.US.2003.AC_GAG21.GU390484:0.0647105464,B.US.2011.CP4-2B.KF384802:0.0590945252):0.017570,(B.TH.2008.AJT.JN704057:0.0681758324,(B.US.2003.RHGA_A2.KC312510:0.0588135797,B.GB.2014.14592_1_52.4.MF109546:0.0650408766):0.023676):0.014871):0.005549):0.012321,((((((((B.US.2005.L8249.DQ886037:0.0184935347,B.SE.2011.SE600023.KP411824:0.1072605078):0.014184,((B.US.2003.PRLS24.FJ469764:0.0629298126,B.BR.2010.10BR_RJ056.KT427865:0.1246740670):0.029381,B.SE.2005.008SE.MF373130:0.0714333024):0.013752):0.004752,((((((B.US.2006.CR0047U.FJ469691:0.0376958618,B.US.2004.L819.FJ469745:0.0454573986):0.007941,B.US.2006.CR0215.FJ469708:0.0805556513):0.006212,(B.US.2002.L893P.FJ469749:0.0303521508,B.US.2004.SH858.FJ469772:0.0595233209):0.005706):0.022235,B.ES.1993.27.JQ846161:0.0512389022):0.010385,B.BR.2010.10BR_RJ018_1.KT427862:0.0849292837):0.008780,B.CY.2007.CY190.JF683743:0.0356330376):0.013329):0.003369,B.US.2014.2454.KX505436:0.0326018904):0.003903,B.US.2000.WITO_flA1.FJ496167:0.0547899614):0.006356,(B.US.2001.NY09.FJ667256:0.0444840173,((((((B.CY.2009.CY258.JF683801:0.0676003930,B.US.1998.WC36P.KU174529:0.0844270445):0.021427,B.BR.2002.02BR2042.JN692444:0.0619391703):0.013864,B.US.2001.REJO_TF1.JN944911:0.0587753337):0.007406,((B.BR.2005.05BR1104.JN692474:0.0908811554,B.BR.2010.10BR_084RJ_1.KT427867:0.1002441976):0.019158,(B.US.2010.DEMB10US001.KC473825:0.0750260640,B.US.2016.UNC_346_PL1_A12.MW062545:0.0861697532):0.021901):0.010433):0.003357,B.BR.2010.10BR_PE001.KJ849784:0.0455991860):0.003705,(B.GB.2013.13592_1_41.3.MF109385:0.0573008977,B.US.2012.432_133_F_w18VT_WG.MH897917:0.0335015304):0.003912):0.005836):0.003363):0.003435,(((((B.US.2005.04013396_0_flE6.FJ496081:0.0764852309,B.US.2014.DEMB14US030.KY658693:0.0747241431):0.011588,B.US.2013.2275-EM-11.KY778390:0.0498138877):0.003254,B.DE.2012.635056.KT124787:0.0818918722):0.006246,(((B.AU.2004.AC_GAG18.GU390481:0.0468668402,((B.BR.2010.10BR_RJ100.KT427754:0.0224349595,B.JP.2013.Y107.LC645616:0.0637342276):0.043005,B.US.2013.505_1270a.WG14.MG196963:0.0853359507):0.018173):0.004156,(B.US.1984.MNCG_MN.M17449:0.0717757240,B.US.2016.VA40774.MK499378:0.0487962328):0.007022):0.005701,((B.US.2006.72911_timepoint_1.GU561129:0.0619927468,(B.DE.2005.GAG_Acute_37.KJ869478:0.0495788731,B.US.2008.CH378.PL.080508.A2.1.KY112136:0.0294590813):0.026304):0.002016,B.AR.2007.DEURF07AR001.KY658686:0.0573174861):0.003770):0.007170):0.002997,B.US.2005.AC_GAG19.GU390482:0.0491350074):0.002712):0.006013,((B.US.2008.HIV_US_BID-V3048_2008.JQ403069:0.0455940518,(B.JP.1986.JH31.M21137:0.0294107758,B.GB.2014.14667_1_28.3.MF109588:0.0604014545):0.008647):0.000002,(B.GB.2013.13774_1_54.3.MF109479:0.0328120515,B.GB.2014.14535_1_28.4.MF109525:0.0397430234):0.041365):0.011722):0.001828):0.004292):0.007332):0.001462,(((((((((((((((((B.JP.2004.DR6089.AB286955:0.0652162358,B.US.2008.HIV_USA_AC02_pre.MW924799:0.0905580356):0.012086,B.DE.2005.GAG_Acute_54.KJ869495:0.0775850616):0.008397,(B.US.2004.USPI71101EI7y04051pcWG2B14.JN024203:0.0365101103,B.GB.2014.14592_1_72.3.MF109566:0.1238116794):0.015792):0.007634,((((B.US.2007.CR0339X.FJ469721:0.0573109571,B.US.2013.439_133_F_w11VT.MH897918:0.0456276901):0.018250,B.ES.2011.P2418_2.KC112998:0.0479600039):0.007161,(B.GB.2013.13774_1_56.3.MF109481:0.1044036759,B.US.2019.5123-WK-2-PL6-G11.OM206022:0.0981507887):0.016669):0.010939,B.US.2018.5105_wk-2_1_A16.MW059267:0.0582196233):0.011628):0.006659,(B.US.2006.CR0276Z.FJ469714:0.0774819611,B.DE.2009.E_pt1.JQ647933:0.0532380032):0.010997):0.004708,B.GB.2014.14667_1_15.3.MF109577:0.0640008144):0.009050,(((B.BR.1990.BZ167.AB485641:0.0669130609,B.US.2001.TRJO_flA1.FJ496151:0.0547930668):0.000619,B.US.2019.5120-WK26-PL10-A1.OM205031:0.0816047639):0.003096,B.US.2003.N_362.FJ667252:0.0618249307):0.016938):0.005492,(((((B.CY.2006.CY159.EU673436:0.0385553502,B.US.2005.AC_GAG63.GU390526:0.0590728305):0.054366,((B.JP.1994.IMS257.JX264249:0.0197833287,B.JP.2007.Y09.LC645534:0.0544806730):0.020889,B.KR.1997.97SYI4-16555.MK548869:0.1180463840):0.013750):0.000003,(B.ES.1993.17.JQ846150:0.0520946779,B.CA.1985.gag358.KF701941:0.0314957449):0.008558):0.008009,((B.ES.1993.48.JQ846184:0.0201161118,B.BR.2010.10BR_RJ086.KT427764:0.0838781342):0.006707,B.CA.2016.P1_G2_ADARB1.MW881680:0.0423446148):0.005208):0.005678,((B.DK.2007.PMVL_011.FJ694790:0.0654777795,B.ES.1993.53.JQ846190:0.0253161385):0.009289,(((B.BR.2005.05BR1089.JN692467:0.0877293143,(B.GB.2014.14592_1_44.3.MF109540:0.0935431825,B.US.2019.TSC-139-V1-PL1-I20.OM208223:0.0410614660):0.012888):0.011191,B.US.2012.505_0933a.LH1.MG196856:0.0470942217):0.007671,((B.CA.2008.GAG_Acute_118.KJ869559:0.0306582217,B.CA.2008.GAG_Acute_120.KJ869561:0.0421681866):0.025128,B.ES.2010.R3.KT200352:0.0692215708):0.032929):0.007951):0.005582):0.003396):0.004852,B.TH.1990.BK132.AY173951:0.0330592457):0.002018,B.US.2002.GAG_Acute_93.KJ869534:0.0626770035):0.005977,((B.DE.2004.AC_GAG2.GU390465:0.0213869368,(B.DE.2005.AC_GAG51.GU390514:0.0475836177,B.GB.2013.13592_1_17.3.MF109359:0.0728672233):0.020120):0.018666,B.BR.2010.10BR_RJ111.KT427748:0.0770000586):0.008902):0.005824,B.US.1985.gag55.KF701695:0.0307881037):0.000003,(B.CY.2005.CY124.FJ388933:0.0596506131,B.US.1987.gag112.KF701745:0.0249389127):0.008940):0.005461,((B.ES.1993.30.JQ846165:0.0274208927,((B.BR.2010.10BR_SP073_1.KT427666:0.0588809922,B.GB.2013.13774_1_77.4.MF109499:0.0822692152):0.010585,B.BR.2010.10BR_PE045.KT427720:0.0868060944):0.006690):0.009705,B.US.2005.STCO_A4.KC312399:0.1174405065):0.000002):0.003110,B.ZA.1985.R84.FJ647145:0.0244729922):0.000003,(B.US.1989.gag214.KF701837:0.0261319780,B.RU.2020.RU_ERS_3596_2020.MZ427708:0.0499530183):0.021344):0.012430,((((((((((B.JP.2005.DR6737.AB287364:0.0246159629,B.JP.2003.IMS613.JX264311:0.0370248870):0.022932,B.JP.2013.Y174.LC645683:0.1124012760):0.015908,B.JP.2001.IMS539.JX264287:0.0609464322):0.014537,((B.JP.2009.NMC127_clone_07.AB731667:0.0392988627,B.JP.2006.IMS745.JX264358:0.0605634155):0.034522,(B.JP.2009.IMS960.JX264410:0.0659618354,B.JP.2013.Y158.LC645667:0.0847525457):0.016321):0.013575):0.031722,((B.US.2002.CR0058S.FJ469693:0.0534637448,((B.CN.2010.10CNgx1335.JQ028195:0.0357989287,B.CN.2013.7230.MH635968:0.0257497000):0.042989,B.US.2012.505_1358a.WG08.MG197023:0.1157975928):0.026747):0.010690,B.US.1997.1051_11.KT124744:0.0519307423):0.008784):0.006946,((B.ES.2005.R15.KT200351:0.0726955142,B.US.2018.5111_wk-2_PL1_D12.MW059443:0.0690335900):0.006318,B.JP.2007.Y20.LC645545:0.0465755591):0.002930):0.010356,((((B.AR.2004.2004_10.FJ155186:0.0396142351,B.BR.2016.12HU-UFRJ-2016.MK041568:0.0493511112):0.012180,B.US.2014.2453.KX505423:0.0731891329):0.002579,((((((B.US.2003.AT01480.FJ469686:0.0456469172,B.BR.2010.10BR_PE035.KT427730:0.0874825286):0.027000,(B.CY.2007.CY198.JF683750:0.0623119524,(B.PH.2015.DEMB15PH003.KY658690:0.0446010168,B.GB.2014.14727_1_72.3.MF109633:0.0553815154):0.010149):0.007255):0.008923,B.US.2007.HIV_US_BID-V3044_2007.JQ403066:0.0569255562):0.008772,((B.ES.2006.116.JQ846110:0.0598060947,B.ES.1993.7.JQ846208:0.0275028552):0.026157,(B.ES.1993.32.JQ846167:0.0545841053,B.GB.2013.13774_1_72.3.MF109495:0.1019863027):0.014652):0.000003):0.007395,(B.US.1998.F2_47614_1.MF779058:0.0441485141,B.US.2012.2241-PBNV-14.OL872744:0.0978295490):0.002959):0.003534,(B.ES.2008.P2021-3.FJ853620:0.0441730165,B.DE.2009.136172.KT124749:0.0306325386):0.044332):0.002584):0.008591,((((B.US.2006.381629_timepoint_1.GU561269:0.0479665896,B.US.2010.505_2483a.WG03.MG197210:0.0656364351):0.009889,((B.CN.2012.4149.KJ820059:0.0498718058,(B.JP.2007.Y84.LC645609:0.0798258535,B.GB.2013.13774_1_84.3.MF109506:0.0632392582):0.011955):0.001434,(B.US.2016.2609.KX505536:0.0483432495,B.US.2016.603_Q3_H9.MT189857:0.0768237075):0.024294):0.009238):0.004526,B.CN.2009.1706-gag.KT191761:0.0521542637):0.002406,(B.DE.2005.GAG_Acute_60.KJ869501:0.0386189488,B.CN.2009.3026-gag.KT191822:0.0837170574):0.019202):0.015729):0.000002):0.005573,(((((((B.US.1996.5155_96.AY835753:0.0284064360,B.BR.2010.10BR_RJ099.KT427755:0.0729493450):0.003475,(((B.ES.2007.130.JQ846126:0.0441388009,B.BR.2010.10BR_PE014.KT427742:0.0830312793):0.018496,B.ES.1993.34.JQ846169:0.0369714323):0.020087,B.BR.2010.10BR_RJ016.KT427788:0.0659781175):0.007299):0.005289,B.ES.1993.63.JQ846201:0.0451954203):0.003809,B.US.2006.24.HM116825:0.0728558866):0.010582,((((B.BR.2004.BREPM1070.FJ195086:0.0365708128,B.BR.2002.02BR2041.JN692443:0.0401066924):0.015438,B.BR.2010.10BR_SP039_1.KT427661:0.0863861347):0.008368,(B.GB.2013.13774_1_55.3.MF109480:0.0668880232,B.US.2014.00250-PH232-W7-5half-4.MT307906:0.0593291135):0.037964):0.012059,((((B.CY.2005.CY018.FJ388890:0.0759829080,B.US.1995.Pt9_1995_3.KU678161:0.0800517535):0.009535,(B.CY.2009.CY253.JF683796:0.0756171682,B.US.2013.G4_RV_1.KT284371:0.0501625793):0.018033):0.014515,(((B.GB.2004.MM39d11_G1.HM586191:0.0577483134,B.US.2012.505_1672a.WG7.MG197064:0.0609533577):0.016890,D.SN.1995.SN_091P.MW124136:0.0229953169):0.000002,B.ES.1993.25.JQ846159:0.0231327277):0.010435):0.003342,((((B.BR.2004.04BR1057.JN692455:0.0675593296,B.BR.2010.10BR_RJ078.KT427769:0.0852966941):0.008519,B.ES.2007.110.JQ846104:0.0654361560):0.013771,(B.JP.2009.IMS936.JX264408:0.1032227086,(B.US.2010.100sgor2010P5E9.MK383384:0.0666597343,B.US.2019.5125-WK26-PL10-F12.OM206027:0.1046745920):0.010978):0.018588):0.013351,B.JP.2007.Y79.LC645604:0.0744232312):0.005699):0.013801):0.003223):0.007960,B.US.1986.JRCSF_JR_CSF.M38429:0.0418026649):0.003386,((B.US.1990.WEAU_flA11.FJ496158:0.0452093705,B.US.2008.700010654.5.d0015.ipe026.5A1.MF499380:0.0790249240):0.016414,((B.ES.2008.X2425-2.FJ670525:0.0204283115,B.ES.2014.ARP1195.KT276255:0.0781859002):0.055386,B.SE.2010.SE600012.KP411823:0.1052738676):0.020369):0.007815):0.003273):0.000002,((((((((((B.JP.2005.DR7060.AB287366:0.0750434241,(B.US.2006.232708_timepoint_1.GU561170:0.0496867983,B.BG.2008.P_08_004.MH746265:0.1185166674):0.033657):0.009012,(B.US.2004.SAMI_WGA1.EU547186:0.0644924376,B.US.2006.541421_timepoint_1.GU561294:0.0793336354):0.018845):0.004040,B.US.2015.00883-PH297-W1-5half-1.MT308413:0.1339389877):0.009483,((B.BR.2010.10BR_PE028.KT427734:0.0961247366,B.PE.2016.DEMB16PE009.MH078555:0.0849350041):0.009019,B.GB.2013.13592_1_20.3.MF109363:0.0686700450):0.006879):0.004499,(((B.US.2002.996401.KT124814:0.0502058210,B.US.2013.DEMB13US026.KU749387:0.0278237778):0.012384,B.ES.2010.R8.KT200357:0.0702649132):0.002488,(B.BR.2016.HI2016-14.MG571989:0.0751051050,B.SI.2015.Sample56_SI457.MN736706:0.0772879656):0.007404):0.008879):0.007744,B.US.2014.C03.01_20170225CADNFLPacBio_11.MT744341:0.0948282761):0.016402,((B.BR.2010.10BR_PE033.KT427731:0.0452445597,B.GB.2014.13612_1_41.3.MF109426:0.0653946228):0.009984,B.GB.2014.14727_1_63.3.MF109624:0.0554575235):0.020067):0.000002,B.BR.2010.10BR_PE013.KT427743:0.0579249696):0.015547,(((((B.BR.2003.BREPM1033.EF637050:0.0893929054,B.PE.2007.DMTF1.MN887108:0.1146695814):0.011226,B.BR.2010.10BR_SP052.KT427802:0.0598764908):0.008239,(B.BR.2010.10BR_PE091.KJ849817:0.0628306807,B.BR.2010.10BR_PE095.KT427700:0.0510428978):0.031615):0.003975,B.KR.1993.93YEJ2-16563.MK548870:0.0743172783):0.012296,(((B.DE.2010.863847.KT124797:0.0576361879,B.BR.2010.10BR_PE038.KT427727:0.0277493756):0.016069,(B.BR.2010.10BR_RJ085.KT427765:0.0881897222,B.US.2018.114-LN-6F22.MK169493:0.0385737390):0.021542):0.002870,B.BR.2010.10BR_RJ067.KT427771:0.0696504856):0.003755):0.011020):0.002370,((((B.DE.2004.AC_GAG7.GU390470:0.0794696844,(B.US.2005.83352_timepoint_1.GU561137:0.0596855560,B.US.2008.HIV_US_BID-V3046_2008.JQ403067:0.0746409662):0.006569):0.008238,B.ES.2014.ARP1206.KT276266:0.0734037204):0.005626,(B.US.2007.HIV_US_BID-V3515_2007.JQ403093:0.0431992927,B.DE.2010.464704.KT124772:0.0372555124):0.023132):0.002831,B.ES.1993.14.JQ846136:0.0152324528):0.012620):0.006085):0.006816,((((((B.US.1997.1001_07.AY331282:0.0256686859,B.BR.2003.BREPM1028.EF637053:0.0571297627):0.011811,(B.KR.1992.HP-10_02SHJ8-6986.KJ140255:0.0881284988,B.KR.2005.05JJI1-12233.MK548839:0.0147112115):0.011023):0.006124,((B.BR.2010.10BR_SP024_1.KT427659:0.0969046649,B.BR.2010.10BR_SP051.KT427803:0.0701484953):0.019715,B.US.2012.505_0997a.WG13.MG196877:0.0653314700):0.011991):0.003404,B.US.2007.272430_timepoint_1.GU561220:0.0606022799):0.003671,(((((((B.US.2005.83353_timepoint_1.GU561138:0.0159074819,B.US.2014.2286.KX505393:0.0205636557):0.069797,B.US.2019.5216-WK26-PL10-A7.OM206836:0.0630385655):0.017431,B.SE.2010.040CA.MF373151:0.1028114176):0.009004,B.ES.1993.55.JQ846192:0.0358684420):0.005915,B.ES.2007.113.JQ846107:0.0424699896):0.004232,(B.CY.2008.CY232.JF683781:0.0861909133,(B.ES.2007.108.JQ846101:0.0476966451,B.GW.2014.DEMB14GW004.MH078546:0.1079384484):0.005929):0.009750):0.006613,((((((B.US.2006.373835_timepoint_1.GU561250:0.0632202375,B.DE.2004.GAG_Acute_45.KJ869486:0.0802083970):0.022664,(B.BR.2010.10BR_RJ101.KT427753:0.0675700724,B.BR.2010.10BR_RJ020.KT427785:0.0780023685):0.022653):0.000002,B.US.2016.00929-PH361-w2-5half-1.MT308222:0.0669262722):0.007950,B.CH.2011.pBV15.KJ689255:0.0583167193):0.003579,B.CN.2009.09LNA439.JX960598:0.0915881659):0.000002,((B.BR.2005.05BR1080.JN692463:0.0393580205,(B.BR.2010.10BR_MG039.KT427675:0.0645557174,B.BR.2010.10BR_SP004.KT427829:0.0602916740):0.017923):0.023565,B.US.2012.2278-PBEM-21.OL872749:0.0519537823):0.029064):0.010932):0.007025):0.007969,(B.US.2003.L8116.FJ469740:0.0902818210,B.CY.2009.CY266.JF683807:0.0972487341):0.004025):0.004410):0.003409):0.006857):0.006897,((B.US.1983.5084_83.AY835754:0.0252299921,B.US.1987.gag128.KF701761:0.0403979145):0.008574,((((((B.US.2005.01144G.FJ469682:0.0260283164,B.US.2005.CR0367Z.FJ469724:0.0255916656):0.024514,B.US.2009.C1P.GU733713:0.0967167981):0.006477,((B.US.2007.CR0275.FJ469713:0.0201871017,B.US.2005.AC_GAG58.GU390521:0.0361159626):0.062609,B.AU.2005.GAG_Acute_35.KJ869476:0.0392883119):0.006703):0.004072,(B.BR.2002.02BR2032.JN692439:0.0695347182,(B.ES.1993.81.JQ846221:0.0335511508,B.AU.2000.P5-SCR-PBMC-01.OK533005:0.0470040763):0.003973):0.008769):0.003103,(B.US.2007.HIV_US_BID-V3053_2007.JQ403071:0.0818978490,B.US.2014.Pt3_DNA_1.KU678049:0.0792805037):0.006704):0.003183,B.US.2015.CP01.KX505572:0.0298006776):0.000003):0.005596):0.003486,(((B.US.1983.5096_83.AY835748:0.0461213334,B.US.1984.CDC451-a.M13136:0.0373377522):0.003180,(((B.US.2006.461609_timepoint_1.GU561276:0.0696896509,B.FR.2009.DEMB09FR002.KF716495:0.0841302077):0.018724,B.CU.2014.14CU007.KR914678:0.0801071323):0.014142,B.ES.1993.4.JQ846175:0.0481240804):0.000296):0.000003,B.US.1988.gag314.KF701913:0.0440040452):0.006327):0.000002,(((((((B.JP.2000.117.AB428551:0.0259814125,B.JP.2013.Y164.LC645673:0.0430398297):0.018790,B.JP.2001.134.AB428552:0.0162317571):0.009018,B.BR.2004.04BR1051.JN692452:0.0699289578):0.021144,((B.US.1997.Ac_06.AY247251:0.0562091988,B.ES.1993.54.JQ846191:0.0345371157):0.016965,B.GB.2014.14535_1_39.3.MF109531:0.0413158228):0.002725):0.010819,((((((((B.DK.2004.PMVL_013.EF514700:0.0400454141,B.US.2019.06-CS-PL1-I4.OM203645:0.0355931226):0.028624,B.ID.2014.PB27.MK303349:0.0615897004):0.019622,(B.TH.2005.05TH645189.JN248353:0.0859132690,B.PH.2016.1022.MH327757:0.0576403790):0.021323):0.015194,(B.ES.2007.96.JQ846237:0.0903060835,B.FR.2003.LA06ToXa.KU168261:0.0658428646):0.005408):0.011197,(B.BR.2010.10BR_SP050.KJ849812:0.0402640817,B.BR.2010.10BR_PE049.KT427717:0.0583164204):0.005608):0.006826,B.BR.2003.03BR1020.JN692445:0.0619603697):0.008271,((B.CY.2005.CY072.FJ388914:0.0723905687,((B.CH.2008.pBV34.KJ689271:0.0454588206,B.TH.2015.2548411P000L_Sb.MG989660:0.0772630456):0.009027,B.US.2018.UNC_434_PL1_D2.MW062926:0.0889278181):0.003650):0.003421,B.US.2010.DEMB10US009.KC473829:0.0841435973):0.007225):0.004273,(((B.CY.2005.CY036.FJ388959:0.0515553778,B.GB.2014.13659_1_58.3.MF109446:0.0588665800):0.013561,B.ES.2006.131.JQ846127:0.1113145935):0.002683,(B.US.2005.509452.KT124778:0.0453213157,(B.JP.2013.Y137.LC645646:0.0876841163,B.JP.2013.Y188.LC645697:0.0700404968):0.027200):0.006200):0.003867):0.011679):0.003797,((B.CH.2002.HIV_CH_BID-V3539_2002.JQ403029:0.0592436543,B.GB.2013.13774_1_71.3.MF109494:0.0793261381):0.019296,(((B.US.2011.CP6-2E.KF384804:0.0698107325,B.US.2008.GAG_Chronic_46.KJ869607:0.1139336860):0.025802,B.SI.2016.Sample12_SI159.MN736698:0.0633843151):0.014457,B.US.2011.23CB4_49E8.KF526318:0.0849458347):0.008534):0.009975):0.002329,((((B.CY.2005.CY109.EU673430:0.0414928465,B.US.2004.CR0116Y.FJ469698:0.0301605526):0.014563,(((B.ES.2007.132.JQ846128:0.0717750910,B.US.1988.gag311.KF701910:0.0395403165):0.002361,B.KR.1999.99SKC1-16556.MK548871:0.0712399537):0.006902,(B.US.2011.CP9-1A.KF384807:0.0919189696,(B.US.2003.981600.KT124813:0.0252348515,B.GB.2013.13592_1_42.3.MF109386:0.0861853222):0.009370):0.015285):0.012849):0.000003,(((B.US.2002.F762P.FJ469735:0.0625148664,B.US.2008.HIV_US_BID-V3124_2008.JQ403081:0.0699570824):0.005306,B.CN.2009.ZHP-62-gag.KT191907:0.0565362044):0.016819,(B.ES.2015.100_116.KY465969:0.0870495548,(B.GB.2013.15171_1_32.3.MF109664:0.0793132972,B.US.2009.HIV_USA_AC08_pre.MW924811:0.0950809184):0.010313):0.004943):0.005521):0.009385,((B.US.2003.933384.KT124807:0.0636973436,B.US.2016.2661_EM_01.MZ922538:0.0441237069):0.015527,(B.GB.2014.14592_1_64.3.MF109558:0.0496967916,B.US.2012.505_1993a.LH08.MG197156:0.0569405352):0.020364):0.012769):0.002165):0.002840):0.003477,(B.GB.1986.GB8_46R.AJ271445:0.0560001602,B.BR.2010.10BR_RJ042.KT427777:0.0432488541):0.006686):0.003330,(((((B.CA.1996.WC10P_1.AY314044:0.0619989924,B.CY.2005.CY120.FJ388931:0.0518660595):0.005318,B.US.1984.5019_84.AY835779:0.0327011897):0.007834,((B.US.2006.CH40E_flA1.FJ495818:0.0480388892,B.GB.2008.DEMB08UK003.KY658697:0.0634101875):0.016218,B.US.2007.HIV_US_BID-V3036_2007.JQ403064:0.0351554853):0.017771):0.000003,(B.US.2002.PRLS09.FJ469758:0.0389491600,B.DE.1986.HAN.U43141:0.0514157069):0.008105):0.000003,((B.AR.2002.2002_30.FJ155169:0.0310540994,((B.ES.2007.104.JQ846097:0.0819091811,B.US.2010.Pt4_DNA_8.KU678069:0.0446999614):0.012706,B.GB.2013.15228_1_73.3.MF109711:0.0377146062):0.006366):0.006546,(((B.BR.2004.04BR1047.JN692450:0.0604081878,B.GB.2013.13592_1_29.3.MF109372:0.0788959241):0.025923,B.GB.2009.MM23.18.1A1.QVOA.MT794005:0.0665410364):0.003210,(B.BR.2005.05BR1107.JN692475:0.0507560643,B.US.2016.9242_W0_10D5_S76.MK114800:0.0579060200):0.009868):0.015548):0.012273):0.005842):0.000003,B.GB.2014.14592_1_67.3.MF109561:0.0590795984):0.008125,((B.CY.2004.CY010.EU673417:0.0448136699,(B.US.2012.505_1226a.WG08.MG196952:0.1310089810,B.HT.2011.DEURF11HT001.MH078551:0.0638206699):0.014828):0.020221,((B.US.2001.AC_92.FJ667214:0.0728382381,B.KR.1999.99HYJ5-16557.MK548872:0.0718058140):0.016137,(B.AU.2004.GAG_Acute_32.KJ869473:0.0531761491,B.CU.2012.12CU087.KR914675:0.0781127741):0.019898):0.000002):0.008135):0.004632,(((B.US.1984.5160_84.AY835762:0.0325186289,B.ES.2006.X1998.EU786676:0.0590101531):0.005859,(B.US.2005.AC_GAG34.GU390497:0.0465825630,B.US.2013.CP07.KX505670:0.0658845262):0.014905):0.007836,B.AU.2004.A_01.FJ667208:0.0696263991):0.003166):0.009203,((((B.US.2006.253284_timepoint_1.GU561207:0.0525076884,B.US.1999.HIV_US_BID-V5239_1999.JQ403100:0.0346024197):0.006454,B.BR.2003.03BR1043.JN692446:0.0544462356):0.006296,B.ES.1993.82.JQ846222:0.0348708470):0.000002,(B.US.1996.USPI55751EI18y96071pcWG2B2.JN024422:0.0083440829,B.US.2005.USPI11286EI13y05091pcWG2B1.JN024469:0.0293132428):0.051862):0.003552):0.000003,(B.US.2006.72909_timepoint_1.GU561127:0.0786616311,B.GB.2014.14667_1_7.3.MF109602:0.0519661974):0.007774):0.015377,(((((B.US.1986.AD87_ADA.AF004394:0.0146166705,(B.US.1985.gag50.KF701690:0.0348944873,B.US.1989.gag195.KF701819:0.0478333764):0.008314):0.003214,B.US.1990.US3.AY173954:0.0604394062):0.000002,((((B.AU.1995.C42.AF538305:0.1018847643,B.US.2008.B.700010607.S.0dps.5_B10.JX973482:0.0754523951):0.000003,(B.US.2008.HIV_US_BID-V4393_2008.JQ403088:0.0775026686,B.US.2011.ES39-42.KF384810:0.0860885839):0.011579):0.005611,B.US.2011.361974.KT124766:0.0553103516):0.004783,(B.BR.2010.10BR_SP002.KT427830:0.0531691249,B.GB.2013.15171_1_42.3.MF109675:0.0638634746):0.012902):0.002698):0.013890,((B.US.2000.9.HM116818:0.0511508676,B.BR.2016.4HI-2016.MK041557:0.0674752332):0.003125,B.KR.2002.HP-20_02KJO10-3480.KJ140265:0.0350161870):0.006555):0.003315,((B.US.1990.US1.AY173952:0.0293712318,((B.AU.2004.Phcsffull04.AY818644:0.0356950810,B.DK.2001.CTL_023.EF514707:0.0409756396):0.001959,(((B.US.2000.14294_1.DQ853436:0.0446274084,B.CY.2009.CY254.JF683797:0.0460644744):0.004555,((B.DE.2010.G_pt6.JQ716362:0.0568264044,B.US.1998.433768.KT124771:0.0520800424):0.005061,B.US.2013.Pt6_DNA_13.KU678110:0.0590103983):0.010027):0.004798,((B.ES.2007.120.JQ846115:0.0419283370,B.GB.2013.15228_1_45.4.MF109683:0.0306025698):0.049445,B.PE.2007.SEC11A.MN887110:0.0851464110):0.008817):0.007076):0.003131):0.001173,((((B.CA.1998.CANA3FULL.AY779550:0.0711170009,(B.US.1986.5127_86.AY835774:0.0154771422,(((B.AU.1998.AU02.FJ667233:0.0977069707,(B.US.2005.540321_timepoint_1.GU561286:0.0456566950,B.GB.2013.15171_1_31.3.MF109663:0.0845204220):0.013964):0.011228,(B.US.2005.321455_timepoint_1.GU561238:0.0397651582,B.US.2019.TSC-124-V3-PL1-A13.OM207282:0.0887913989):0.013294):0.011443,(((B.CN.2007.hen1345.JF932500:0.0395088146,B.ID.2014.SS26.MK303353:0.0665844584):0.008546,B.CH.2008.pBV21.KJ689260:0.0344621787):0.005884,B.ID.2014.TD17.MK303354:0.0702011133):0.016647):0.004770):0.002589):0.002763,((B.JM.2007.06054C1_4_4_07_RNA_GAG_3.FJ211777:0.1112898465,B.ES.2008.P2008.FJ670531:0.0434969185):0.012637,(B.ES.2010.R6.KT200355:0.0787927061,B.US.2016.5104_GAG_CD69_F10.MT189316:0.0675636742):0.023970):0.008408):0.005959,(((((B.DK.2004.PMVL_027.EF514698:0.0392205649,B.BR.2010.10BR_PE034.KJ849803:0.0697672990):0.008920,(B.US.2009.DEMB09US002.JX140657:0.0586985171,B.US.2013.ARC-1a.MK214316:0.1048957979):0.030675):0.008810,B.US.2016.2274_CM_13.MZ922520:0.0691960532):0.008398,(B.GB.2004.MM42d22_GN1.HM586198:0.0893853412,B.DE.2009.159793.KT124753:0.0499649938):0.007527):0.012749,B.US.1986.gag62.KF701702:0.0408916239):0.000002):0.002925,((((B.US.1985.5077_85.AY835769:0.0185859364,(((B.CY.2009.CY241.JF683787:0.0622060080,B.DE.2008.822582.KT124794:0.0438700575):0.019561,B.ES.1993.75.JQ846214:0.0520684543):0.010651,B.BR.2010.10BR_SP007.KT427826:0.0852155069):0.008574):0.012509,(((B.JP.2001.IMS542.JX264290:0.0246331348,((B.JP.2003.IMS617.JX264312:0.0858446170,B.JP.2007.Y61.LC645586:0.0379009979):0.010276,((B.JP.2005.IMS712.JX264344:0.0058418280,B.JP.2008.IMS924.JX264402:0.0695884626):0.023150,B.JP.2013.Y125.LC645634:0.0440235649):0.014910):0.043697):0.027185,B.KR.1993.93KNY12-16552.MK548857:0.0215231590):0.015067,B.US.2016.5106_GAG_NEG_B5.MT190989:0.0747340223):0.000002):0.004329,((B.US.2001.AC69.FJ667231:0.0870253207,B.US.2011.ES40-24.KF384811:0.0490520609):0.010426,B.US.2019.ROMA.NFL.THD.C11.OL519774:0.0642964269):0.012371):0.003574,(B.TH.2004.04TH803686.JN248333:0.0946801444,B.US.1985.gag11.KF701653:0.0460884453):0.003737):0.011159):0.009122):0.002953):0.003376):0.003738,(((((((((((((B.TW.1994.TWCYS_LM49.AF086817:0.0434840144,B.US.2016.00773-PH356-w17-5half-1.MT308144:0.0955231286):0.022828,B.JP.2007.Y17.LC645542:0.0572263217):0.015624,B.US.2016.P301.W20.7B1.MW531206:0.0670817199):0.007755,((B.TH.2005.05TH355614.JN248343:0.0222478642,B.TH.2010.DEMB10TH002.KP109514:0.0519880861):0.059978,B.GB.2014.14727_1_53.3.MF109616:0.0688640324):0.012012):0.005509,B.JP.2007.Y40.LC645565:0.0739832618):0.006584,(B.JP.2013.Y185.LC645694:0.0785094701,B.BR.2016.17HI-2016c2.MK041579:0.0707338283):0.021316):0.000002,(B.US.2011.CP10-3A.KF384798:0.0489914043,B.US.2005.88403_20248_3.MH060884:0.0497002744):0.023608):0.015544,(((B.US.2002.L8124P.FJ469741:0.0422269290,(B.AU.2001.P4_BSL_PBMC_03.OK532720:0.0211495970,B.AU.2000.P3_SCR_PBMC_01.OK532790:0.0315606171):0.018152):0.012138,B.GB.2016.DEMB16UK018.MT222951:0.0866327805):0.009223,(B.US.2002.L861P.FJ469748:0.0411513947,((((B.DE.2004.B_02.FJ667237:0.0279552966,B.DE.2002.B_06.FJ667241:0.0508999188):0.028898,B.DE.2005.B_09.FJ667244:0.0202482380):0.054578,B.CH.2002.HIV_CH_BID-V3527_2002.JQ403021:0.0729549359):0.010366,B.US.2015.BVP12tCD4Rep1.1.F2.p4e17.KY057375:0.0895227651):0.006899):0.009197):0.002286):0.009255,(((B.US.2005.251210_timepoint_2.GU561192:0.0299002065,B.US.2011.DEMB11US006.KC473833:0.0584483693):0.004865,B.BG.2008.S_08_001.MH746264:0.0575228264):0.006213,B.ES.2009.DEMB09BO001.JX140656:0.0700079422):0.006728):0.007433,((B.AU.1995.C76.AF538306:0.0307544052,(B.ES.2005.X1890.EU786672:0.0403355526,B.ES.1993.72.JQ846211:0.0250399031):0.013047):0.003954,(B.US.2011.DEMB11US004.KC473832:0.0740388979,B.DE.2010.587196.KT124783:0.1171769428):0.013066):0.003480):0.005206,((B.CY.2007.CY216.JF683765:0.0212057808,((B.ES.2007.115.JQ846109:0.0402724556,B.GB.2014.14727_1_47.3.MF109611:0.0597929290):0.015543,B.US.1989.gag202.KF701825:0.0329065672):0.010192):0.003646,(((B.US.2008.HIV_US_BID-V4390_2008.JQ403085:0.0610887703,B.SE.2013.083ET.MF373185:0.1012977213):0.012511,B.US.2015.R09-ABCA11P.MN692189:0.0667433545):0.013259,(B.ES.1993.73.JQ846212:0.0347451303,B.US.2007.891439.KT124801:0.0546834993):0.013755):0.010210):0.002830):0.004018,(((B.CY.2005.CY013.EU673419:0.0812763909,(B.US.2011.DEMB11US015.KC473835:0.0493709704,B.US.2015.00848-PH295-W18-5HG14-1.MT308182:0.0850861532):0.012640):0.013895,(B.US.2006.CH77E_flA1.FJ496000:0.0632200292,B.GB.2013.13592_1_26.3.MF109369:0.0506641755):0.005973):0.002789,((((B.US.2003.PRLS25.FJ469765:0.0404303076,B.US.2006.461607_timepoint_1.GU561275:0.0511701642):0.012791,B.DE.2010.556743.KT124779:0.0604679585):0.008236,B.BR.2016.4HU-UFRJ-2016.MK041556:0.0548329690):0.002203,(B.US.2006.HIV_US_BID-V4507_2006.JQ403098:0.0500663064,(B.GB.2014.14592_1_57.3.MF109551:0.0798983822,B.US.2011.505_0724a.WG01.MG196797:0.0838468685):0.013228):0.019608):0.003989):0.015162):0.000002,((B.US.2004.CR0080N.FJ469697:0.0495698572,(B.US.2016.9241_W0_10C3_S60.MK114636:0.0530599050,B.US.2018.101-LN-2M5.MK169418:0.0381205181):0.016419):0.014369,B.BR.2010.10BR_RJ008.KT427791:0.0559949337):0.006930):0.002619):0.000003,((((((((B.JP.2000.DR2508.AB289587:0.0551391599,B.JP.1998.IMS460.JX264266:0.0615153561):0.030571,B.ES.2014.EUR-0046.KU685586:0.0781923310):0.005687,B.ES.1993.41.JQ846177:0.0311305209):0.005643,B.US.1999.PRB959_03.AY331296:0.0549650982):0.018719,(((B.US.2002.CR0023W.FJ469688:0.0646024682,B.US.2012.505_2474a.WG15.MG197197:0.0637948922):0.014283,(B.DE.2012.956306.KT124811:0.0582242843,B.GB.2014.14535_1_9.3.MF109536:0.0780902483):0.051534):0.008451,(((B.US.2005.N_361.FJ667251:0.0369866503,B.US.2010.505_1962a.WG03.MG197136:0.0768562821):0.028191,(B.SI.2011.Sample29_SI257.MN736700:0.0573200566,B.SI.2013.Sample43_SI378.MN736704:0.0664670276):0.020053):0.018685,B.KR.2004.04KJS8.JQ316130:0.0575240485):0.011328):0.010119):0.006392,B.US.2000.RHPA_TF1.JN944917:0.0389092847):0.002608,((((B.US.2004.ES10-53.EF363127:0.0951209527,B.JP.2004.IMS675.JX264332:0.0602435901):0.023964,(B.US.2010.DEMB10US003.KC473826:0.0667831030,B.US.2010.DEMB10US011.KC473830:0.0140215040):0.037280):0.008705,B.US.2008.HIV_US_BID-V3024_2008.JQ403061:0.0356305299):0.014778,B.US.2011.505_1730a.WG08.MG197084:0.0583345851):0.004376):0.007607,(B.ES.2008.R11.KT200349:0.0703496110,B.US.2010.Pt1_DNA_3.KU677989:0.0613047436):0.016001):0.003488):0.003352,((((B.US.2006.CR0131.FJ469700:0.0700583352,B.CH.2000.HIV_CH_BID-V3529_2000.JQ403022:0.0493745470):0.021800,B.US.2006.HIV_US_BID-V4506_2006.JQ403097:0.0532133854):0.010143,B.US.2012.505_1763a.LH03.MG197095:0.0528054590):0.011065,(B.US.2005.AC_199.FJ667213:0.0802351305,(B.ES.1993.74.JQ846213:0.0441430120,(B.US.2005.11Pt1302005P1H10.MK383403:0.0557478958,B.US.2016.00879-PH312-W4-5HG14-BC6.MT308203:0.0490207963):0.005076):0.011631):0.000938):0.006807):0.002487,(((((((((((B.CN.2001.DH002.AB078704:0.0408906497,((((B.CN.2010.3399.JQ234994:0.0315502073,((B.CN.2013.7165.MH635918:0.0374838809,B.CN.2019.B19675.MW728290:0.0462572975):0.010946,B.CN.2019.C19161.MW728291:0.0605073518):0.002056):0.012867,B.CN.2010.3404.JQ234997:0.0108067338):0.008900,((B.CN.2009.1711-gag.KT191764:0.0258134168,B.CN.2019.B19079.MW728276:0.0589532389):0.003179,B.CN.2016.BJSJS2016S083.MH921003:0.0474291995):0.008710):0.013410,B.CN.2009.1708-gag.KT191763:0.0562094407):0.000002):0.006433,((B.US.2008.B.700010470.S.0dps.5_A2.JX973388:0.0743173448,B.CN.2009.3102-gag.KT191825:0.0455193950):0.006813,B.CN.2009.3207-gag.KT191839:0.0482069648):0.007680):0.005420,(((((((((B.CN.2001.DH011.AB078709:0.0609626964,((B.CN.2005.05CNHB_dw126.DQ833421:0.0430850393,B.BR.2002.04BR1064.JN692433:0.0755200319):0.022387,B.CN.2009.1771-gag.KT191775:0.0373259442):0.014161):0.011421,(((B.CN.2005.05CNHB_dw16.DQ833414:0.0438430879,(B.CN.2005.05CNHB_dw129.DQ833422:0.0543525973,B.CN.2005.05CNHB_nz19.DQ833431:0.0272237436):0.013163):0.007022,B.CN.2005.05CNHB_dw119.DQ833419:0.0284221976):0.003153,B.CN.2013.12422.MF684294:0.0408559646):0.014600):0.011874,((B.CN.2005.05CNHB_hp3.DQ833428:0.0725801957,B.CN.2007.AH070017.JF932470:0.0446038881):0.018387,(B.CN.2007.07CNHB_ES08.HQ197984:0.0648187333,B.TH.2005.05TH440248.JN248348:0.0343546124):0.005174):0.004653):0.009663,((B.CN.2005.05CNHB_dw111.DQ833418:0.0476938142,B.CN.2005.05CNHB_dy208.DQ833424:0.0486819068):0.014452,(((B.CN.2005.05CNHB_qc394.EF394235:0.0433570910,(B.CN.1998.YN9838.JF932496:0.0341874044,B.CN.2009.3152-gag.KT191829:0.0280370676):0.010176):0.009533,((B.CN.2008.CBJC503.JF932481:0.0359687789,B.CN.2009.ZHP-61-gag.KT191906:0.0510663573):0.011238,(B.CN.2009.YN09P0014.JF932494:0.0445805515,B.CN.2009.2126.JQ302403:0.0274087575):0.006961):0.002692):0.010669,(B.CN.2007.07CNHB_ES16.HQ197985:0.0499330954,B.CN.2009.1736-gag.KT191769:0.0396251513):0.022593):0.000002):0.003148):0.003184,(((B.CN.2005.05CNHB_dy199.DQ833423:0.0320024314,B.CN.2019.HBE007.MT582987:0.0719783721):0.007122,B.CN.2009.ZHP-77-gag.KT191922:0.0507173222):0.002895,B.CN.2005.05CNHB_dy217.DQ833427:0.0426433068):0.003829):0.000002,(B.CN.2005.05CNHB_dw106.DQ833415:0.0405630080,B.CN.2005.05CNHB_qc391.EF394234:0.0322441955):0.015040):0.002664,(((((((((B.MM.1999.mSTD101.AB097870:0.0562656356,B.CN.2002.02CNLN26.EF122517:0.0336420139):0.010112,((B.CN.2005.05CNHB_dw08.DQ833413:0.0385868570,B.CN.2004.04CNLN124.EF122502:0.0556024774):0.007760,B.CN.2009.09YNRL215042sg.KC899011:0.0399239332):0.006265):0.000002,B.CN.2005.05CNHB_qc387.EF394233:0.0376795913):0.003071,((B.CN.2001.CNHN24.AY180905:0.0265464721,B.CN.2009.1767-gag.KT191773:0.0389838605):0.012451,B.CN.2009.ZHP-37-gag.KT191879:0.0659932747):0.006704):0.003357,B.CN.2002.02HNsmx2.AY275557:0.0496524439):0.000002,(((((((B.CN.2007.AH070011.JF932468:0.0126330724,B.CN.2009.1844-gag.KT191791:0.0708197738):0.014445,B.CN.2009.ZHP-33-gag.KT191875:0.0571309940):0.013952,B.CN.2007.BJ070030.JF932473:0.0343154590):0.006301,((B.CN.2009.1693-gag.KT191759:0.0219026303,B.CN.2009.ZHP-74-gag.KT191919:0.0309614600):0.009704,B.CN.2009.ZHP-51-gag.KT191895:0.0257766348):0.033674):0.000003,B.CN.2009.1843-gag.KT191790:0.0336869831):0.006215,B.CN.2012.4104.KJ820043:0.0666793033):0.000002,B.CN.2012.4054.KJ820034:0.0339908023):0.006177):0.006493,(B.CN.1995.95CNKM002.AB213668:0.0303194435,((((B.CN.2002.02HNsq4.AY275555:0.0294309804,B.CN.2009.ZHP-58-gag.KT191902:0.0441117025):0.013273,B.CN.2010.3380.JQ234983:0.0428607724):0.013611,(B.CN.2009.ZHP-45-gag.KT191888:0.0521672226,B.CN.2009.ZHP-56-gag.KT191900:0.0337031333):0.006033):0.000003,(((B.CN.2000.00CNLN08.EF122509:0.0253882211,B.CN.2007.hb070025.JF932499:0.0463139435):0.006202,B.CN.2013.7143.MH635904:0.0541921930):0.007283,((((((B.CN.2002.02CNLN24.EF122516:0.0365386754,B.CN.2009.ZHP-48-gag.KT191891:0.0422369836):0.017764,B.CN.2009.ZHP-14-gag.KT191854:0.0438101586):0.012167,B.CN.2009.ZHP-76-gag.KT191921:0.0487067733):0.012128,B.CN.2003.03CNLN58.EF122533:0.0406063269):0.005792,((B.CN.2007.CBJC392.JF932475:0.0473378217,B.CN.2003.SHXDC0081.JF932492:0.0253618467):0.005133,(B.CN.2009.ZHP-16-gag.KT191856:0.0567595841,B.CN.2009.ZHP-50-gag.KT191894:0.0476460945):0.006385):0.006784):0.008637,B.CN.2007.HB070035.JF932489:0.0511989402):0.005786):0.005898):0.002878):0.000002):0.005438,(B.CN.2002.02HNsc11.AY275556:0.0339802286,B.CN.2005.05CNHB_dy216.DQ833426:0.0242180970):0.008886):0.000002,B.CN.2007.07CNHB_ES35.HQ197987:0.0303613135):0.002729):0.000002,(((((B.CN.2004.04CNLN130.EF122504:0.0318662284,(B.FR.2008.DEMB08FR002.JX140654:0.0805025767,B.CN.2009.ZHP-42-gag.KT191885:0.0246253435):0.020865):0.005856,B.CN.2009.3196-gag.KT191833:0.0459452534):0.007299,(B.CN.2005.05CNHB_sz305.EF394231:0.0242249109,B.CN.2007.SX070080.JF932493:0.0554810528):0.006276):0.003288,B.CN.2007.07CNHB_ES32.HQ197986:0.0363791620):0.000003,(((B.CN.2001.01CNLN21.EF122514:0.0333295298,B.CN.2009.ZHP-72-gag.KT191917:0.0516645908):0.007640,B.CN.2007.GZ070002.JF932485:0.0371001983):0.007277,((B.CN.2005.05CNHB_gh168.EF394236:0.0249519559,B.CN.2007.CBJC261.JF932474:0.0412599618):0.005830,B.CN.2009.3015-gag.KT191821:0.0375678979):0.005203):0.008655):0.002996):0.006302,(((B.CN.2007.AH070014.JF932469:0.0274059984,B.PE.2016.DEMB16PE003.MH078554:0.1207397136):0.012091,B.CN.2012.4038.KJ820022:0.0456274025):0.006292,(B.CN.2009.1849-gag.KT191793:0.0480808986,B.CN.2009.ZHP-22-gag.KT191863:0.0546223413):0.004536):0.003163):0.011108):0.008467,B.BR.2003.BREPM2012.EF637046:0.0510974079):0.003444,B.CN.2019.HBN058.MT583045:0.0956173498):0.009238,((B.ES.2008.ES_X2556_3.GQ372990:0.1130253062,(B.BR.2005.05BR1079.JN692462:0.0566688157,B.US.2008.HIV_US_BID-V4489_2008.JQ403094:0.0793687311):0.010240):0.004819,B.CN.2009.ZHP-68-gag.KT191913:0.0651356721):0.010429):0.003801,(B.CY.2005.CY066.EU673427:0.0666685488,B.DE.2008.654207.KT124789:0.0789323071):0.013673):0.008678,(B.US.2006.111728_timepoint_1.GU561149:0.0874231171,B.DE.2004.GAG_Acute_59.KJ869500:0.0538607505):0.016417):0.000003,(B.CY.2005.CY132.FJ388936:0.0510536498,B.CY.2005.CY070.FJ388960:0.0648158497):0.021453):0.006245,((B.US.1989.5073_89.AY835766:0.0152079632,(B.US.2001.L805.FJ469738:0.0753661003,B.ES.1993.2.JQ846153:0.0421976151):0.002661):0.004437,(((B.HK.2006.HK002.FJ460499:0.0434751443,B.HK.2006.HK004.FJ460501:0.0290569324):0.024836,B.ES.2008.X2555_2.GU362883:0.0931078350):0.012099,(B.GB.2014.13659_1_67.3.MF109455:0.0943306191,B.US.2011.505_0840a.WG09.MG196836:0.0708779179):0.019628):0.012685):0.011335):0.008843,(((B.ES.1989.S61I1.AF256204:0.0479881862,B.JP.2007.Y04.LC645529:0.0518544302):0.018701,((((B.CN.2008.CBJC500.JF932480:0.0190340464,(B.CN.2009.ZHP-18-gag.KT191858:0.0893772319,B.CN.2009.ZHP-46-gag.KT191889:0.0716861904):0.025216):0.039211,B.US.2006.HIV_US_BID-V4503_2006.JQ403095:0.0219026574):0.012725,B.DE.2010.290307.KT124760:0.0869425398):0.007218,(B.US.2012.505_1012a.WG09.MG196912:0.0449192680,B.KR.1996.96HHP5-16575.MK548856:0.1205568321):0.010981):0.011022):0.002586,B.JP.2007.Y06.LC645531:0.0624162019):0.003181):0.003079);
