# Supplementary material for: HIV-1 Gag, Pol, and Env diversified with limited adaptation since the 1980s
Source: mBio. 2024 Feb 8;15(3):e01749-23. doi: 10.1128/mbio.01749-23 (PMC10936417; doi:10.1128/mbio.01749-23)
Supplement: File S3 — Phylogenetic tree for Pol sequences sampled between 1980-2020. [file mbio.01749-23-s0003.txt]

(B.FR.1983.IIIB_LAI.A04321:0.0118032211,(((((B.US.1997.ARES2.AB078005:0.0177096252,B.DE.2004.HIV_DE_BID-V4131_2004.JQ403037:0.0410431658):0.007096,(B.US.1984.5160_84.AY835762:0.0166313036,B.US.2011.AMBI-CLONE.KU641402:0.0213763708):0.002558):0.002619,(((((B.CO.2001.PCM001.AY561236:0.0385659990,B.BR.2010.10BR_PE041.KT427724:0.0565686130):0.003783,((((((B.US.1996.5155_96.AY835753:0.0593115665,B.ZA.2009.DEMB09ZA022.KP109515:0.0597285300):0.005428,B.US.2012.2452-CM-15.KY778556:0.0576418685):0.001599,B.GB.2014.14727_1_63.3.MF109624:0.0472331182):0.006832,(((B.CY.2005.CY035.FJ388958:0.0596789349,B.US.2005.L827.FJ469747:0.0306793947):0.006312,((B.BR.2005.05BR1080.JN692463:0.0176238238,(B.BR.2010.10BR_MG039.KT427675:0.0394306643,B.BR.2010.10BR_SP004.KT427829:0.0450421086):0.006286):0.041493,(B.US.2012.231603.KT124756:0.0590838715,B.ES.2014.EUR-0050.KU685588:0.0533151434):0.014973):0.000668):0.002964,B.US.2013.2470-PBEM-17.OL872751:0.0328989211):0.002965):0.001815,(B.US.2010.DEMB10US004.KC473827:0.0618543217,B.BE.2014.AI.MN485979:0.0510315051):0.013555):0.001500,((((((B.BR.2003.BREPM1033.EF637050:0.0422316710,(B.BR.2010.10BR_RJ019.KT427786:0.0456777599,B.US.2010.505_0686a.WG01.MG196775:0.0562559472):0.001847):0.003413,(B.BR.2010.10BR_PE019.KT427740:0.0521859889,B.SI.2015.Sample56_SI457.MN736706:0.0594919997):0.009637):0.001934,((B.US.2007.07US_SAJ_C154.JF689877:0.0264113430,B.GB.2014.14592_1_57.3.MF109551:0.0575735010):0.011354,B.US.2019.5117-WK26-PL10-A11.OM204643:0.0429828729):0.006890):0.003711,(((((B.US.2004.USPI71101EI7y04051pcWG2B14.JN024203:0.0432163027,(B.SE.2011.SE600034.KP411825:0.0166496157,B.SE.2011.058SE.MF373161:0.0154697207):0.039087):0.006611,B.ES.2014.ARP1206.KT276266:0.0724436437):0.006136,((B.SE.2010.SE600046.KP411827:0.0509111201,B.DE.2009.136172.KT124749:0.0366621159):0.006801,B.CU.2014.14CU007.KR914678:0.0592398390):0.008273):0.004503,(B.PE.2014.DEMB14PE012.MN703133:0.0313582097,B.ES.2017.H120-203.OK181187:0.0339957674):0.010841):0.001371,((B.SE.2011.059SE.MF373162:0.0713117097,B.BE.2016.P7_G10_NA.MW881757:0.0428521174):0.009598,B.US.2018.LFSA-LN-2G9.MK169834:0.0634790453):0.006519):0.003687):0.003059,(B.US.2003.PRLS24.FJ469764:0.0382730830,((B.CN.2009.09LNA014.JX960597:0.0300290293,B.CN.2012.DEMB12CN010.KP109512:0.0272487680):0.031196,(B.DE.2009.923040.KT124805:0.0498137096,B.BE.2016.BD.MN486000:0.0562899982):0.003985):0.003594):0.003355):0.001462,(B.PH.2016.1022.MH327757:0.0681636970,B.BG.2008.P_08_001.MH746266:0.0661151038):0.012820):0.002708):0.005447):0.002068,((B.DK.2007.PMVL_011.FJ694790:0.0390624543,B.US.2012.421_34_F_w01VT.MH897915:0.0469482531):0.019670,(B.US.2008.HIV_US_BID-V4394_2008.JQ403089:0.0442543846,B.BE.2016.P6_G1_STAT5B.MW881748:0.0250923569):0.013969):0.004233):0.005699,(((B.US.2011.505_0724a.WG01.MG196797:0.0440359916,B.US.2018.UNC_412_PL1_A10.MW062864:0.0541272056):0.009638,(B.BG.2008.V_08_001.MH746261:0.0363057566,B.DE.2016.9255_W0_10D11_S65.MK116093:0.0535935713):0.008337):0.004092,B.US.2019.5221-WK-2-PL1-H17.OM207113:0.0410157190):0.003124):0.004618,((B.ES.2009.P2149_3.GU362881:0.0573038620,((B.ES.2005.R15.KT200351:0.0117485936,B.ES.2018.HLP-038.OK181208:0.0190539587):0.013167,B.ES.2017.H120-207.OK181190:0.0408419205):0.026706):0.004731,(B.US.2006.HIV_US_BID-V3047_2006.JQ403068:0.0421661779,B.US.2019.13-JP-PL3-A13.OM203676:0.0494975930):0.010936):0.006221):0.001917):0.003474,((((((((((((((((((((((((B.MM.1999.mSTD101.AB097870:0.0379871848,B.CN.2001.01CN-DH001.AB750367:0.0209173233):0.002474,B.TH.1999.99TH_C1416.AY945711:0.0231573126):0.002709,(((((((((((((((B.CN.2001.CNHN24.AY180905:0.0148063196,(B.CN.2007.AH070017.JF932470:0.0209414204,B.CN.2007.CBJC261.JF932474:0.0103349067):0.002374):0.001345,(B.CN.2019.B19187.MW728281:0.0463557589,B.CN.2019.C19298.MW728293:0.0245089179):0.018244):0.001233,(B.CN.2007.AH070057.JF932472:0.0253202429,B.CN.2008.CBJC503.JF932481:0.0285716675):0.004552):0.000002,B.CN.2009.3215-pol.KT191996:0.0293928359):0.001246,(B.CN.2002.02HNsq4.AY275555:0.0149921155,B.CN.2007.GZ070030.JF932486:0.0191887327):0.001247):0.002482,(B.CN.2002.02HNsc11.AY275556:0.0201618527,((B.CN.2008.CBJC489.JF932479:0.0369061103,B.CN.2008.CBJC500.JF932480:0.0301191659):0.007886,(B.CN.2009.1767-pol.KT191947:0.0289133614,B.CN.2009.3102-pol.KT191983:0.0388625183):0.005574):0.001927):0.001279):0.000002,B.CN.2007.hb070025.JF932499:0.0254200570):0.001203,(((B.CN.2007.AH070011.JF932468:0.0161217424,B.CN.2008.cbjc468.JF932498:0.0243158049):0.003601,B.CN.2007.GZ070002.JF932485:0.0236968946):0.000002,(B.CN.2007.HB070022.JF932488:0.0208734093,B.CN.2007.HB070035.JF932489:0.0185036926):0.007661):0.002578):0.001263,((B.CN.2007.CBJC394.JF932476:0.0241351798,B.CN.2007.CBJC396.JF932477:0.0161999402):0.001582,(B.CN.2007.JS070389.JF932491:0.0244670635,B.CN.2009.3026-pol.KT191980:0.0384597383):0.004082):0.002402):0.000002,(((B.CN.2008.CBJC476.JF932478:0.0324862511,B.CN.2006.CC056.JF932482:0.0240933484):0.003261,((B.CN.2007.FJ070016.JF932483:0.0089405403,B.CN.2007.JL070038.JF932490:0.0275566009):0.006179,(B.CN.2007.hen1345.JF932500:0.0282400530,(B.CN.2009.1768-pol.KT191948:0.0348521615,B.CN.2009.2916-pol.KT191968:0.0290928386):0.003411):0.001242):0.002274):0.001189,(B.CN.2007.HB070006.JF932487:0.0156511574,B.CN.2019.B19099.MW728277:0.0478984436):0.006252):0.003763):0.001028,(((B.CN.2007.AH070018.JF932471:0.0139770342,B.CN.2009.3152-pol.KT191988:0.0177388466):0.001277,B.CN.2009.3196-pol.KT191992:0.0225364916):0.002677,B.CN.2007.BJ070030.JF932473:0.0269051359):0.001055):0.000003,(B.CN.1999.plwj.GU177863:0.0174501025,(B.CN.2007.GS070017.JF932484:0.0237286961,B.CN.2003.SHXDC0081.JF932492:0.0233974102):0.005413):0.001461):0.001238,((((B.CN.2005.05CNHB_hp3.DQ990880:0.0249688747,(((B.CN.2018.A18007.MW728270:0.0217708921,B.CN.2019.VCT19053.MW728297:0.0192302231):0.002937,B.CN.2019.B19211.MW728283:0.0106092264):0.025165,B.CN.2018.A18188.MW728274:0.0322026726):0.015290):0.004405,B.CN.2019.B19173.MW728280:0.0362943078):0.003513,(B.CN.2007.AH070014.JF932469:0.0130502252,B.CN.2009.ZK042.JF932497:0.0281356952):0.004384):0.001642,B.CN.2007.CBJC392.JF932475:0.0371229892):0.001275):0.002520,B.CN.2007.SX070080.JF932493:0.0324830051):0.003822,(B.TH.2000.00TH_C3198.AY945710:0.0221345127,B.CN.1998.YN9802.JF932495:0.0333057534):0.001530):0.003815):0.002568,(B.CN.2009.2126.JQ302626:0.0226431928,B.CN.2009.09YNRL215042sg.KC899011:0.0126361282):0.002370):0.002125,((B.TH.1996.M041.DQ354114:0.0098448731,B.TH.2005.05TH429730.JN248347:0.0272887801):0.000003,B.CN.2009.YN09P0014.JF932494:0.0223525990):0.002589):0.001796,(((B.TH.1996.M081.DQ354116:0.0199547325,B.TH.1996.M145.DQ354118:0.0154844265):0.001951,B.TH.2013.2544072P000FL_Sd.MG989506:0.0324213644):0.001207,B.TH.2006.NPBQC.KJ769147:0.0278543367):0.003731):0.006724,B.TH.2004.04TH601066.JN248329:0.0399838297):0.016230,((B.SE.2010.SE600012.KP411823:0.0303498488,B.SE.2005.007SE.MF373129:0.0251103591):0.005955,(B.SE.2003.005SE.MF373127:0.0270735038,B.SE.2009.030SE.MF373144:0.0230245851):0.010472):0.016450):0.000841,((B.JP.2000.DR2508.AB289587:0.0626870803,B.US.2005.CR0312W.FJ469718:0.0462401177):0.007945,(B.JP.2001.DR388.AB289589:0.0273757003,B.JP.2009.NMC127_clone_07.AB731667:0.0402981029):0.021201):0.018461):0.002567,((((B.JP.2006.472.AB428561:0.0284303583,B.JP.2012.DEMB12JP001.KF716498:0.0237378463):0.005200,((B.JP.2004.DR6174.AB480692:0.0434244781,B.JP.2011.DEMB11JP002.KF716497:0.0356154217):0.008317,(B.CN.2009.09LNA336.JX960599:0.0258431399,B.US.2003.DEMB03JP004.KC473846:0.0152369967):0.002420):0.003954):0.004063,B.US.2008.HIV_US_BID-V4119_2008.JQ403030:0.0309179616):0.023681,(((B.BR.2005.05BR1082.JN692465:0.0173453086,B.BR.2005.05BR1097.JN692472:0.0104579653):0.037089,B.CA.2017.P4_G10_Chr17_8974901.MW881708:0.0239504212):0.002597,(B.BR.2006.06BR1115.JN692479:0.0445776905,(B.US.2011.481811.KT124775:0.0321489527,B.SE.2008.028SE.MF373142:0.0497130143):0.006373):0.005450):0.006666):0.002688):0.002023,((((B.US.1990.US4.AY173955:0.0279690313,B.US.2016.PID1683.PBMC-M18-03-WIPF1-F1F4-PBio.MN691961:0.0349650721):0.008174,(B.BR.2010.10BR_PE038.KT427727:0.0520977006,((B.BR.2010.10BR_PE028.KT427734:0.0608912679,B.US.2016.3632_TCM_12.MN466965:0.0459720958):0.012625,B.BE.2015.AO.MN485985:0.0418011674):0.001272):0.001557):0.001237,(B.US.1999.868558.KT124798:0.0302525694,B.GB.2008.DEMB08UK003.KY658697:0.0342107467):0.004092):0.003447,((B.TH.2008.MERLBDTRC10.JN860769:0.0560424647,B.ZA.1986.R1296.MH234639:0.0221488164):0.003426,(B.US.2012.505_1931a.WG14.MG197115:0.0448365107,B.KR.2021.21PHT8-18391.OK490528:0.0322007575):0.011658):0.001341):0.001506):0.001745,(((B.JP.2004.DR5913.AB480696:0.0325012035,B.TH.1996.M149.DQ354119:0.0255162147):0.001681,B.US.2008.CH302.PL.041608.A2.1.KY112127:0.0421051698):0.005328,((B.CA.1998.CANC10FULL.AY779557:0.0555212686,B.CA.2019.P3_G10_STAT5B.MW881697:0.0331774425):0.001074,(B.TW.2008.TN_H71.KT372793:0.0202874398,B.PH.2015.DEMB15PH003.KY658690:0.0260546354):0.026509):0.007035):0.005134):0.000994,(((B.BR.2002.02BR013.DQ358810:0.0303017775,B.BR.2010.10BR_RJ089.KT427762:0.0391349245):0.008047,B.US.2012.T8250_4fl.G11.KU901995:0.0686750752):0.002878,((B.CY.2005.CY070.FJ388960:0.0248586630,(((B.US.2006.CH40E_flA1.FJ495818:0.0328598949,B.BR.2010.10BR_RJ098.KT427756:0.0478412772):0.004432,B.BE.2016.BQ.MN486013:0.0563310218):0.005732,(B.US.2003.933384.KT124807:0.0292286503,B.US.2012.505_1993a.LH08.MG197156:0.0509055073):0.006186):0.005518):0.005548,B.US.2013.CP06.KX505652:0.0451617244):0.002012):0.001363):0.002243,B.AU.1995.C76.AF538306:0.0309527850):0.001899,(((((B.JP.2004.DR6089.AB286955:0.0177516273,B.JP.2005.DR6737.AB287364:0.0323192423):0.013726,B.KR.1992.92MCS12.HQ026632:0.0146807884):0.016674,(B.US.2007.CR0275.FJ469713:0.0085801874,B.US.2004.HIV_US_BID-V5261_2004.JQ403104:0.0275084214):0.019856):0.007566,(B.US.1983.5096_83.AY835748:0.0391860560,(B.US.2007.CR0339X.FJ469721:0.0481260601,B.US.2007.HIV_US_BID-V3021_2007.JQ403060:0.0323245675):0.010310):0.002387):0.003582,((B.BR.1990.BZ167.AB485641:0.0323187800,((((B.AU.1987.MBC925.AF042101:0.0223915870,B.US.1995.USPI90770EI3y95061pcWG2B3.JN024274:0.0445711054):0.002893,B.US.2004.F7172.FJ469733:0.0441694686):0.001469,B.US.2005.05US_SAJ_NVS9.JF689860:0.0541089525):0.005336,B.US.1986.5113_86.AY835757:0.0184787206):0.006184):0.002792,(B.US.2006.CR0131.FJ469700:0.0273769378,B.US.2011.361974.KT124766:0.0318209195):0.010371):0.004204):0.001485):0.000003,(((((((((((((B.US.1985.Ba_L.AB221005:0.0152494469,B.US.2003.HIV_USA_AC06_pre.MW924807:0.0212332860):0.000646,(B.ES.1989.S61I1.AF256204:0.0158095217,(((B.US.2005.05US_SAJ_NVS12.JF689852:0.0214570741,B.US.2011.ES24-7A.KF384809:0.0011847798):0.001159,((B.US.2006.06US_SAJ_C167_LH.JF689865:0.0453401880,B.US.2008.08US_SAJ_C204.JF689896:0.0316933774):0.006297,B.US.2011.VC5-3.KF384813:0.0255508350):0.003257):0.001180,(B.US.2006.06US_SAJ_C169_JS.JF689867:0.0213063137,B.US.2011.19CB1_induced.KF526228:0.0300406567):0.004522):0.004017):0.001283):0.001160,(B.US.1993.WCM32P0793.DQ487190:0.0177537586,B.US.2002.F706.FJ469728:0.0119535388):0.003561):0.001315,(B.US.1993.WCD32P0793.DQ487188:0.0289876181,B.US.2007.07US_SAJ_NVS48.JF689890:0.0156084405):0.005517):0.003573,(B.AU.1986.MBC200.AF042100:0.0185629512,B.US.2006.06US_SAJ_NVS27.JF689872:0.0320284949):0.002038):0.000002,(((((B.AU.1995.C92.AF538307:0.0214245356,B.US.2013.439_133_F_w11VT.MH897918:0.0488832091):0.004770,B.ES.2010.R6.KT200355:0.0514882613):0.006442,B.ES.2017.HLP-032.OK181205:0.0289515848):0.007243,((((((B.US.2004.L819.FJ469745:0.0337437487,B.US.2002.L893P.FJ469749:0.0197091715):0.010205,(B.CN.2009.2178.JQ302658:0.0000028078,B.US.1987.BC_BCSG3.L02317:0.0024120997):0.017970):0.004606,B.US.2013.CP08.KX505699:0.0436994579):0.004060,(B.GB.2013.15171_1_32.3.MF109664:0.0369991941,B.TH.2009.2549720P000L_Sd.MG989667:0.0429243623):0.011232):0.002253,B.ES.2017.HLP-011.OK181199:0.0264505447):0.003406,B.US.2014.2286.KX505396:0.0211195316):0.002762):0.001256,B.US.1990.90US_873.AY713412:0.0292481144):0.001450):0.003016,(B.US.2005.05US_SAJ_NVS8.JF689859:0.0169027850,B.US.2012.420_133_F_w02_10VT.MH897913:0.0193906106):0.000935):0.003009,((B.US.1991.US2.AB485638:0.0173201129,(B.AU.1995.MBCC54.AF042103:0.0352927521,B.US.2004.ES4-24.EF363124:0.0062384469):0.002232):0.000003,(B.US.1978.SF4.KJ704795:0.0060593728,B.ES.2017.LTNP_3_127GC.MN055643:0.0097813091):0.000003):0.001243):0.002354,(B.US.1989.5073_89.AY835766:0.0275188319,(B.ZA.1985.R84.FJ647145:0.0130674094,B.SE.2005.008SE.MF373130:0.0329234394):0.001709):0.003807):0.001136,B.US.1984.SF33.AY352275:0.0135330871):0.002322,((B.BR.2010.10BR_PE044.KT427721:0.0650081348,B.BR.2010.10BR_RJ020.KT427785:0.0498702779):0.002071,B.US.2005.11Pt1302005P1H10.MK383403:0.0261353352):0.003742):0.001267,((((((B.JP.2005.DR6538.AB287363:0.0258467679,B.US.1985.5157_85.AY835755:0.0149849691):0.003275,((B.US.1999.489910.KT124776:0.0301394492,B.BR.2010.10BR_PE089.KT427873:0.0607490476):0.013454,B.GA.1988.OYI_397.M26727:0.0222028075):0.003030):0.002478,((B.CA.1998.CANA3FULL.AY779550:0.0288393163,B.US.1983.SF2_LAV2_ARV2.K02007:0.0189533017):0.003329,(B.US.1986.5127_86.AY835774:0.0110892418,(((B.CY.2005.CY067.FJ388911:0.0342014874,B.US.2012.505_1295a.WG10.MG197013:0.0462981087):0.006284,B.CY.2005.CY122.FJ403482:0.0371708425):0.005407,B.NL.1986.H0320_2A12_ACH3202A12.U34603:0.0178689087):0.001298):0.000002):0.001489):0.001110,((((B.UY.2001.01UYTRA1092.AY781126:0.0148483635,B.UY.1999.99UY_TRA0043.JN235959:0.0051050719):0.017054,B.AR.2003.03AR137681.DQ383748:0.0327347568):0.004867,(B.US.2000.14294_1.DQ853436:0.0216028953,B.US.1998.15387_1.DQ853455:0.0137746394):0.028596):0.000003,(B.AU.2004.Phcsffull04.AY818644:0.0255687381,((B.CH.2002.HIV_CH_BID-V3539_2002.JQ403029:0.0495585952,(B.DE.2008.954229.KT124810:0.0298905514,B.DE.2010.iso5-h10.KU612901:0.0515355856):0.009788):0.006869,B.ES.2014.100_114.KY465968:0.0464402699):0.008851):0.003379):0.001300):0.005857,(B.FR.1985.NL43xWC001.AF003887:0.0175036748,B.US.1985.WCIPR.U69584:0.0135264108):0.007526):0.000003,(((((((((B.JP.2000.117.AB428551:0.0230373643,B.JP.2002.194.AB428553:0.0077052071):0.005476,B.JP.2009.NMC851A_clone_14.AB731665:0.0232046762):0.036722,(B.CN.2010.10CNgx1258.JQ028312:0.0421799515,B.GB.2013.13592_1_20.3.MF109363:0.0315313467):0.012907):0.006891,((B.US.2008.B.700010607.w03.21dps.5_AF1.JX973527:0.0399931271,B.US.2014.Pt7_DNA_5.KU678125:0.0371341087):0.003850,B.DE.2016.9254_W0_12G11_S39.MK115946:0.0436870737):0.005358):0.002517,B.AR.2010.DEMB10AR006.KY658684:0.0479922247):0.003631,((((B.US.2007.BP00067_LH01.JN687680:0.0449128076,B.US.2019.5128-PRE-PL1-O17.OM206118:0.0355355046):0.021736,B.US.2006.HIV_US_BID-V4507_2006.JQ403098:0.0355510223):0.009532,((B.US.2007.306376_FL.JX863922:0.0288500080,B.US.2019.5130-PRE-PL2-A2.OM206252:0.0433116561):0.025277,(B.US.2011.CP7-2B.KF384805:0.0375115527,B.US.2011.505_1730a.WG08.MG197084:0.0403404623):0.008657):0.005298):0.005738,B.US.2011.ES40-24.KF384811:0.0420049653):0.002951):0.002176,B.US.2002.F714.FJ469730:0.0243129581):0.003754,((B.US.1998.98USHVTN8229c6.AY560109:0.0502871034,(B.CY.2008.CY232.JF683781:0.0516957971,B.US.2018.TSC_127V1_PL1_A14.MW062261:0.0322853142):0.004243):0.005910,(((B.US.2006.CR0228Q.FJ469710:0.0588464684,B.GB.2013.13774_1_55.3.MF109480:0.0277959141):0.012914,B.US.2008.HIV_US_BID-V3039_2008.JQ403065:0.0307802019):0.004067,B.US.2016.603_Q3_H9.MT189857:0.0694753659):0.012256):0.001623):0.001280,(B.US.2005.012286G.FJ469683:0.0281418701,B.US.2012.505_0997a.WG13.MG196877:0.0379800076):0.002337):0.001273):0.001228):0.000002,(((B.US.1997.1013_03.AY331287:0.0270724370,B.BR.2016.HI2016-29.MG572009:0.0495271150):0.007090,(B.GB.2005.MM45d22_GN1.HM586210:0.0375195215,(B.TH.2005.05TH355614.JN248343:0.0338802559,B.TH.2010.DEMB10TH002.KP109514:0.0136582898):0.019101):0.006956):0.003351,B.ES.2017.H120-201.OK181185:0.0376598951):0.001452):0.001170):0.002482,((((((((((((((B.JP.2004.04JPDR6075B.AB221125:0.0383330886,B.CN.2008.2878.JQ901084:0.0376149434):0.013328,(((B.BR.2005.05BR1077.JN692460:0.0197657208,(B.BR.2010.10BR_PE110.KT427692:0.0296658136,(B.BR.2010.10BR_PE093.KT427701:0.0255598518,B.BR.2010.10BR_PE036.KT427729:0.0170050101):0.002094):0.003108):0.001322,B.BR.2010.10BR_PE103.KT427696:0.0201644412):0.028300,B.US.2012.505_2227a.WG04.MG197187:0.0507056987):0.004008):0.002215,B.BR.2010.10BR_PE013.KT427743:0.0640985670):0.004679,((((B.AR.2000.ARMS008.AY037269:0.0469359064,B.US.2013.505_0280a.WG04.MG196711:0.0430971499):0.005728,(B.US.2008.HIV_US_BID-V3046_2008.JQ403067:0.0425889146,B.US.2000.929172.KT124806:0.0346361877):0.002071):0.001436,B.EC.1989.EC102.AY173960:0.0583824212):0.003410,((B.BR.2010.10BR_SP003.KJ849785:0.0243569106,B.BR.2016.HI2016-03.MG571982:0.0365563194):0.027781,B.AU.2000.P8_GAG_11.OK532374:0.0424569299):0.004001):0.006186):0.003187,(B.DE.2009.172508.KT124754:0.0472823130,B.BR.2016.19HI-2016.MK041586:0.0523394322):0.012455):0.002937,(B.CY.2009.CY254.JF683797:0.0459094112,(B.US.2012.505_0998a.LH6.MG196890:0.0472647785,(B.BR.2016.HI2016-18.MG571994:0.0548683164,B.BE.2016.DF.MT417742:0.0368662339):0.009949):0.002839):0.004291):0.001179,(B.JM.2009.09JM_PF0B97.HM030562:0.0735887709,B.DE.2008.296004.KT124762:0.0369462465):0.003368):0.002170,(((((B.US.1986.AD87_ADA.AF004394:0.0183698292,(((B.GB.2014.13612_1_11.3.MF109395:0.0469828544,B.ES.2017.H120-107.OK181178:0.0265453430):0.017422,B.AU.2006.P6_PBMC_BSL_1.OK532539:0.0410864593):0.003005,(B.GB.2013.15171_1_42.3.MF109675:0.0556869428,B.US.2019.TSC-144-V1-PL1-B15.OM209244:0.0427857971):0.009425):0.002100):0.001312,(((B.BR.2010.10BR_SP012.KT427824:0.0276697992,B.PE.2007.DMTF1.MN887108:0.0444089720):0.007404,B.PE.2016.DEMB16PE009.MH078555:0.0504585629):0.009352,(B.BE.2017.CJ.MN486032:0.0545507587,B.GB.2009.MM23.18.1A1.QVOA.MT794005:0.0300695863):0.003314):0.008439):0.002770,(B.GB.1986.GB8_46R.AJ271445:0.0335924797,(B.US.2007.HIV_US_BID-V3053_2007.JQ403071:0.0406069206,B.US.2013.2026_EM_11.KY766150:0.0354219619):0.003218):0.005118):0.003074,(B.CH.2001.HIV_CH_BID-V3531_2001.JQ403024:0.0481008645,B.US.1998.119534.KT124747:0.0428017935):0.010519):0.002699,((B.KR.2005.05CSR3.DQ837381:0.0226002817,B.KR.2010.10HSJ6.HQ026624:0.0291597458):0.028971,B.BR.2003.BREPM1027.EF637054:0.0298881925):0.002300):0.003665):0.002442,(((((B.US.1997.PT4_5_97.AF156850:0.0438128734,((((B.US.2007.HIV_US_BID-V3120_2007.JQ403078:0.0236895810,B.US.2012.N8261_FL_CON.KU901976:0.0219656543):0.011551,(B.US.2016.2647_TCM_34.MN467238:0.0521834167,B.AU.1999.P7_TP2_GAG_10.OK532454:0.0318637219):0.006704):0.002355,(B.DE.2013.947915.KT124808:0.0685802102,B.US.2014.Pt2_DNA_14.KU678025:0.0290437063):0.004847):0.003792,((B.US.2004.268977.KT124758:0.0135980998,B.SE.2013.084TH.MF373186:0.0298902447):0.029889,(B.GB.2014.13659_1_64.3.MF109452:0.0588767372,B.US.2016.1756_EM_01.MZ922480:0.0461970037):0.014307):0.008629):0.001482):0.001545,(((B.US.2002.HIV_US_BID-V5276_2002.JQ403105:0.0151975502,B.US.1998.394242.KT124769:0.0114127831):0.007781,B.US.2008.HIV_USA_AC07_pre.MW924809:0.0344417624):0.021901,(B.ES.2010.R7.KT200356:0.0247159096,B.GB.2013.15228_1_45.4.MF109683:0.0246389317):0.025773):0.004759):0.001805,(B.US.2007.07US_SAJ_C161_H1.JF689883:0.0477827267,(B.GB.2014.14535_1_7.3.MF109534:0.0640365377,B.US.2008.HIV_USA_AC02_pre.MW924799:0.0428650698):0.009273):0.004699):0.001026,B.ES.2015.100_121.KY514083:0.0355976356):0.001575,(B.BO.1999.BOL0122.AY037270:0.0512010037,((B.CH.2002.HIV_CH_BID-V3511_2002.JQ403019:0.0258929846,B.GB.2011.MM34.23.1B2.QVOA.MT794569:0.0493630168):0.009936,B.US.2003.HIV_US_BID-V5279_2003.JQ403106:0.0439448518):0.002223):0.005782):0.001610):0.003490,((((((((((((((((B.JP.2004.DR6175.AB480694:0.0508673280,B.CA.2018.ART7_R2p1A3_Barcode0--0_Cluster0_Phase0.MZ662657:0.0518642422):0.007109,B.JP.1998.DR1120.AB480698:0.0540769320):0.002602,B.CA.2016.P1_G1_ZNF148.MW881679:0.0617838856):0.009265,B.CA.1997.CANB3FULL.AY779553:0.0358574996):0.005586,B.BR.2016.2HU-UFRJ-2016.MK041551:0.0549440134):0.003117,(((B.US.2007.CR0027M.FJ469689:0.0578011533,B.US.2008.116JL08P8F12.MK383397:0.0351104450):0.013898,B.BE.2017.CR.MN486040:0.0514337293):0.002397,B.US.2006.CR0078.FJ469696:0.0376413458):0.001133):0.001386,(B.US.1999.284160.KT124759:0.0343801953,(B.BE.2016.AY.MN485995:0.0562360450,B.US.2019.5231-WK26-PL2-I8.OM207243:0.0548639087):0.006165):0.002794):0.002701,B.BR.2004.04BR1049.JN692451:0.0569750987):0.001229,(B.DE.2004.9213_V4136_d3.JQ403050:0.0633632636,B.GB.2014.14667_1_36.3.MF109596:0.0454113685):0.008592):0.001522,((((B.US.1999.PRB959_03.AY331296:0.0437991025,((((((B.HK.2006.HK002.FJ460499:0.0477754978,B.US.2007.07US_SAJ_NVS42.JF689889:0.0435384693):0.004123,B.ES.2011.P2418_2.KC112998:0.0512597989):0.004029,B.US.2016.VA40774.MK499378:0.0311325956):0.003951,B.US.2006.BP00057_LH01.JN687675:0.0437105516):0.004982,(B.RU.2010.10RU6629.JX500707:0.0449388040,B.US.2011.DEMB11US015.KC473835:0.0493276852):0.008153):0.003811,(((B.KR.2010.10JOE3.HQ026628:0.0481245577,B.BR.2004.04BR1057.JN692455:0.0321105233):0.007178,((B.CH.2002.HIV_CH_BID-V4478_2002.JQ403047:0.0369364770,B.US.2010.100sgor2010P5E9.MK383384:0.0464102749):0.009114,B.GB.2014.14727_1_66.3.MF109627:0.0511795038):0.004944):0.001698,B.US.2006.HIV_US_BID-V4503_2006.JQ403095:0.0381681403):0.003739):0.001186):0.003670,((((B.US.2003.L8180.FJ469743:0.0348285395,B.US.2012.608647.KT124785:0.0641726941):0.009682,B.US.2010.505_2483a.WG03.MG197210:0.0454812858):0.003575,B.BR.2010.10BR_SP043.KJ849807:0.0743250205):0.008076,(((B.US.2007.HIV_US_BID-V3036_2007.JQ403064:0.0373824995,(B.US.2016.2609.KX505536:0.0607364637,(B.US.2013.505_1958a.WG07.MG197126:0.0588662198,B.US.2016.PID2669.PBMC-TMCO5A-ch15.MN691967:0.0254845085):0.004170):0.004328):0.005448,((B.DE.2008.176952.KT124755:0.0351609726,(B.BR.2016.HI2016-23.MG572002:0.0480400698,B.US.2016.1408_TCM_34.MN467301:0.0481892856):0.010684):0.004783,B.US.2018.5115_wk-2_PL1_F16.MW059660:0.0616492557):0.008609):0.003302,B.TH.2010.2545192P000L_Sa.MG989637:0.0470444832):0.003858):0.000355):0.001408,B.CO.2001.PCM023.AY561242:0.0390529726):0.001121,B.US.2007.BP00058_LH07.JN687676:0.0415657026):0.003454):0.001051,B.US.2012.505_0645a.WG03.MG196765:0.0435978149):0.002540,B.GB.2013.13592_1_41.3.MF109385:0.0321293964):0.000838,((((B.US.1997.1006_08.AY331284:0.0353831872,B.BR.2010.10BR_RJ008.KT427791:0.0439638981):0.002693,(B.BR.2005.BREPM1084.FJ195088:0.0365564417,((B.BR.2004.04BR1068.JN692457:0.0300119209,B.CH.2003.HIV_CH_BID-V4474_2003.JQ403046:0.0377323023):0.009801,B.BR.2006.06BR1119.JN692480:0.0451120445):0.002806):0.005480):0.002723,(B.CY.2005.CY055.FJ388904:0.0276387580,B.CY.2005.CY075.FJ388916:0.0065368909):0.052831):0.000003,((((B.BR.2004.04BR1047.JN692450:0.0337024440,B.BR.2010.10BR_SP032.KT427811:0.0482189691):0.009677,B.BR.2010.10BR_PE048.KT427718:0.0465675406):0.006468,(B.DE.2012.328893.KT124765:0.0585749405,B.BR.2016.HI2016-12.MG571987:0.0483546019):0.008793):0.001373,((B.BR.2005.05BR1104.JN692474:0.0528527138,B.US.2008.293050.KT124761:0.0505041238):0.004384,B.AR.2015.DEMB15AR013.MH078532:0.0506795412):0.003024):0.002713):0.002895):0.003246,((((B.US.1994.94US_33931N.AY713410:0.0274337082,B.GB.2014.14592_1_47.3.MF109543:0.0320801765):0.004352,B.US.2004.ES10-53.EF363127:0.0455995902):0.004991,((((B.CY.2005.CY120.FJ388931:0.0208710366,B.CY.2005.CY137.FJ388937:0.0098798490):0.018709,B.US.2018.120-LN-2-A6.MK169677:0.0541363630):0.002794,(B.US.2011.DEMB11US004.KC473832:0.0464217409,B.SE.2003.003SE.MF373125:0.0388648672):0.011909):0.004661,(((((B.KR.2010.10SYD4.HQ026500:0.0343954134,B.KR.1996.96LSG11.HQ026530:0.0216677099):0.006825,((B.KR.2008.KR016.MT021906:0.0193978835,B.KR.2012.12LDHg6-10147.OK490539:0.0278625013):0.004980,B.KR.2008.KR021.MT021909:0.0239084996):0.009830):0.008645,((B.BR.2005.05BR1101.JN692473:0.0552828216,((B.BR.2010.10BR_PE053.KJ849767:0.0347282654,B.US.2016.5104_GAG_CD69_F10.MT189316:0.0469113483):0.005314,B.US.2019.5210-WK26-PL10-A22.OM206307:0.0565176532):0.001591):0.004631,(B.BR.2010.10BR_RJ068.KT427770:0.0358649940,(B.US.2010.Pt4_DNA_8.KU678069:0.0293233823,B.BG.2008.P_08_004.MH746265:0.0582642103):0.006908):0.006760):0.002410):0.005756,((B.BR.2010.10BR_RJ040.KT427650:0.0596806243,B.BR.2010.10BR_RJ083.KT427766:0.0564682200):0.008027,B.FR.2003.LA06ToXa.KU168261:0.0460597974):0.002214):0.003170,((B.GB.2013.13774_1_77.4.MF109499:0.0394609803,B.PE.2016.DEMB16PE003.MH078554:0.0513422452):0.008562,B.US.2017.2302_17_N_18.MW754142:0.0485793372):0.004744):0.004696):0.003238):0.001372,((((B.CY.2005.CY124.FJ388933:0.0388144179,(B.TH.2005.05TH357801.JN248346:0.0501306536,B.US.2010.Pt1_DNA_3.KU677989:0.0398987548):0.006275):0.004986,(B.US.2000.WITO_flA1.FJ496167:0.0314484433,B.US.2007.BP00063_LH01.JN687678:0.0404451322):0.003390):0.003438,B.US.2015.R09-ABCA11P.MN692189:0.0530412539):0.002487,((B.US.2003.CR0154X.FJ469701:0.0417508056,B.BG.2008.S_08_001.MH746264:0.0255269250):0.008593,((B.BR.2003.03BR1020.JN692445:0.0361862308,B.US.2016.9241_W0_10C3_S60.MK114636:0.0392091703):0.015554,(B.US.2002.HIV_US_BID-V5249_2002.JQ403102:0.0302453584,B.ES.2010.X2899_2s_nt0759_9478.MF157735:0.0395089603):0.003903):0.002026):0.004314):0.001284):0.001183):0.000002,B.DE.2009.159793.KT124753:0.0454911682):0.001329,(((B.ID.2014.PB12.MK303348:0.0411737857,((B.ID.2014.PB27.MK303349:0.0405371579,B.ID.2014.PB39.MK303350:0.0331696011):0.007926,((B.ID.2014.PB44.MK303351:0.0255207104,B.ID.2014.HIP9.MK303352:0.0184797607):0.012464,B.ID.2016.MN17.MK303355:0.0375872983):0.015224):0.003075):0.005385,B.US.2014.C03.01_20170225CADNFLPacBio_11.MT744341:0.0497294305):0.002395,B.US.2016.2664_TCM_34.MN467053:0.0536878618):0.003428):0.001252):0.001148,((B.US.2000.ES1-16.EF363122:0.0330197952,B.US.2012.505_1012a.WG09.MG196912:0.0485590012):0.008587,((B.DK.2001.CTL_017.EF514705:0.0386175377,((B.CY.2005.CY130.FJ388934:0.0496893636,B.US.2004.014837G.FJ469684:0.0405419582):0.004180,B.US.2007.HIV_US_BID-V3020_2007.JQ403059:0.0353399918):0.005062):0.004563,(B.ZA.2002.TV1057.KJ948660:0.0399924062,B.US.2009.HIV_USA_AC08_pre.MW924811:0.0452917342):0.003101):0.001319):0.002050):0.001213,B.AU.1999.1182.AF538303:0.0285499170):0.001196,(((((((B.AU.1993.MBC18_MBCC18.AF042102:0.0652393373,((B.US.1997.1001_07.AY331282:0.0311209895,B.DE.1986.HAN.U43141:0.0293734245):0.003561,B.KR.1992.92PMJ10-17041.MW660507:0.0338636713):0.002584):0.000002,(B.AU.1999.1181.AF538302:0.0294859069,B.US.2002.F762P.FJ469735:0.0311023638):0.001065):0.002571,((((B.US.1995.P2C995_PT2_9_95C.AF156844:0.0434015211,B.CN.2010.DEMB10CN002.JX140658:0.0581161545):0.008312,(((B.US.2004.CR0116Y.FJ469698:0.0379600981,B.US.2001.REJO_TF1.JN944911:0.0524100609):0.004755,(B.GB.2013.13774_1_54.3.MF109479:0.0074193552,B.GB.2014.14535_1_28.4.MF109525:0.0301669330):0.029397):0.001511,((B.US.2005.04013396_0_flE6.FJ496081:0.0665164580,(B.US.2014.DEMB14US030.KY658693:0.0442327443,B.SE.2014.099US.MF373201:0.0574749217):0.010485):0.007505,B.US.2018.5111_wk-2_PL1_B13.MW059441:0.0359214344):0.002237):0.005389):0.002196,(B.JM.2009.09JM_PF09YT.HM030560:0.0555851100,B.CY.2008.CY224.JF683773:0.0460852391):0.005272):0.004643,(B.US.2008.HIV_US_BID-V3024_2008.JQ403061:0.0433278006,B.US.2005.509452.KT124778:0.0381084250):0.005299):0.002065):0.001194,((((((B.AR.1999.ARMA132.AY037282:0.0297083162,B.PY.2002.02PY_PSP0090.JN251901:0.0382897866):0.003186,B.AR.2002.02AR114146.DQ383746:0.0261367909):0.007726,B.AR.2014.DEMB14AR003.KY658685:0.0518062988):0.015588,(B.ES.2008.R9.KT200358:0.0465275781,B.KR.2013.13KCSo7-11978_11979.KX692796:0.0309905931):0.009323):0.001065,(B.TH.2005.05TH645189.JN248353:0.0474089412,B.SI.2016.Sample12_SI159.MN736698:0.0385507600):0.005535):0.003522,(((B.US.2007.CR0295S.FJ469716:0.0426677163,B.US.2006.BP00055_LH01.JN687665:0.0357797443):0.002565,(B.US.2011.479693.KT124773:0.0626159204,(B.BR.2010.10BR_SP067.KT427796:0.0570960805,B.GB.2013.15228_1_67.4.MF109705:0.0476078204):0.013398):0.003815):0.004180,B.DE.2010.556743.KT124779:0.0366488588):0.001902):0.001971):0.000003,B.US.2016.2274_CM_13.MZ922520:0.0471135434):0.001024,B.BR.2004.04BR1055.JN692454:0.0782457717):0.002462,(((((B.US.1982.5048_82.AY835759:0.0114003998,((B.DK.2004.PMVL_027.EF514698:0.0358962512,B.US.2011.HIV_USA_AC09_pre.MW924813:0.0242223012):0.005391,(B.US.2017.UNC_367_PL1_B13.MW062692:0.0374612038,(B.AU.2001.P4_BSL_GAG_1.OK532663:0.0049978636,B.AU.2000.P3_SCR_GAG_1.OK532744:0.0150556102):0.014706):0.006518):0.003782):0.003115,((((B.DK.2001.CTL_016.EF514704:0.0388660070,B.DK.2001.CTL_035.EF514710:0.0166957494):0.026529,B.ES.2017.H120-102.OK181175:0.0408348282):0.002762,B.ES.2017.H120-204.OK181188:0.0332431772):0.005671,B.AU.2000.P1_GAG_BSL_1.OK532909:0.0264090467):0.001926):0.002536,(((((B.AU.2003.PS2016_Day0.DQ676877:0.0279946793,(B.FR.2005.DEMB05FR001.JX140652:0.0338008827,B.ES.2009.DEMB09BO001.JX140656:0.0405233927):0.007940):0.004336,B.BR.2002.02BR2033.JN692440:0.0433873756):0.000002,(B.BR.2016.HI2016-02.MG571981:0.0437608707,B.TH.2010.2544011P000L_Sd.MG989628:0.0493991981):0.003820):0.001281,(B.CU.2012.12CU087.KR914675:0.0217699862,B.CU.2014.14CU005.KR914676:0.0431669770):0.025594):0.002633,B.US.2003.PRLS12.FJ469759:0.0325065698):0.001384):0.002288,B.US.1989.P896_89_6.U39362:0.0248414356):0.001127,((B.US.2003.L8107.FJ469739:0.0263786958,B.US.2003.PRLS04.FJ469755:0.0436270526):0.024755,(B.US.1991.SUMA_flC5.FJ496145:0.0371113188,B.US.2019.TSC-143-V1-PL1-A18.OM208811:0.0338065081):0.007440):0.002421):0.001135):0.002097):0.001276,(((((((((B.JP.1999.DR1348.AB287369:0.0734703402,B.US.2014.CP10.KX505735:0.0527962363):0.008551,B.US.2003.AT01480.FJ469686:0.0432320740):0.007085,B.US.2006.CR0276Z.FJ469714:0.0553813041):0.007251,((B.US.2011.CP10-3A.KF384798:0.0271593924,B.DE.2012.956306.KT124811:0.0373971431):0.009757,((B.ES.2014.EUR-0046.KU685586:0.0320282656,B.GB.2013.13592_1_42.3.MF109386:0.0419341038):0.005387,B.US.2016.9247_W0_1C1_S37.MK115482:0.0454026574):0.002731):0.002727):0.001662,((((B.KR.2010.10OSW6.HQ026615:0.0156814144,B.KR.2007.KR001.MT021899:0.0181069922):0.021916,B.BR.2010.10BR_RJ101.KT427753:0.0490824138):0.006415,((B.DE.2013.366396.KT124767:0.0530019860,B.GB.2014.13659_1_61.3.MF109449:0.0483085048):0.006625,B.BR.2010.10BR_RJ099.KT427755:0.0647010445):0.003984):0.002705,B.US.2006.06US_SAJ_C164_SC.JF689862:0.0489246044):0.003198):0.001295,(((B.ES.2008.X2574_2.GU362886:0.0188530605,B.ES.2010.DEMB10VE001.JX140659:0.0113971735):0.047844,B.PH.2015.DEMB15PH002.KY658689:0.0395680247):0.022091,B.CY.2007.CY181.JF683736:0.0472225663):0.005539):0.001899,(((((B.US.1998.98USHVTN1925c1.AY560107:0.0340201762,B.CO.2001.PCM013.AY561237:0.0410629633):0.007349,((B.US.2003.PRLS25.FJ469765:0.0441634421,(((B.BR.2010.10BR_RJ097.KT427757:0.0204774606,B.BR.2010.10BR_RJ005.KT427792:0.0243907899):0.038077,B.HT.2011.DEURF11HT001.MH078551:0.0502837664):0.005857,B.ES.2017.HLP-005.OK181197:0.0320395979):0.003200):0.004132,((B.ES.2009.X2689_2.GU362885:0.0116963131,B.ES.2014.ARP1204.KT276264:0.0161991468):0.035193,B.US.2007.HIV_US_BID-V3115_2007.JQ403075:0.0556462605):0.010458):0.003041):0.003550,(B.CN.2009.09CNgx0672.JQ028311:0.0310249456,B.US.2007.HIV_US_BID-V3512_2007.JQ403092:0.0342235071):0.005435):0.001314,(B.KR.2012.12MMR11-10737.KX692679:0.0272388900,B.SI.2016.Sample65_SI497.MN736707:0.0476176997):0.005865):0.001469,((B.BR.2002.02BR002.DQ358805:0.0365224091,((B.BR.2002.04BR1064.JN692433:0.0389491046,B.BR.2016.20HI-2016.MK041587:0.0383944922):0.008721,B.AR.2007.DEURF07AR001.KY658686:0.0315510640):0.004519):0.007777,((B.BR.2003.BREPM1040.EF637047:0.0541307543,B.BR.2010.10BR_MG041.KT427673:0.0464370004):0.008966,((B.ES.2007.X2149.EU786678:0.0448553093,B.GB.2013.13592_1_4.3.MF109388:0.0325818180):0.002472,B.CH.2001.HIV_CH_BID-V3534_2001.JQ403026:0.0432135603):0.004736):0.010548):0.002881):0.001293):0.001095,(((B.TH.1990.BK132.AY173951:0.0212014444,((((B.GE.1998.98GEMZ003.DQ207943:0.0179504403,B.RU.2011.11RU21n.JX500708:0.0280600903):0.020691,B.US.2008.HIV_US_BID-V3048_2008.JQ403069:0.0384803682):0.008010,(((B.US.2003.L8116.FJ469740:0.0492504343,B.BE.2017.02006_cen.MN449474:0.0261311339):0.008081,((B.AR.2015.DEMB15AR014.MH078533:0.0515026563,B.US.2012.409_133_F_w02VT.MH897911:0.0389282941):0.010118,B.AU.2000.P5_GAG_SCR_1.OK532612:0.0417885872):0.002650):0.002443,(B.US.2008.HIV_US_BID-V4390_2008.JQ403085:0.0389699670,B.US.1997.1053_06.KT124745:0.0407402958):0.011784):0.000002):0.003409,((B.US.2001.L805.FJ469738:0.0239123641,B.DE.2008.154162.KT124752:0.0334440416):0.006717,B.BR.2010.10BR_SP062.KT427799:0.0637517911):0.006970):0.002396):0.001195,B.BR.2010.10BR_SP050.KJ849812:0.0431291537):0.001195,(((((B.BR.2003.BREPM1035.EF637049:0.0116267195,B.BR.2002.02BR2027.JN692436:0.0144631437):0.040186,B.KR.2003.03HJY8.HQ026534:0.0170349579):0.008137,(B.US.2004.CR0068P.FJ469695:0.0477522262,B.US.1999.HIV_US_BID-V5239_1999.JQ403100:0.0201513432):0.008882):0.001442,(B.BR.2005.05BR1079.JN692462:0.0465255858,B.DE.2008.654207.KT124789:0.0366837989):0.005009):0.004778,(B.US.2008.HIV_US_BID-V3032_2008.JQ403063:0.0415787350,B.BR.2010.10BR_RJ056.KT427865:0.0455343830):0.010661):0.001294):0.001603):0.001312,(((((((((((B.US.1991.DH12_3.AF069140:0.0510094791,(B.US.2009.C1P.GU733713:0.0540191333,B.GB.2014.13612_1_34.3.MF109418:0.0513492119):0.018116):0.006920,(B.US.2005.05US_SAJ_NVS5.JF689857:0.0299825696,B.DE.2008.637829.KT124788:0.0670081516):0.005861):0.001391,B.US.1998.433768.KT124771:0.0361924354):0.003728,((B.US.2004.ES8-17.EF363125:0.0598143613,B.US.2007.07US_SAJ_NVS54.JF689892:0.0411753405):0.010612,B.US.2010.DEMB10US009.KC473829:0.0613381880):0.005055):0.001731,(((B.CA.1996.WC10P_1.AY314044:0.0437345068,B.GB.2014.13659_1_62.3.MF109450:0.0528280000):0.003415,((((B.BR.2003.BREPM1028.EF637053:0.0194277525,(B.US.2014.C02.01_20170225CADPac7.MT744335:0.0120320324,B.US.2014.F07.01_20170225CADNFLPacBio_1.MT745567:0.0188957386):0.010653):0.004125,B.US.2005.05US_SAJ_NVS3.JF689856:0.0476435084):0.002729,(B.US.2010.169_2010A.JN599164:0.0230053898,B.US.2011.CP8-4.KF384806:0.0316149393):0.007692):0.001705,(B.BR.2010.10BR_SP045.KJ849808:0.0433065395,B.US.2018.5105_wk-2_1_A16.MW059267:0.0358095706):0.003902):0.004485):0.002717,(((B.US.2005.CR0175S.FJ469703:0.0208398725,B.CY.2007.CY216.JF683765:0.0164474652):0.032931,(B.US.2005.88403_20248_3.MH060884:0.0363692786,B.DE.2016.9249_W0_10E8_S36.MK115595:0.0410909579):0.003583):0.003439,((B.US.2007.HIV_US_BID-V3044_2007.JQ403066:0.0324871936,B.US.2008.HIV_US_BID-V4489_2008.JQ403094:0.0583610680):0.019163,B.US.2019.TSC-139-V1-PL1-E12.OM208222:0.0398623612):0.002641):0.003132):0.004706):0.004015,(((B.US.1985.5077_85.AY835769:0.0144977202,B.US.2003.981600.KT124813:0.0421577278):0.002832,B.US.2002.CR0058S.FJ469693:0.0410737380):0.001323,(((B.US.2011.CP5-3A.KF384803:0.0217758319,B.BR.2010.10BR_RJ085.KT427765:0.0527906966):0.006967,B.US.2011.CP9-1A.KF384807:0.0507361529):0.004058,(B.US.2010.505_0695a.WG06.MG196787:0.0308967518,B.US.2016.2208_CM_43.MZ922517:0.0179425673):0.008072):0.002683):0.001212):0.000002,(((B.YE.2002.02YE507.AY795904:0.0297939480,B.YE.2002.02YE508.AY795905:0.0259319964):0.021233,B.US.2011.CP6-2E.KF384804:0.0222168726):0.001311,B.US.2013.2275-CM-8.KY778387:0.0407649424):0.007015):0.003959,(((((((B.AR.1998.ARCH054.AY037268:0.0255552175,((B.ES.2007.X2231.EU786680:0.0454091929,B.US.2007.HIV_US_BID-V3117_2007.JQ403076:0.0396290490):0.004312,B.ES.2009.X2730_2_nt0544_9494.MF157736:0.0531435678):0.003051):0.003803,(B.US.2012.505_0049a.WG07.MG196653:0.0558352370,B.US.2018.TSC_125V1_TEST125_G13.MW062259:0.0471272732):0.006045):0.001960,B.SE.2011.SE600023.KP411824:0.0617069909):0.001008,B.US.1983.5082_83.AY835770:0.0234859207):0.001331,B.US.2007.CR0214.FJ469707:0.0455476640):0.003283,((((B.US.2006.CR0047U.FJ469691:0.0303978561,B.US.2004.SH858.FJ469772:0.0130121448):0.011350,B.US.2011.ES22-27.KF384808:0.0532369755):0.004995,B.ES.2017.H120-202.OK181186:0.0322664538):0.002243,B.US.2006.06US_SAJ_NVS32.JF689874:0.0399010916):0.003267):0.001496,((((B.US.1996.1027_05.AY331291:0.0336865684,B.US.2012.505_1672a.WG7.MG197064:0.0376853267):0.004635,B.US.2000.RHPA_TF1.JN944917:0.0304702958):0.003682,(((B.US.2007.SubjectDay221.GQ256634:0.0358480928,B.US.2013.505_1270a.WG14.MG196963:0.0398277667):0.010921,B.DE.2004.963987.KT124812:0.0515782123):0.001491,B.US.2005.STCO_A4.KC312399:0.0471445348):0.002361):0.001685,B.US.2005.HIV_USA_AC01_pre.MW924797:0.0299443686):0.002271):0.002410):0.001279,(((B.DK.2001.CTL_018.EF514706:0.0394645907,B.US.2013.G4_RV_1.KT284371:0.0356841711):0.004624,(B.BR.2003.BREPM1023.EF637057:0.0355664983,B.US.2005.05US_SAJ_NVS16.JF689854:0.0347350995):0.002718):0.002868,B.US.2004.CR0345Q.FJ469722:0.0396661043):0.003711):0.001429,(((((B.BR.2003.BREPM1024.EF637056:0.0377564808,B.AR.2008.DEMB08AR002.KY658683:0.0392253197):0.007699,B.ES.2014.EUR-0031.KU685591:0.0548897971):0.002081,((((B.CY.2005.CY072.FJ388914:0.0347837955,B.CY.2005.CY033.FJ388957:0.0238451393):0.002682,(B.CY.2005.CY088.FJ388919:0.0459517914,B.CY.2005.CY082.FJ388962:0.0200142942):0.005190):0.002027,B.CY.2005.CY036.FJ388959:0.0242991533):0.013202,B.CY.2005.CY132.FJ388936:0.0250709469):0.014049):0.002871,((((((B.US.2006.CH77E_flA1.FJ496000:0.0565006820,B.ES.2017.HLP-001.OK181195:0.0464072110):0.002066,B.PY.2003.03PY_PSP0115.JN251906:0.0479234683):0.000914,(B.US.2006.06US_SAJ_C165_TJ.JF689863:0.0310060539,B.US.2019.P6_gag_bach2_clone3.MW309898:0.0529869936):0.019457):0.002505,B.DO.2011.DEMB11DR001.KY658702:0.0664810400):0.000003,((B.US.2007.07US_SAJ_C163_H3.JF689885:0.0427690384,B.GB.2013.13774_1_47.3.MF109472:0.0475745666):0.005577,B.US.2016.9246_W0_11C24_S65.MK115381:0.0427563458):0.005481):0.002537,B.US.2004.HIV_US_BID-V5258_2004.JQ403103:0.0531689299):0.000002):0.002655,B.US.2018.5114_wk-2_PL1_K21.MW059607:0.0539857365):0.002404):0.001725,B.US.2012.505_2474a.WG15.MG197197:0.0587106707):0.004460):0.000003):0.001276):0.001321,((((((((((((B.JP.2005.DR7060.AB287366:0.0402783111,(((B.US.2004.SAMI_WGA1.EU547186:0.0438516127,B.US.2005.USPI51550EI3285y05051pcWG2B1.JN024459:0.0506736922):0.007250,B.US.2008.HIV_US_BID-V4388_2008.JQ403083:0.0470615342):0.003621,(((B.GB.2014.13659_1_56.3.MF109444:0.0109951625,B.GB.2013.13774_1_79.3.MF109501:0.0191707173):0.025596,B.US.2008.HIV_USA_AC05_pre.MW924805:0.0326246718):0.003521,B.RU.2019.RU_ERS_3691_2019.MZ427736:0.0636532567):0.001669):0.002926):0.003554,((((B.TH.1996.M140.DQ354112:0.0247267763,B.TH.2005.05TH736580.JN248354:0.0367983966):0.006703,(B.ES.2008.R11.KT200349:0.0340173323,B.BR.2010.10BR_RJ090.KT427761:0.0377136906):0.009468):0.003655,B.CH.2003.HIV_CH_BID-V4470_2003.JQ403045:0.0379200331):0.005007,((B.DK.2004.PMVL_013.EF514700:0.0110809496,B.US.2019.06-CS-PL1-I4.OM203645:0.0201922604):0.034076,(B.GB.2013.13774_1_63.3.MF109487:0.0314113592,B.GB.2014.14535_1_26.3.MF109523:0.0333372221):0.015947):0.007267):0.005112):0.002247,(((B.CY.2005.CY149.FJ388940:0.0505513766,B.GB.2014.13612_1_12.4.MF109396:0.0413899578):0.001738,B.US.2018.101-LN-1N18.MK169417:0.0389095763):0.002892,(B.CH.2000.M1_0007251_NFLG95.KC797171:0.0012254122,B.CH.2008.M2_0801071_NFLG2.KC797215:0.0012207495):0.023601):0.002469):0.005163,((((B.CY.2005.CY028.FJ388895:0.0572489694,(B.CN.2009.09LNA439.JX960598:0.0405416696,B.US.2016.9243_W0_10A9_S43.MK114990:0.0744781182):0.004762):0.002588,(B.KR.2010.10OHS4.HQ026630:0.0515185982,B.US.2011.505_1982a.WG07.MG197146:0.0499040970):0.012759):0.000003,((B.US.2007.HIV_US_BID-V3009_2007.JQ403057:0.0323792562,(B.US.2013.CP02.KX505583:0.0554198469,B.PE.2014.DEMB14PE008.MH078553:0.0642546605):0.007042):0.005262,(B.DE.2010.290307.KT124760:0.0569494906,B.US.2012.505_0821a.WG10.MG196822:0.0346649369):0.005968):0.004623):0.002645,((((B.US.2008.HIV_US_BID-V3027_2008.JQ403062:0.0497673410,B.US.2019.TSC-137-V1-PL10-I18.OM207793:0.0448889507):0.013571,B.US.2019.P5_cmv_delec1.MW309891:0.0445268538):0.003952,(B.BR.2010.10BR_SP007.KT427826:0.0465263438,B.BR.2016.10HU-UFRJ-2016.MK041566:0.0446170558):0.013364):0.003633,((B.US.2009.DEMB09US002.JX140657:0.0448752635,B.US.2011.23CB4_49E8.KF526318:0.0484562099):0.003797,B.GB.2014.14592_1_72.3.MF109566:0.0563646229):0.002702):0.005918):0.001189):0.001447,((((B.US.2003.PRLS01.FJ469753:0.0383983486,(B.ES.2010.R8.KT200357:0.0499127536,B.BR.2010.10BR_PE061.KT427870:0.0467085552):0.009316):0.000901,(B.US.2012.505_0012a.WG03.MG196642:0.0500408886,B.US.2018.UNC_434_PL1_D2.MW062926:0.0742833774):0.007608):0.004582,(B.PE.2013.DEMB13PE010.MH078552:0.0450484361,B.ES.2017.H120-104.OK181177:0.0547509505):0.016865):0.006542,((B.US.2011.22CB2_39G2.KF526298:0.0464930027,B.US.2018.UNC_437PL5_A16.MW062962:0.0503422860):0.010471,B.TH.2012.3183P00k.MT121311:0.0557269713):0.004299):0.000562):0.001351,((((B.US.1988.WR27.AF286365:0.0105025370,(B.US.2006.06US_SAJ_NVS39.JF689876:0.0438189981,B.US.2009.LTNP1.KC935959:0.0543288620):0.010161):0.008372,((B.US.2013.CP03.KX505609:0.0254822199,B.ES.2017.H120-114.OK181183:0.0348508610):0.005487,B.ES.2018.HLP-037.OK181207:0.0324714333):0.000002):0.004498,(((((B.CN.2008.1106.HQ215554:0.0450008631,B.CN.2007.2852.JQ901061:0.0390491558):0.004915,B.CN.2006.BJ2006001.KP178421:0.0476084067):0.003847,B.CN.2010.3386.JQ235013:0.0407777641):0.002602,((((B.CN.2010.2820.JQ901036:0.0205899470,B.CN.2012.DEMB12CN006.KP109511:0.0114119466):0.005504,B.CN.2008.2874.JQ901080:0.0143653323):0.023016,B.CN.2008.2887.JQ901090:0.0202229947):0.006483,B.CN.2010.2821.JQ901037:0.0388219676):0.007660):0.009671,B.BR.2005.05BR1078.JN692461:0.0494315561):0.011292):0.001185,((B.US.1997.Ac_06.AY247251:0.0072336011,B.US.2005.CR0208W.FJ469706:0.0173160024):0.032918,B.CO.2001.PCM031.AY561244:0.0449292729):0.009802):0.004665):0.002175,(((((B.US.1998.98USHVTN3605c9.AY560108:0.0377731208,(B.BR.2010.10BR_PE001.KJ849784:0.0277315510,B.BR.2010.10BR_PE097.KJ849818:0.0461246405):0.001715):0.001384,B.US.2002.PRLS08.FJ469757:0.0461171821):0.004459,(B.US.2002.PRLS09.FJ469758:0.0348493827,B.US.2010.DEMB10US001.KC473825:0.0490116053):0.007737):0.006440,(((B.CO.2001.PCM039.AY561239:0.0302442660,B.ES.2013.DEMB13ES010.KP109518:0.0612667367):0.019057,((B.US.2008.BP00069_LH01.JN687690:0.0264388273,B.DE.2011.891676.KT124802:0.0404422886):0.003958,(B.DE.2009.585067.KT124782:0.0631017609,(B.ID.2014.SS26.MK303353:0.0494401895,B.ID.2014.TD17.MK303354:0.0197761181):0.007730):0.003773):0.004023):0.002231,(B.GB.2014.14592_1_64.3.MF109558:0.0522930783,(B.ES.2017.H120-109.OK181179:0.0433746260,B.ES.2017.H120-212.OK181192:0.0424101289):0.003652):0.008272):0.005199):0.002343,(B.US.2002.F797.FJ469737:0.0630680400,B.KR.2011.11SKC9-9749_9786.MW660406:0.0387807691):0.005403):0.003146):0.001928,(B.US.2011.CP3-6.KF384801:0.0351759104,B.GB.2014.13659_1_75.3.MF109461:0.0387550423):0.011882):0.000002,(B.US.2008.HIV_US_BID-V3114_2007.JQ403074:0.0282141296,B.BE.2016.AZ.MN485996:0.0539775731):0.006847):0.001585,((((B.NL.1986.H434-8-A3.AY970946:0.0169947841,(((B.US.2012.505_1144a.WG02.MG196922:0.0199807881,B.AR.2014.DEMB14AR012.MH078531:0.0305996678):0.006922,B.AR.2010.DEMB10AR005.MN703127:0.0199819800):0.025870,B.BR.2016.HI2016-21.MG571999:0.0578993771):0.005836):0.006903,B.US.2006.CH106_TF1.JN944897:0.0460491971):0.003035,((B.BR.2010.10BR_MG007.KJ849786:0.0681332904,B.GB.2014.14592_1_67.3.MF109561:0.0512380516):0.006637,B.US.2016.B207_SEB_AIM_N1.MT190743:0.0271773371):0.008163):0.005368,((B.US.2005.L8249.DQ886037:0.0342449893,B.US.2004.71276_13858_1.MH060746:0.0331519631):0.007456,((B.BR.2004.04BR1051.JN692452:0.0329423302,(B.US.2007.HIV_US_BID-V3515_2007.JQ403093:0.0374187592,B.BR.2010.10BR_PE045.KT427720:0.0451730600):0.009758):0.003795,B.CA.2017.P2_G11_CPEB4.MW881686:0.0413451922):0.007910):0.004419):0.002258):0.000002,((((((((((((B.CU.1999.Cu19.AY586542:0.0364473746,B.GB.2014.14592_1_44.3.MF109540:0.0423124464):0.008091,(B.US.2004.CR0080N.FJ469697:0.0275630307,B.GB.2013.13592_1_26.3.MF109369:0.0379727842):0.009608):0.003768,(B.FR.2009.DEMB09FR001.KF716494:0.0481390092,B.GB.2013.13774_1_84.3.MF109506:0.0527659141):0.010830):0.001577,B.ES.2010.R4.KT200353:0.0661281690):0.002616,B.US.2013.505_1371a.WG09.MG197033:0.0606292727):0.003639,((((((B.AR.2003.03AR138910.DQ383749:0.0399783276,B.ES.2014.ARP1208.KT276268:0.0468686682):0.009158,((((((B.US.2002.L8124P.FJ469741:0.0408336376,B.BR.2010.10BR_SP074.KT427794:0.0637561671):0.004818,((B.US.2002.L861P.FJ469748:0.0411804842,B.US.2015.454_34_F_w01VT.MH897920:0.0398343286):0.005981,(B.DE.2010.863847.KT124797:0.0444752846,B.GB.2013.13592_1_17.3.MF109359:0.0358015486):0.023108):0.004211):0.006289,(B.US.2007.07US_SAJ_C166_MS.JF689886:0.0630688745,(B.US.2010.DEMB10US003.KC473826:0.0235369895,B.US.2010.DEMB10US011.KC473830:0.0154585885):0.020572):0.008707):0.000003,(B.US.2011.CP4-2B.KF384802:0.0426087856,B.US.2012.383086.KT124768:0.0492929732):0.007366):0.003733,(B.GB.2013.13774_1_50.3.MF109475:0.0507905795,B.GB.2013.13774_1_87.3.MF109509:0.0508224985):0.010523):0.006453,(B.US.2014.2529.KX505475:0.0578264039,B.GB.2014.14535_1_27.3.MF109524:0.0535656936):0.010181):0.001774):0.008486,(((B.GB.2013.13592_1_29.3.MF109372:0.0598275813,B.BE.2017.BW.MN486019:0.0554939646):0.014619,(B.GB.2014.13612_1_17.3.MF109400:0.0525343683,(B.SE.2015.101SE.MF373203:0.0184056396,B.SE.2015.102SE.MF373204:0.0166435058):0.050032):0.008173):0.003289,B.US.2013.ARC-1a.MK214316:0.0533951453):0.003460):0.004315,((B.ES.2008.X2555_2.GU362883:0.0323350840,B.BE.2017.BZ.MN486022:0.0414513021):0.025707,(B.CH.2000.HIV_CH_BID-V3530_2000.JQ403023:0.0382848238,(B.KR.2013.13JDH1-10971_10986.KX692426:0.0519923495,(B.GB.2013.13592_1_21.3.MF109364:0.0195001563,B.SE.2013.083ET.MF373185:0.0394579536):0.019302):0.008043):0.003510):0.003791):0.001429,((B.ES.2008.ES_X2515_3.GQ372988:0.0544315140,B.BR.2010.10BR_RJ078.KT427769:0.0555455076):0.010215,((B.US.2008.HIV_US_BID-V4393_2008.JQ403088:0.0441832809,B.GB.2014.14727_1_69.3.MF109630:0.0620582182):0.002470,(B.US.2016.9242_W0_10D5_S76.MK114800:0.0625995150,B.US.2019.5125-WK26-PL10-B21.OM206023:0.0488211006):0.005962):0.007113):0.003687):0.002531,(B.US.2008.HIV_US_BID-V4397_2008.JQ403091:0.0341147292,B.GB.2013.15171_1_31.3.MF109663:0.0583669262):0.007626):0.000002):0.001348,((B.CY.2005.CY142.FJ388965:0.0512771025,((B.PE.2007.FAM193.MN887109:0.0285829561,B.PE.2007.SEC11A.MN887110:0.0543771877):0.009085,B.US.2016.2606_TM_10.MZ922537:0.0259443178):0.010978):0.010193,((B.BR.2010.10BR_RJ024.KT427784:0.0426131882,B.GB.2014.14535_1_9.3.MF109536:0.0346484733):0.010473,B.GB.2013.13659_1_66.3.MF109454:0.0477586215):0.003785):0.001667):0.003924,((B.US.2003.F7157.FJ469731:0.0455750297,(((B.CY.2009.CY266.JF683807:0.0508910730,(B.US.2011.ES39-42.KF384810:0.0690119297,B.DE.2010.587196.KT124783:0.0537255013):0.007894):0.008214,B.DE.2010.571373.KT124780:0.0417300356):0.005201,B.US.2010.505_1962a.WG03.MG197136:0.0601495977):0.002021):0.001105,(B.US.2006.689801.KT124791:0.0389352143,B.US.2016.9244_W0_10B13_S69.MK115138:0.0603663906):0.006644):0.003797):0.001198,((((B.DK.2001.CTL_023.EF514707:0.0310868275,B.SE.2010.040CA.MF373151:0.0712939058):0.005106,B.SI.2011.Sample29_SI257.MN736700:0.0612139808):0.006493,(((B.US.2004.USPI83747EI6y04121pcWG2B5.JN024100:0.0225770234,B.US.2004.98158_13868_1.MH060990:0.0130375336):0.020505,B.US.2012.607523.KT124784:0.0456204637):0.002681,(B.US.2014.2531.KX505504:0.0391979019,B.GB.2014.14727_1_40.3.MF109605:0.0278159833):0.003726):0.004374):0.002805,((B.GB.2004.MM43d21_GN1.HM586206:0.0068999603,B.GB.2014.13659_1_52.3.MF109440:0.0183753108):0.026202,((B.RU.2009.09RU4457.JX500709:0.0473924242,B.US.1997.1051_11.KT124744:0.0260172281):0.013804,B.GB.2013.15171_1_25.4.MF109656:0.0401243062):0.005980):0.006660):0.002020):0.003362,((((((B.BR.2005.BREPM1093.FJ195089:0.0173144190,B.BR.2002.02BR1002.JN692431:0.0112285170):0.035365,(B.ES.2006.R14.KT200350:0.0537072486,B.ES.2017.H120-113.OK181182:0.0464472227):0.012658):0.003704,B.AR.2009.DEMB09AR010.MH078530:0.0557377323):0.000003,(((B.CY.2007.CY194.JF683746:0.0349836392,(B.BR.2010.10BR_PE100.KJ849820:0.0706329640,B.GB.2014.13659_1_59.3.MF109447:0.0445435160):0.005298):0.010844,(B.US.1986.JRCSF_JR_CSF.M38429:0.0228864985,B.GB.2013.13774_1_53.3.MF109478:0.0523597434):0.004837):0.005566,((B.BR.2010.10BR_PE104.KJ849780:0.0639692525,B.GB.2014.14592_1_52.4.MF109546:0.0320363386):0.005118,(((B.DE.2010.464704.KT124772:0.0353786518,B.DE.2012.635056.KT124787:0.0439657699):0.004497,(B.BE.2016.CY.MN486047:0.0363727181,B.PE.2015.DEMB15PE001.MN703134:0.0312591909):0.013793):0.006846,B.US.2007.102GW07P5E11.MK383385:0.0465454574):0.003006):0.002922):0.001136):0.001506,((B.US.2011.DEMB11US006.KC473833:0.0573073542,B.SE.2012.071EG.MF373174:0.0712896768):0.007290,(B.BR.2010.10BR_MG044.KT427671:0.0500739766,B.BR.2016.HI2016-01.MG571979:0.0616231911):0.014017):0.002362):0.000002,((((B.BR.2004.BREPM1066.FJ195090:0.0093380141,B.BR.2010.10BR_RJ050.KJ849811:0.0190256978):0.047689,(B.US.1996.USPI55751EI18y96071pcWG2B2.JN024422:0.0035751478,B.US.2005.USPI11286EI13y05091pcWG2B1.JN024469:0.0172111778):0.016962):0.003396,B.US.2001.TRJO_flA1.FJ496151:0.0395956993):0.001246,B.DE.2010.320435.KT124763:0.0448558899):0.007211):0.005510):0.001074,(((B.PL.2008.BP00074_LH01.JN687691:0.0295337031,B.BE.2016.BM.MN486009:0.0698324261):0.014564,B.BR.2002.02BR2032.JN692439:0.0563449411):0.008514,(((B.BR.2002.02BR2042.JN692444:0.0527792826,B.SI.2013.Sample43_SI378.MN736704:0.0803883426):0.003294,((B.GB.2013.13592_1_11.3.MF109353:0.0274513132,(B.GB.2014.13612_1_43.3.MF109428:0.0176538062,B.BE.2016.P8_G_1_SMG1P2.MW881768:0.0264026134):0.011666):0.025764,((B.US.2012.505_2150a.WG07.MG197176:0.0309971790,B.US.2019.TSC-135-V1-PL1-G21.OM207540:0.0266346725):0.023015,B.US.2012.2278-PBEM-21.OL872749:0.0430370129):0.004501):0.003274):0.005642,B.CH.2002.HIV_CH_BID-V3527_2002.JQ403021:0.0371153131):0.002010):0.001449):0.001245,(((B.BR.2003.BREPM1038.EF637048:0.0583825271,(B.GB.2014.13612_1_28.4.MF109411:0.0382431945,B.BE.2017.CF.MN486028:0.0345346401):0.011800):0.007009,(B.BR.2016.4HU-UFRJ-2016.MK041556:0.0298763038,B.BR.2016.12HU-UFRJ-2016.MK041568:0.0189404640):0.006976):0.003144,B.BR.2004.04BR1054.JN692453:0.0477098506):0.004400):0.002171):0.002149,((((((((((B.JP.2005.DR7065.AB287368:0.0642002632,(((((((((((((((((((((A1.UG.1992.UG029.AB098332:0.0369557892,A1.KE.2001.ML1901.EU110087:0.0291758096):0.009750,(((A1.SE.1995.SE8538.AF069669:0.0230482605,(((((A1.KE.2000.KER2008.AF457052:0.0404842911,(A1.KE.1997.ML605_3.AY322190:0.0216715750,A1.TZ.2006.CO6637V7.KX907414:0.0517914547):0.005051):0.003912,(A1.TZ.2004.CO3878V2.KX907389:0.0311450624,(A1.TZ.2005.CO6592V5.KX907412:0.0152902900,A1.TZ.2006.CO6830V7.KX907423:0.0133778460):0.023218):0.003717):0.001718,(((A1.CY.2005.CY153.FJ388942:0.0265560481,A1.CY.2008.CY236.JF683783:0.0441510976):0.015107,(A1.KE.2006.06KECst_028.FJ623479:0.0497422743,(A1.ZA.2004.503_15344_T10_A1.KT183312:0.0326939230,A1.TZ.2010.30124v01_01.MN791873:0.0368532902):0.009531):0.002070):0.003294,A1.TZ.2006.CO3504V7.KX907378:0.0280912978):0.004848):0.000534,A1.TZ.2005.CO6161V5.KX907401:0.0482850580):0.001479,((A1.KE.2000.KER2012.AF457055:0.0429004175,(A1.TZ.2005.Read35_HIV_A1.KX228815:0.0279547015,A1.TZ.2006.CO6974V7.KX907431:0.0433116431):0.006092):0.002746,A1.KE.2005.05KE520997V4.KT022373:0.0321075634):0.000002):0.001184):0.002577,((A1.TZ.2001.A173.AY253305:0.0388768081,A1.TZ.2012.30924v01_01.MN791964:0.0248926823):0.003693,(((A1.CY.2005.CY022.FJ388893:0.0348352610,((A1.CY.2007.CY182.JF683737:0.0250814296,A1.BG.2009.V_09_008.MH746258:0.0379489531):0.019349,A1.SE.2012.064GR.MF373167:0.0391618068):0.002377):0.001502,(A1.CY.2005.CY106.FJ388925:0.0375646361,(A1.ES.2006.X2110.FJ670523:0.0114252610,A1.ES.2015.100_117.KY496622:0.0248496226):0.020303):0.008214):0.002214,(((A1.CY.2005.CY051.FJ388903:0.0102531603,A1.CY.2006.CY164.FJ388946:0.0169339646):0.006745,A1.CY.2005.CY121.FJ388932:0.0196819042):0.009911,A1.CY.2008.CY230.JF683779:0.0275600421):0.005381):0.003752):0.003455):0.001265,(((((((((A1.KE.2000.KSM4030.AF457079:0.0398239657,A1.KE.2004.04KE860822V3.KT022369:0.0484787191):0.001829,(A1.UG.1998.98UG57136.AF484509:0.0358222691,A1.UG.2008.191637.MT027066:0.0413577030):0.015359):0.003269,((A1.KE.2004.04KE354207V3.KT022363:0.0353900867,A1.UG.2015.D184342R17.MN650455:0.0373627795):0.003908,A1.TZ.2008.DEMA108TZ004.KY658695:0.0374214314):0.003077):0.004174,((A1.UG.1999.99UGA07072.AF484478:0.0274129574,A1.UG.1998.98UG57135.AF484508:0.0445851371):0.006531,A1.UG.2013.D094742.MN694987:0.0569835475):0.004036):0.001008,A1.KE.2000.MSA4072.AF457083:0.0352368864):0.001842,(((A1.UG.2007.p9004SDM.JX236676:0.0347720663,A1.RW.2006.R72M_175027_1.MT942790:0.0302127181):0.004499,(A1.UG.2014.B115336.MN694977:0.0429370720,A1.UG.2011.10220v04_01.MN791209:0.0264301617):0.002846):0.003132,A1.TZ.2009.30112v02_01L.MN791832:0.0335025875):0.002912):0.004734,(((A1.UG.2009.DEMA109UG001.KF716478:0.0404547546,A1.UG.2015.G192364R17.MN650517:0.0492781793):0.006045,A1.UG.2008.191918.MT027069:0.0396513600):0.005690,A1.UG.2010.10435v01_01.MN791279:0.0358445850):0.004795):0.003623,A1.KE.2006.06KECst_009.FJ623480:0.0256958840):0.010715,((A1.KE.2000.MSA4079.AF457086:0.0324550967,(A1.KE.1986.ML170_1986.AF539405:0.0306483664,A1.KE.1986.ML013_10.AY322184:0.0103457048):0.004216):0.001180,(A1.KE.1997.ML752.AY322193:0.0152500842,A1.TZ.2003.CO0543V2.KX907348:0.0345769178):0.005021):0.002647):0.000002):0.004394):0.000002,((((((A1.UG.1992.92UG037_A35.AB253428:0.0247471383,(A1.KE.2004.04KE378531V2.KT022364:0.0396144564,(((A1.PK.2014.DEMA114PK001.KU749409:0.0518849396,((A1.PK.2014.PK004.KX232597:0.0330165767,A1.PK.2015.PK030.KX232620:0.0421622260):0.003865,(A1.PK.2014.PK016.KX232609:0.0149283592,A1.PK.2014.PK018.KX232611:0.0243573876):0.020681):0.004341):0.004566,((A1.PK.2014.PK014.KX232607:0.0340949610,((A1.PK.2015.PK026.KX232618:0.0099296790,A1.PK.2014.PK027.KX232619:0.0160869010):0.018349,(A1.PK.2015.PK034.KX232624:0.0345921318,A1.PK.2015.PK036.KX232626:0.0280140410):0.005906):0.003547):0.002552,A1.PK.2015.PK021.KX232614:0.0293513504):0.005108):0.007680,A1.PK.2014.DEMA114PK002.KU749410:0.0308274874):0.024016):0.005643):0.005575,((A1.UG.1999.99UGG03379.AF484493:0.0396118110,(A1.UG.2007.191734.MT027067:0.0339653913,A1.UG.2009.194180.MT027073:0.0356710305):0.006887):0.003548,A1.UG.2011.DEMA110UG009.KF716486:0.0378028183):0.001503):0.001590,(A1.KE.2000.NKU3005.AF457089:0.0283758356,(A1.KE.2006.06KE196199V6.KT022378:0.0399884400,A1.UG.2013.D095501.MN694988:0.0321139672):0.005493):0.004445):0.005233,(A1.KE.1999.KNH1088.AF457063:0.0255496801,A1.KE.2005.05KE643439V4.KT022375:0.0424354209):0.011437):0.003786,A1.SE.1994.SE7253.AF069670:0.0235530713):0.001224,A1.KE.2010.20263v01_01.MN791363:0.0359420470):0.002490):0.004123,((A1.SE.1994.SE7535.AF069671:0.0428803133,((((((((((A1.TZ.1997.97TZ02.AF361872:0.0247555076,A1.KE.2006.06KE335214V6.KT022380:0.0567674289):0.006248,((A1.KE.1999.KNH1135.AF457065:0.0456997726,A1.KE.2006.06KECst_013.FJ623485:0.0252914663):0.006580,A1.KE.2000.KNH1199.AF457067:0.0361479732):0.005556):0.002849,((A1.KE.2000.KER2009.AF457053:0.0283356380,((A1.KE.2011.DEMA11KE001.KF716475:0.0313145830,A1.UG.2009.210070.MT027078:0.0479326476):0.003546,A1.KE.2004.04KE263806V2.KT022361:0.0447445771):0.003599):0.002633,A1.KE.2000.MSA4069.AF457080:0.0294347357):0.004568):0.000002,((((((A1.KE.2000.KNH1144.AF457066:0.0373187749,A1.KE.2005.05KE607907V4.KT022374:0.0298185257):0.003973,A1.CY.2008.CY218.JF683767:0.0242797420):0.005531,A1.KE.2002.ML1990.EU110092:0.0312458826):0.009209,A1.UG.2009.DEMA109UG017.KP109490:0.0606422679):0.000003,(A1.UG.2007.p191845.JX236671:0.0389508021,A1.KE.2011.20509v01_01.MN791710:0.0501198937):0.009430):0.002696,A1.KE.2005.05KE884468V5.KT022377:0.0433828380):0.006216):0.002511,(((A1.KE.2000.KNH1209.AF457069:0.0335558862,A1.KE.2006.06KE452693V6.KT022382:0.0314489611):0.003927,A1.IN.2000.NARI-FLS_VB99-30.KT152846:0.0428711116):0.002773,((A1.KE.2006.06KECst_016.FJ623483:0.0500657411,A1.KE.2006.06KECst_017.FJ623488:0.0502666650):0.007109,A1.TZ.2002.CO0783V0.KX907352:0.0356914775):0.002377):0.002693):0.003507,((((A1.KE.2000.KNH1211.AF457070:0.0242770784,(A1.KE.2004.04KE406723V2.KT022365:0.0415208216,A1.KE.2006.06KE404877V7.KT022381:0.0530516817):0.004847):0.004703,A1.KE.2006.06KECst_001.FJ623487:0.0402916027):0.003152,A1.KE.2006.06KECst_025.FJ623486:0.0296700914):0.002782,A1.KE.1999.KSM4021.AF457075:0.0366552566):0.002519):0.001352,((A1.KE.2006.06KECst_021.FJ623477:0.0401018910,A1.IN.1999.NARI-FLS_VB81-4.KT152843:0.0591245294):0.003021,A1.KE.2006.06KE661996V6.KT022383:0.0433537339):0.002554):0.001223,(A1.KE.2005.05KE185405V4.KT022370:0.0317312031,A1.KE.2005.05KE376579V4.KT022372:0.0258240252):0.001184):0.004278,A1.KE.2006.06KECst_006.FJ623475:0.0498319577):0.003060,((((A1.KE.2006.06KECst_007.FJ623476:0.0364204057,A1.BG.2009.V_09_017.MH746253:0.0540981889):0.007413,A1.RW.2008.R3103M_175079_1.MT942889:0.0399839618):0.004800,A1.KE.2006.06KECst_020.FJ623482:0.0533541817):0.002367,((A1.KE.2004.04KE649309V2.KT022367:0.0336857215,A1.RW.2010.R3671F_175092_1.MT942928:0.0415167985):0.005587,(A1.TZ.2004.CO3365V2.KX907372:0.0410037518,A1.UG.2012.J109893R15.MN650555:0.0518956011):0.011164):0.004539):0.001195):0.001438):0.002116,((A1.KE.2000.MSA4070.AF457081:0.0217723402,((A1.RW.1993.93RW_024.AY713406:0.0185409433,(A1.KE.2011.DEMA111KE002.KF716474:0.0422420947,A1.TZ.2005.CO0439V5.KX907347:0.0381366933):0.009128):0.002853,A1.RW.2008.R269M_175065_1.MT942836:0.0516061800):0.002090):0.004110,A1.KE.2005.05KE851891V4.KT022376:0.0453206822):0.001124):0.000002):0.003732,((A1.RW.1992.92RW008.AB253421:0.0311422450,((A1.KE.2000.KSM4024.AF457077:0.0310303308,A1.KE.2000.MSA4076.AF457084:0.0315018617):0.001132,A1.KE.2006.06KECst_005.FJ623481:0.0426227621):0.004641):0.003242,(A1.KE.1994.Q23_17.AF004885:0.0314269596,(A1.TZ.2001.A341.AY253314:0.0308953592,A1.KE.2006.06KECst_019.FJ623478:0.0378643279):0.002984):0.006423):0.004293):0.003271,A1.UG.2012.B109838R15.MN650399:0.0493123878):0.001253,((A1.ZA.2001.TV314.FJ647148:0.0427237661,(A1.UG.2012.C107326R15.MN650414:0.0453519242,A1.RW.2019.GWE_68F_Con.MZ642269:0.0378240486):0.008363):0.002287,A1.SE.2012.065SE.MF373168:0.0577567210):0.008413):0.000526,(A1.RW.1992.92RW025A.AB287376:0.0300175354,(A1.RW.2008.R873F_175074_P1_11.MT942875:0.0318476086,A1.RW.2017.REM_29F_Con.MZ642260:0.0545651708):0.004598):0.001480):0.002704,((((A1.RW.2007.pR463F.JX236677:0.0344394922,A1.RW.2019.BUS_71F_Con.MZ642266:0.0528583248):0.008986,(A1.RW.2017.MAS_21F_Con.MZ642261:0.0392518934,A1.RW.2018.GWE_47F_Con.MZ642262:0.0396918926):0.002923):0.005208,A1.RW.2006.DEMA106RW003.KU749423:0.0410925348):0.003909,(((A1.UG.2011.DEMA110UG001.KF859745:0.0075376932,A1.UG.2010.Read30_HIV_A1.KX228810:0.0086673532):0.033055,A1.SE.2013.078SE.MF373181:0.0483627724):0.005562,(A1.UG.2012.F057488R15.MN650482:0.0535788661,A1.RW.2005.R53F_175005_2.MT942708:0.0320360668):0.005584):0.006662):0.000002):0.003922,((((A1.RW.1993.93RW037A.AB287378:0.0366569785,A1.TZ.2008.DEMA108TZ012.KY658696:0.0418857143):0.005258,A1.TZ.2004.CO0272V4.KX907336:0.0448088409):0.007174,(A1.RW.2010.R3843F_175094_10.MT942947:0.0545039349,(A1.RW.2019.GIT_84F_Con.MZ642263:0.0510373512,A1.RW.2016.MAS_1F_Con.MZ642267:0.0422801108):0.008132):0.003845):0.005863,(A1.RW.2005.R49M_175019_1.MT942764:0.0418789706,A1.RW.2008.R1135M_175062_1.MT942826:0.0358431881):0.007476):0.004339):0.002091,((((A1.CY.2005.CY064.FJ388909:0.0418875205,(A1.PK.2014.PK020.KX232613:0.0537604060,A1.UG.2011.10203v01_01.MN791169:0.0443031229):0.003634):0.003787,A1.UG.2007.p191084.JX236669:0.0352301497):0.006230,(A1.RW.2007.pR880F.JX236678:0.0398064733,A1.RW.2005.R57F_175020_1.MT942776:0.0417496786):0.006914):0.001293,((A1.RW.2011.DEMA111RW002.KF716472:0.0314188348,A1.UG.2013.E065113.MN694991:0.0483493217):0.008588,(A1.RW.2007.R977F_175059_1.MT942807:0.0440515077,A1.RW.2008.R1077F_175071_P1_1.MT942842:0.0555875849):0.006139):0.003016):0.001211):0.003359,(A1.RW.2006.R65M_175010_1.MT942721:0.0403699839,A1.RW.2010.R3469F_175090_1.MT942915:0.0376387651):0.010692):0.002128,((A1.CM.2007.46-10.KP718918:0.0376093870,A1.CM.2008.886-24.KP718928:0.0376175978):0.006538,A1.CM.2003.CM54-7.KU168305:0.0336926365):0.011489):0.015400,A1.ZA.2000.TV239.FJ647146:0.0412387746):0.005368,(((A1.CY.2006.CY154.FJ388943:0.0566041635,A1.CD.1987.PBS888.MH705133:0.0388382875):0.003551,(A1.CD.2002.LA01AlPr.KU168256:0.0523008101,A1.CM.2011.11CMMDC241.MT349418:0.0616897085):0.014974):0.004509,(A1.CD.1987.70641.MH705151:0.0331771107,A1.CD.1987.PBS6126.MH705153:0.0298257738):0.010188):0.003370):0.004623,((A1.UG.1985.U455_U455A.M62320:0.0431318258,(((((((((((A6.UA.2000.98UA0116.AF413987:0.0219041638,((A6.RU.2013.ARH066.MH330345:0.0197266483,A6.RU.2014.DEMA614RU017.MT222946:0.0368613273):0.004796,A6.RU.2014.DEMA614RU012.MT222944:0.0298365384):0.003400):0.002473,(A6.RU.2011.11RU6950.JX500694:0.0142086678,A6.RU.2016.RU_ERS_1104_2016.MT369984:0.0311573449):0.003433):0.001180,((A6.GE.1999.99GEMZ011.DQ207944:0.0120415097,(A6.CY.2006.CY171.FJ388950:0.0141952024,A6.RU.2013.ARH047.MH330342:0.0374911755):0.004694):0.002534,(A6.UA.2011.DEMA111UA009.KU749401:0.0315573712,A6.UA.2012.DEMA112UA040.KY658682:0.0213517657):0.009668):0.003630):0.001239,(A6.RU.2013.ARH028.MH330337:0.0134289864,A6.RU.2012.BLG043.MH330353:0.0195829642):0.004598):0.002459,((A6.UA.2001.01UADN139.DQ823357:0.0126341645,A6.RU.2016.RU_ERS_1115_2016.MT369993:0.0478079636):0.004639,(A6.UA.2001.01UAOD35.DQ823366:0.0101396618,A6.RU.2017.RU_ERS_1417_2017.MT370005:0.0429818043):0.006003):0.002559):0.003390,((A6.UA.2001.01UAOD10.DQ823365:0.0100421097,A6.RU.2019.RU_ERS_2647_2019.MZ427749:0.0358187259):0.001940,(A6.CY.2005.CY057.FJ388906:0.0175205347,A6.UA.2011.DEMA111UA002.KU749399:0.0262013502):0.005929):0.000003):0.001194,(((((((((A6.UZ.2002.02UZ652.AY829203:0.0085151183,((A6.CY.2008.CY231.JF683780:0.0201740187,A6.RU.2013.ARH061.MH330344:0.0208360316):0.001173,A6.RU.2010.10RU6617.JX500696:0.0266015418):0.000003):0.001567,(A6.RU.2010.10RU6792.JX500695:0.0202814419,(A6.RU.2012.BLG033.MH330349:0.0127954352,A6.RU.2012.BLG051.MH330356:0.0292477969):0.002144):0.002979):0.001270,((A6.RU.2012.BLG044.MH330354:0.0177909440,A6.RU.2014.DEMA614RU024.MT222948:0.0206504953):0.007213,A6.RU.2015.RU_ERS_769_2015.MZ427723:0.0322098360):0.001281):0.001418,(A6.RU.2008.RUA007.JQ292894:0.0139022021,(A6.RU.2012.BLG041.MH330352:0.0271612453,A6.RU.2012.BLG045.MH330355:0.0370483906):0.006451):0.004358):0.001940,(A6.RU.2013.ARH001.MG902950:0.0326497016,A6.RU.2012.BLG032.MH330348:0.0266786586):0.005908):0.002977,A6.RU.2013.ARH011.MG902951:0.0225719403):0.005510,((A6.UA.2001.01UADN121.DQ823358:0.0158081290,A6.RU.2012.BLG035.MH330350:0.0110132917):0.000959,((A6.RU.2013.ARH036.MH330340:0.0225889982,A6.RU.2015.RU_ERS_556_2015.MT334906:0.0572404411):0.001119,A6.RU.2012.BLG038.MH330351:0.0217974795):0.002765):0.001157):0.002387,A6.RU.2019.RU_ERS_3748_2019.MZ427738:0.0360554068):0.000002,((A6.UA.2001.01UAOD89.DQ823367:0.0144570592,(((A6.RU.2008.DEMA108RU003.KF716491:0.0346402347,A6.RU.2015.DEMA615RU028.MT222949:0.0217641701):0.001163,A6.UA.2012.DEMA112UA013.KY658681:0.0370324241):0.002025,A6.RU.2014.DEMA614RU018.MT222947:0.0254147756):0.004165):0.001244,(A6.RU.2013.ARH033.MH330339:0.0365813985,A6.RU.2013.ARH042.MH330341:0.0254356545):0.006573):0.001389):0.001184):0.004394,(A6.CY.2005.CY021.FJ388892:0.0250088502,A6.RU.2012.BLG015.MH330347:0.0161907986):0.003374):0.004558,(A6.UA.2012.DEMA112UA030.KU749404:0.0229699339,A6.UA.2012.DEMA112UA034.KU749405:0.0475085903):0.002488):0.002538,((A6.RU.2008.PokA1Ru.FJ864679:0.0347783627,A6.RU.2016.DEMA616RU026.MN703139:0.0261435391):0.008649,(A6.BY.2013.PV85.KT983615:0.0314163360,(A6.UA.2012.DEMA112UA024.KU749403:0.0289536325,A6.RU.2013.ARH068.MH330346:0.0151004363):0.004707):0.003159):0.002887):0.018265,A6.RU.2019.RU_ERS_3734_2019.MZ427743:0.0573884471):0.017964):0.004568,(((((((((((((01_AE.TH.1995.95TNIH022.AB032740:0.0169980480,((01_AE.TH.2005.05TH327568.JN248341:0.0341466572,01_AE.TH.2011.2545349P000FL_Sa.MG989516:0.0457408443):0.007200,01_AE.TH.2015.2548105P000FL_Sf.MG989543:0.0308253877):0.001121):0.001211,(((01_AE.CN.2007.07CNYN332.KF835518:0.0476286993,((01_AE.CN.2007.07CNYN342.KF835527:0.0203016636,01_AE.CN.2007.07CNYN343.KF835528:0.0107654223):0.013348,01_AE.TH.2010.2547122P000L_Sa.MG989651:0.0324051199):0.003124):0.002531,01_AE.CN.2016.16YN764.MT624756:0.0548634553):0.004542,(01_AE.VN.2012.VI_254.LC101107:0.0312902944,01_AE.VN.2012.VI_275.LC101126:0.0348729989):0.017756):0.002425):0.002423,(01_AE.MM.1999.mCSW105.AB097872:0.0182435656,(((01_AE.CN.2006.FJ054.DQ859180:0.0198393840,01_AE.CN.2006.Fj063.EF036532:0.0132077918):0.015453,01_AE.LA.2011.VI52F3913.MG760426:0.0230875749):0.007091,01_AE.TH.2010.2549844P000FL_Sc.MG989569:0.0200455503):0.001363):0.002475):0.000002,((((01_AE.TH.1995.95TNIH047.AB032741:0.0188262418,01_AE.TH.1999.99TH_C1080.AY945712:0.0324385926):0.001733,((01_AE.CN.2006.Fj062.EF036531:0.0287751398,01_AE.CN.2007.07CNYN316.KF835503:0.0324730545):0.005820,((((01_AE.TH.2004.04TH427990.JN248327:0.0338298231,((((((((01_AE.PH.2015.DE00115PH012.KY658688:0.0244165425,(((01_AE.PH.2016.DE00116PH013.MH078562:0.0164350853,01_AE.PH.2015.1008.MH327750:0.0130961904):0.007473,01_AE.PH.2017.1021.MH327756:0.0153353202):0.003292,01_AE.PH.2017.1028.MH327763:0.0155614026):0.004348):0.001797,(01_AE.PH.2016.1024.MH327759:0.0199499369,01_AE.PH.2016.1027.MH327762:0.0159942004):0.004727):0.002785,01_AE.PH.2017.8.ph17.OK663734:0.0189827713):0.002624,01_AE.PH.2016.1010.MH327752:0.0176661029):0.002516,(01_AE.PH.2015.DE00115PH006.MH078560:0.0226629384,01_AE.PH.2016.1031.MH327766:0.0399831967):0.011876):0.001932,01_AE.PH.2016.1029.MH327764:0.0255124602):0.002485,01_AE.PH.2018.35.ph18.OK663714:0.0214264926):0.001909,(01_AE.PH.2016.1025.MH327760:0.0206936694,01_AE.PH.2017.1026.MH327761:0.0216311500):0.007589):0.005365):0.005558,01_AE.TH.2011.2543513P000FL_Sj.MG989495:0.0281630153):0.004048,01_AE.TH.2004.04TH807015.JN248334:0.0133268697):0.002919,(01_AE.LA.2011.VI43F3290.MG760419:0.0188555495,01_AE.LA.2011.VI50M3793.MG760425:0.0482459856):0.003395):0.001313):0.001197):0.001161,(01_AE.TH.2008.MERLBDTRC9.JN860768:0.0219333373,01_AE.TH.2015.2548247P000FL_Sb.MG989546:0.0238165151):0.006570):0.000002,((((((((((((((01_AE.JP.1993.93JP_NH1.AB052995:0.0102402773,01_AE.JP.1993.NH25_93JPNH25T_93JP_NH2_5T.AB070352:0.0185942308):0.000709,(01_AE.TH.1993.93TH9021.AF164485:0.0234991722,01_AE.CN.2007.GZ070126.JX112844:0.0326289201):0.004229):0.001207,((01_AE.TH.2004.04TH817196.JN248336:0.0405838330,(01_AE.CN.2002.YN0229.JX112863:0.0115607822,01_AE.CN.2009.09LNA379.JX960603:0.0286848744):0.002074):0.000983,(01_AE.CN.2009.2215.JQ302683:0.0191355348,01_AE.LA.2011.VI29M3024.MG760400:0.0187215509):0.005604):0.002451):0.001170,((01_AE.TH.2002.OUR737I.AY358037:0.0221434091,((((01_AE.US.1998.98US_MSC1120.AY444803:0.0123414988,01_AE.TH.2000.00TH_C4151.AY945724:0.0183767535):0.006361,((01_AE.TH.1999.99TH_R3006.AY945731:0.0330360704,(01_AE.LA.2012.BL40F5333.MG760377:0.0503162946,01_AE.TH.2014.2546031P000FL_Sc.MG989524:0.0353439257):0.008666):0.004642,01_AE.LA.2011.VI38M3097.MG760414:0.0465368370):0.002239):0.001542,((((((((((01_AE.CN.2005.05GX079.GQ845125:0.0347307551,((((01_AE.CN.2009.2078.JQ302598:0.0288868317,01_AE.VN.2013.VN_388.MT635164:0.0227329491):0.004429,01_AE.VN.2011.VN_024.MT635142:0.0297405016):0.005804,01_AE.CN.2009.2265.JQ302727:0.0203082488):0.002078,(01_AE.VN.2012.VI_196.LC101058:0.0353231661,01_AE.VN.2012.VI_040.LC101193:0.0263772150):0.008295):0.002982):0.000619,(((01_AE.CN.2009.09CNgx0665.JQ028205:0.0108096846,01_AE.CN.2009.09CNgx0699.JQ028211:0.0374428898):0.003682,01_AE.VN.2012.VI_004.LC100904:0.0444099914):0.003890,(01_AE.CN.2009.09CNgx0696.JQ028210:0.0340562359,((01_AE.CN.2010.10CNgx1288.JQ028247:0.0219511983,(01_AE.CN.2010.10CNgx1396.JQ028272:0.0201230781,01_AE.CN.2007.FJ070013.JX112810:0.0228504664):0.005033):0.003405,((01_AE.VN.2012.VN_293.MT635160:0.0416338160,(01_AE.CN.2006.06GXD242.MW079306:0.0036376881,01_AE.CN.2006.06GXD243.MW079307:0.0036464993):0.013935):0.007132,01_AE.VN.2013.VN_425.MT635167:0.0249615273):0.003724):0.002269):0.001832):0.001208):0.000002,(((01_AE.CN.2010.10CNgx1212.JQ028225:0.0171598310,01_AE.CN.2009.2055.JQ302580:0.0110414950):0.012464,(((01_AE.CN.2010.10CNgx1273.JQ028245:0.0188473482,(01_AE.CN.2010.10CNgx1291.JQ028249:0.0127509314,01_AE.CN.2010.10CNgx1355.JQ028268:0.0219188155):0.009113):0.004789,01_AE.VN.2012.VI_262.LC101114:0.0302619281):0.002082,(((01_AE.CN.2010.10CNgx1324.JQ028264:0.0199195746,01_AE.VN.2012.VN_421.MT635166:0.0248447610):0.011755,(01_AE.VN.2012.VI_305.LC101151:0.0345888961,(01_AE.VN.2013.VN_575.MT635172:0.0187212602,01_AE.VN.2011.VN_633.MT635174:0.0278492923):0.004062):0.005983):0.004642,(01_AE.VN.2012.VI_061.LC100940:0.0167139696,01_AE.VN.2012.VI_133.LC101000:0.0284436862):0.003448):0.001585):0.002411):0.000003,(01_AE.VN.2012.VI_181.LC101044:0.0207741864,(01_AE.VN.2012.VI_256.LC101109:0.0198616172,(01_AE.VN.2012.VI_420.LC101260:0.0088644924,01_AE.BG.2009.V_09_018.MH746252:0.0442901639):0.004669):0.000914):0.000002):0.001183):0.000002,((((01_AE.CN.2009.09CNgx0050.JQ028200:0.0149676599,01_AE.VN.2012.VI_228.LC101084:0.0194577701):0.003498,(01_AE.CN.2010.10CNgx1211.JQ028224:0.0284278940,(01_AE.VN.2012.VI_027.LC100918:0.0157347372,01_AE.VN.2012.VI_321.LC101164:0.0215809595):0.003549):0.002476):0.000003,((01_AE.CN.2010.10CNgx1268.JQ028242:0.0227780718,01_AE.VN.2012.VI_066.LC100942:0.0234289325):0.010515,((01_AE.CN.2009.2172.JQ302654:0.0139175378,01_AE.LA.2011.VI22F3899.MG760390:0.0217384383):0.001708,(01_AE.VN.2012.VI_054.LC100936:0.0192747997,01_AE.VN.2012.VI_253.LC101106:0.0315870597):0.012092):0.002333):0.000003):0.001184,(((((((01_AE.CN.2009.09CNgx0339.JQ028204:0.0236500810,(01_AE.CN.2010.10CNgx1239.JQ028237:0.0224369562,(01_AE.CN.2009.2016.JQ302555:0.0147189258,01_AE.CN.2009.2291.JQ302746:0.0211389287):0.000003):0.003483):0.000845,01_AE.CN.2010.10CNgx1299.JQ028253:0.0214564437):0.004817,01_AE.CN.2005.GD2005004.KP178426:0.0173022898):0.001191,01_AE.CN.2010.10CNgx1287.JQ028246:0.0232446050):0.001231,01_AE.VN.2012.VI_003.LC100903:0.0241446933):0.001202,(01_AE.VN.2012.VI_038.LC100926:0.0184885734,(01_AE.VN.2012.VI_292.LC101139:0.0240815317,(01_AE.CN.2013.S110.MK287019:0.0163589464,(01_AE.VN.2012.VN_219.MT635157:0.0389919750,01_AE.VN.2009.VN_236.MT635158:0.0216631766):0.007147):0.005942):0.002513):0.002093):0.001196,((01_AE.CN.2010.10CNgx1217.JQ028228:0.0219755276,01_AE.CN.2010.10CNgx1272.JQ028244:0.0239803323):0.004916,(01_AE.CN.2010.10CNgx1323.JQ028263:0.0199568021,(01_AE.CN.2009.2029.JQ302561:0.0155591482,01_AE.CN.2009.2095.JQ302607:0.0105817436):0.003528):0.005952):0.002702):0.001192):0.001184):0.003621,((((01_AE.CN.2005.05GX001.GU564221:0.0125482045,((01_AE.CN.2010.10CNgx0918.JQ028215:0.0299397800,01_AE.VN.2012.VI_011.LC101001:0.0230297230):0.002589,01_AE.VN.2012.VI_223.LC101079:0.0267137000):0.004565):0.003180,(01_AE.CN.2010.10CNgx1224.JQ028234:0.0183196567,01_AE.VN.2012.VI_306.LC101152:0.0121391272):0.005865):0.001731,01_AE.VN.2012.VI_346.LC101182:0.0171801965):0.000002,(((01_AE.CN.2010.10CNgx1222.JQ028232:0.0199501217,01_AE.VN.2012.VI_183.LC101046:0.0373940932):0.003938,01_AE.VN.2012.VI_007.LC100907:0.0169404374):0.004160,(01_AE.CN.2010.10CNgx1389.JQ028269:0.0291600623,(01_AE.CN.2009.8077.MK286992:0.0218348808,01_AE.VN.2012.VN_298.MT635161:0.0144754665):0.008178):0.005699):0.002976):0.001220):0.001200,((01_AE.CN.2009.2248.JQ302712:0.0150486005,01_AE.VN.2012.VI_094.LC100963:0.0279164920):0.003303,((01_AE.CN.2007.GX070005.JX112830:0.0187393478,01_AE.VN.2013.VN_474.MT635169:0.0301053454):0.003563,01_AE.TW.2008.TN_H73.KT372796:0.0252083890):0.002555):0.001151):0.002336,((01_AE.CN.2010.10CNgx1320.JQ028262:0.0272529828,(01_AE.VN.2012.VI_331.LC101170:0.0229566024,01_AE.CN.2019.VCT19039.MW732818:0.0410777120):0.004190):0.004425,01_AE.CN.2009.2124.JQ302624:0.0284889003):0.003863):0.000626,01_AE.VN.2012.VI_271.LC101123:0.0233763807):0.003317,((01_AE.CN.2007.GD070058.JX112820:0.0337968301,01_AE.CN.2007.GD070096.JX112825:0.0327517558):0.003799,01_AE.CN.2007.GD070090.JX112823:0.0178725178):0.001491):0.001281,((01_AE.TH.2005.05TH130087.JN248339:0.0357628396,(01_AE.TH.2014.2543500P000L_Sa.MG989624:0.0289049632,01_AE.TH.2011.2547453P000L_Sa.MG989652:0.0235450273):0.014024):0.004766,01_AE.TH.2014.2543236P000L_Sa.MG989622:0.0478616860):0.006492):0.001810):0.000003,(01_AE.US.1998.98US_MSC3012.AY444806:0.0243729491,01_AE.TH.1996.96TH_NI1149.AY713426:0.0191692012):0.001626):0.002464):0.001185,01_AE.TH.2001.OUR647I.AY358056:0.0171985003):0.000002):0.000002,((((((01_AE.CN.2009.09CNgx0031.JQ028198:0.0190389502,(01_AE.CN.2010.10CNgx1270.JQ028243:0.0187754461,01_AE.CN.2007.GX070143.JX112835:0.0234192234):0.001249):0.001279,(((01_AE.CN.2010.10CNgx1218.JQ028229:0.0165436427,(01_AE.CN.2007.GD070059.JX112821:0.0222618144,(01_AE.CN.2010.YNFL20.KC870039:0.0227600532,(01_AE.CN.2007.07CNYN329.KF835516:0.0187642914,01_AE.CN.2019.B19487.MW732796:0.0767053869):0.007293):0.004149):0.005586):0.005864,((01_AE.CN.2010.YNFL03.KC870029:0.0237937323,01_AE.CN.2019.D19463.MW732810:0.0243719026):0.005131,01_AE.LA.2012.VI15M4478.MG760383:0.0254940835):0.001481):0.002472,01_AE.CN.2006.CN-062.KU050258:0.0317073859):0.000110):0.002439,((01_AE.CN.2009.2075.JQ302595:0.0316470575,((01_AE.CN.2007.GX070154.JX112838:0.0256915219,01_AE.CN.2004.CN-075.KU050271:0.0163972515):0.003556,01_AE.CN.2009.CN-016.KU050212:0.0173116145):0.001159):0.001245,(((01_AE.CN.2009.2077.JQ302597:0.0192291042,01_AE.CN.2009.2243.JQ302707:0.0181883231):0.003756,((01_AE.CN.2007.07CNYN315.KF835502:0.0285014163,01_AE.VN.2012.VN_446.MT635168:0.0361223742):0.004859,01_AE.TH.2010.2545374P000FL_Sj.MG989517:0.0417053417):0.005766):0.000695,01_AE.CN.2008.CN-014.KU050210:0.0235822331):0.001219):0.000002):0.001181,((((((01_AE.CN.2009.09CNgx0691.JQ028208:0.0172931177,01_AE.CN.2009.09CNgx0692.JQ028209:0.0152021349):0.014987,01_AE.CN.2010.10CNgx1220.JQ028230:0.0212763618):0.002676,(01_AE.CN.2010.10CNgx1318.JQ028260:0.0236295481,01_AE.CN.2009.2240.JQ302704:0.0197178549):0.002360):0.001290,(01_AE.CN.2010.10CNgx1289.JQ028248:0.0219478544,01_AE.CN.2010.10CNgx1301.JQ028254:0.0210613517):0.000002):0.001264,01_AE.CN.2009.2258.JQ302721:0.0198190796):0.001602,01_AE.CN.2010.10CNgx1001.JQ028222:0.0237583834):0.000002):0.001210,((01_AE.CN.2010.10CNgx0984.JQ028220:0.0192073798,01_AE.CN.2004.CN-078.KU050274:0.0221017139):0.002639,(01_AE.TH.2010.2543789P000FL_Sc.MG989500:0.0386164657,01_AE.CN.2005.05GXD008.MW079294:0.0174036221):0.007031):0.001979):0.002397,01_AE.TH.2010.2547973P000L_Sb.MG989657:0.0378313703):0.001148):0.001220,((01_AE.TH.2001.OUR609I.AY358040:0.0134867757,01_AE.TH.2001.OUR702I.AY358059:0.0240718342):0.002155,((01_AE.TH.1999.OUR066I.AY358043:0.0220060243,((01_AE.LA.2012.BL33M5227.MG760373:0.0432563765,01_AE.LA.2011.VI26F2939.MG760395:0.0203803992):0.004982,01_AE.TH.2011.2544574P000FL_Sa.MG989510:0.0267845232):0.004441):0.001908,(01_AE.TH.2007.MERLBDTRC5.JN860764:0.0224282821,(01_AE.TW.2008.TN_H51.KT372797:0.0336915142,01_AE.LA.2012.BL38M5270.MG760376:0.0262377126):0.005953):0.000002):0.001187):0.000002):0.001218,(01_AE.TH.2004.BKD.DQ314731:0.0294609103,(01_AE.CN.2005.FJ053.DQ859179:0.0228571191,(01_AE.CN.2005.Fj065.EF036534:0.0484414201,(01_AE.TH.2014.2546901P000FL_Se.MG989532:0.0142697532,01_AE.TH.2009.2543928P000L_Sb.MG989627:0.0138142198):0.012090):0.007385):0.001804):0.001324):0.000002,((((01_AE.TH.1996.96TH_NI1046.AY713421:0.0191310500,01_AE.TH.2007.MERLBDTRC4.JN860763:0.0296637850):0.004535,((01_AE.TH.2001.01TH_C3256.AY945720:0.0122340077,01_AE.TH.2000.00TH_C4118.AY945722:0.0237630095):0.000003,(01_AE.CN.2005.Fj057.EF036530:0.0459290053,01_AE.TH.2010.2545113P000FL_Sb.MG989515:0.0281040340):0.006690):0.002135):0.002323,((((((((01_AE.CN.2009.1119.HQ215553:0.0157998503,01_AE.CN.2010.CYM143.JX112804:0.0250328434):0.003429,01_AE.CN.2010.2822.JQ901038:0.0094249794):0.001361,(((01_AE.CN.2008.08LNA004.JX960617:0.0242616715,01_AE.CN.2009.10LNA105.JX960626:0.0148757433):0.003757,01_AE.CN.2011.DE00111CN002.KC596064:0.0334799244):0.002090,(01_AE.CN.2012.DE00112CN011.KP109508:0.0181808721,01_AE.CN.2019.VCT19057.MW732825:0.0140115169):0.009263):0.003556):0.001196,(01_AE.CN.2009.2152.JQ302639:0.0190582318,(01_AE.CN.2007.LN070013.JX112856:0.0205772664,01_AE.CN.2009.09LNA013.JX960623:0.0214734702):0.003474):0.002684):0.001239,(01_AE.CN.2010.CYM105.JX112798:0.0146733544,01_AE.CN.2010.10LNA057.JX960633:0.0199959510):0.006010):0.000002,01_AE.CN.2016.BJSJS2016S143.MH921160:0.0298393083):0.001713,01_AE.CN.2007.LN070008.JX112854:0.0197238378):0.001254,(01_AE.CN.2010.DE00110CN007.KP109506:0.0145880348,01_AE.CN.2018.A18180.MW732778:0.0277274482):0.006754):0.016071):0.001213,((01_AE.TH.2004.04TH613543.JN248330:0.0334739182,01_AE.TH.2013.2549325P000FL_Sa.MG989563:0.0319372467):0.008129,01_AE.TH.2011.40512v02_03.MK116905:0.0177331684):0.006885):0.001169):0.001217,((((((01_AE.TH.2001.OUR786I.AY358036:0.0184598403,(01_AE.TH.2007.MERLBDTRC8.JN860767:0.0513777937,((01_AE.SE.2011.SE601018.KP411841:0.0401386356,(01_AE.VN.2012.VI_307.LC101153:0.0230541670,01_AE.VN.2014.VN_643.MT635175:0.0364773034):0.007701):0.002961,01_AE.TH.2011.2545529P000L_Sa.MG989639:0.0323168930):0.008149):0.002414):0.001312,01_AE.TH.2001.01TH_C2570.AY945719:0.0135472921):0.000002,01_AE.TH.2011.2544022P000FL_Sg.MG989504:0.0383088956):0.002389,(01_AE.LA.2012.BL41F5229.MG760378:0.0355217743,01_AE.CN.2008.S161.MK287122:0.0288228441):0.005683):0.000002,((01_AE.VN.1997.97VNAG206.FJ185248:0.0211069898,(01_AE.US.2005.306163_FL.JX863920:0.0198875998,01_AE.CN.2007.07CNYN327.KF835514:0.0532661531):0.005452):0.002875,01_AE.CN.2007.07CNYN326.KF835513:0.0275696489):0.002088):0.001186,(((01_AE.TH.2001.OUR830I.AY358064:0.0193838766,01_AE.CN.2002.YN0225.JX112862:0.0181578481):0.002261,01_AE.SI.2012.Sample39_SI326.MN736703:0.0312151039):0.001121,(01_AE.TH.2000.00TH_C3347.AY945721:0.0208282652,01_AE.TH.2011.40195v1a_01.MW443206:0.0264847572):0.004919):0.003805):0.000002):0.001188,(((((((((01_AE.IR.2010.10IR.THR48F.AB703616:0.0280562219,(01_AE.LA.2012.KH19F5101.MG760381:0.0463624909,01_AE.LA.2012.XI38F4856.MG760431:0.0300294874):0.006047):0.002354,((01_AE.LA.2012.BL33M4535.MG760372:0.0168973211,(01_AE.LA.2011.VI38M3815.MG760415:0.0351821974,01_AE.LA.2011.VI48M3407.MG760423:0.0289832019):0.002887):0.009233,01_AE.LA.2011.VI33M2961.MG760406:0.0279418048):0.019970):0.001416,01_AE.TH.2012.2543193P000FL_Sc.MG989492:0.0331787482):0.001296,01_AE.CN.2016.16YN666.MT624757:0.0467735965):0.000933,((01_AE.TH.2011.2547010P000L_Sa.MF957628:0.0307052467,01_AE.TH.2011.2546340P000FL_Sg.MG989527:0.0360173417):0.008266,01_AE.TH.2012.2545864P000FL_Sa.MG989523:0.0312380217):0.004800):0.001188,((01_AE.CN.2007.07CNYN318.KF835505:0.0396587625,01_AE.TH.2012.2544477P000FL_Sa.MG989509:0.0325480260):0.002922,01_AE.TH.2010.40123v03_01.MN792117:0.0357014059):0.002831):0.002444,(((01_AE.TH.2000.OUR810I.AY358063:0.0216542421,(01_AE.TH.1999.99TH_R1149.AY945727:0.0235220560,(01_AE.LA.2011.VI38F3375.MG760413:0.0253624154,01_AE.CN.2014.S1609.MK287121:0.0365211219):0.008713):0.002086):0.001282,(((01_AE.CN.2007.07CNYN357.KF835536:0.0434331143,01_AE.LA.2011.VI36F3920.MG760409:0.0266915547):0.005496,01_AE.LA.2011.VI12F4094.MG760382:0.0253516831):0.006965,((01_AE.CN.2007.07CNYN366.KF835543:0.0309135277,01_AE.LA.2011.VI44M3784.MG760420:0.0349661612):0.008423,(01_AE.TH.2014.2543655P000L_Sd.MG989625:0.0316223384,01_AE.CN.2019.B19439.MW732793:0.0329127449):0.002992):0.001498):0.001351):0.001197,(((((((((((01_AE.CN.2007.07JSWX045.FJ441290:0.0230226527,01_AE.CN.2017.nj135.MT347590:0.0268154294):0.001421,(01_AE.CN.2016.BJSJS2016S090.MH921133:0.0197458532,01_AE.CN.2019.C19024.MW732801:0.0262204673):0.007835):0.002621,((01_AE.CN.2009.ZK056.JX112870:0.0151428941,01_AE.CN.2016.BJSJS2016S207.MH921181:0.0450718862):0.002304,01_AE.CN.2016.BJSJS2016S175.MH921172:0.0238225634):0.001945):0.005316,((01_AE.CN.2009.09CNgx0666.JQ028206:0.0152207390,(01_AE.CN.2008.2880.JQ901086:0.0181822115,(01_AE.CN.2016.BJSJS2016S093.MH921135:0.0255862097,01_AE.CN.2019.B19451.MW732794:0.0559501721):0.004118):0.019616):0.002272,01_AE.CN.2010.CYM147.JX112805:0.0166636442):0.002441):0.005403,(01_AE.CN.2010.10LNA571.JX960611:0.0152020184,01_AE.CN.2013.SD2013008.KP178441:0.0264495018):0.003395):0.003919,(01_AE.CN.2010.10CNgx1256.JQ028239:0.0148004816,01_AE.CN.2007.JS071101.JX112853:0.0177486981):0.004260):0.000002,(((((01_AE.CN.2009.2191.JQ302667:0.0211908152,(01_AE.CN.2010.CYM139.JX112802:0.0056255799,01_AE.CN.2019.B19472.MW732795:0.0474035548):0.002496):0.004624,(01_AE.CN.2019.B19351.MW732790:0.0174087137,01_AE.CN.2019.C19229.MW732805:0.0102038854):0.014589):0.002021,((01_AE.CN.2008.2876.JQ901082:0.0147766915,(01_AE.CN.2019.B19338.MW732789:0.0244484920,01_AE.CN.2019.VCT19006.MW732813:0.0205385546):0.004817):0.000003,(01_AE.CN.2018.A18071.MW732775:0.0328336499,(01_AE.CN.2019.B19037.MW732781:0.0062818102,01_AE.CN.2018.A18123.MZ359100:0.0221346555):0.003593):0.002891):0.002397):0.001213,(((((01_AE.CN.2010.2815.JQ901032:0.0232211940,01_AE.CN.2018.VCT19007.MW732814:0.0296287618):0.004483,01_AE.CN.2016.BJSJS2016S069.MH921118:0.0139325412):0.005543,(01_AE.CN.2009.2827.JQ901041:0.0126127714,01_AE.CN.2016.BJSJS2016S098.MH921139:0.0208032071):0.003155):0.001962,((01_AE.CN.2009.09LNA008.JX960604:0.0188871603,01_AE.CN.2009.09LNA340.JX960607:0.0149378945):0.002228,(01_AE.CN.2016.BJSJS2016S056.MH921109:0.0391590302,(01_AE.CN.2016.BJSJS2016S171.MH921169:0.0137713552,01_AE.CN.2019.VCT19041.MW732819:0.0132777762):0.011452):0.005619):0.003786):0.001230,(01_AE.CN.2019.B19106.MW732784:0.0310758042,01_AE.CN.2019.B19247.MW732786:0.0327535687):0.003732):0.001239):0.001210,((01_AE.CN.2010.CYM124.JX112799:0.0226990623,((01_AE.CN.2010.10LNA103.JX960608:0.0185884276,(01_AE.CN.2010.10LNA124.JX960609:0.0000024981,01_AE.CN.2011.DE00111CN003.KC596065:0.0024583386):0.027212):0.004925,(01_AE.CN.2016.BJSJS2016S102.MH921143:0.0212010852,(01_AE.CN.2016.BJSJS2016S214.MH921182:0.0197820582,01_AE.CN.2019.B19217.MW732785:0.0396997609):0.007232):0.002664):0.001441):0.000002,(01_AE.CN.2010.CYM136.JX112800:0.0219170696,01_AE.CN.2010.CYM138.JX112801:0.0117260046):0.000607):0.002436):0.006522):0.001271,(01_AE.CN.2007.07CNYN364.KF835542:0.0203627824,01_AE.CN.2016.BJSJS2016S134.MH921159:0.0211984834):0.007576):0.003887,01_AE.CN.2010.10CNgx1350.JQ028266:0.0229919984):0.005213,(((01_AE.CN.2009.YN09P0015.JX112868:0.0187792780,01_AE.CN.2010.S57.MK287265:0.0316501433):0.006560,01_AE.TH.2010.2549583P000FL_Sj.MG989566:0.0398201674):0.004975,01_AE.TH.2009.2545577P000L_Sa.MG989641:0.0363952301):0.004785):0.000002,(((01_AE.CN.2006.06GX239.GU564230:0.0289246081,((01_AE.CN.2009.09CNgx0668.JQ028207:0.0135822284,(01_AE.VN.2005.VN_016.MT635140:0.0314934900,01_AE.VN.2013.VN_478.MT635170:0.0272605296):0.004152):0.002378,(01_AE.CN.2010.10CNgx1394.JQ028271:0.0224249372,01_AE.CN.2009.2109.JQ302614:0.0205790855):0.019130):0.004662):0.003368,(01_AE.CN.2009.2104.JQ302611:0.0211812147,01_AE.VN.2012.VI_151.LC101018:0.0344368291):0.002035):0.001207,((01_AE.CN.2010.10CNgx1242.JQ028238:0.0167944834,01_AE.CN.2019.VCT19049.MW732822:0.0487655179):0.004773,01_AE.CN.2010.10CNgx1295.JQ028251:0.0190546904):0.001366):0.003610):0.001301):0.001160):0.000002,(01_AE.TH.2003.TH7229.KU168309:0.0204760463,01_AE.TH.2010.2546303P000L_Sa.MG989645:0.0320199398):0.011997):0.002321,01_AE.TH.2007.MERLBDTRC2.JN860761:0.0262152523):0.001155):0.000003,01_AE.TH.2010.2546308P000L_Sb.MG989646:0.0333061884):0.001198,((01_AE.CN.2005.Fj052.EF036528:0.0255475222,(((01_AE.CN.2010.10CNgx0900.JQ028213:0.0260602878,01_AE.CN.2010.10CNgx1265.JQ028241:0.0216146073):0.003631,01_AE.CN.2007.GD070120.JX112827:0.0236321262):0.005352,(01_AE.CN.2010.10CNgx0901.JQ028214:0.0084499200,01_AE.CN.2010.10CNgx1207.JQ028280:0.0260101255):0.006133):0.002789):0.016711,(01_AE.CN.2007.07CNYN317.KF835504:0.0280638099,01_AE.TH.2010.2543733P000FL_Sb.MG989499:0.0330209324):0.004435):0.005219):0.001255,((01_AE.TH.2001.OUR414I.AY358050:0.0245306496,01_AE.TH.2010.DE00110TH001.KP109513:0.0156486171):0.004993,01_AE.LA.2011.VI47M3234.MG760422:0.0352007956):0.001383):0.000002,((((((01_AE.TH.2000.OUR595I.AY358052:0.0173176623,01_AE.TH.2009.2548262P000L_Sb.MG989659:0.0324565579):0.001480,01_AE.VN.2012.VI_389.LC101237:0.0341037191):0.002952,((01_AE.TH.2001.LA09DuCe.KU168264:0.0319050860,(01_AE.SE.2009.034SE.MF373147:0.0327588746,01_AE.SE.2012.070SE.MF373173:0.0209930476):0.010285):0.003834,01_AE.TH.2014.4028P00m.MT121537:0.0396338060):0.002333):0.000002,01_AE.LA.2011.VI60M3235.MG760428:0.0213401721):0.003520,(01_AE.TH.2001.OUR788I.AY358068:0.0154121889,((01_AE.CN.2007.07CNYN312.KF835499:0.0300196325,01_AE.VN.2010.VN_606.MT635173:0.0391479931):0.009868,01_AE.TH.2009.2545573P000L_Sb.MG989640:0.0218217946):0.001465):0.002487):0.001202,(((01_AE.CN.2009.YN09P0011.JX112867:0.0441144621,(01_AE.CN.2007.07CNYN354.KF835533:0.0198568876,01_AE.CN.2013.8117.MK287004:0.0466788009):0.008793):0.007745,(01_AE.LA.2012.BL12F4561.MG760371:0.0245536710,01_AE.LA.2012.XA50F5221.MG760430:0.0307927394):0.005267):0.003977,(01_AE.TH.2015.2548522P000FL_Se.MG989554:0.0510810437,(01_AE.TH.2010.40094v01_01L.MN792034:0.0387515023,01_AE.TH.2011.40231v02_01L.MN792220:0.0236810046):0.006605):0.003970):0.001858):0.001203):0.001228):0.000002):0.001216,(01_AE.TH.2005.05TH342968.JN248342:0.0230503278,(01_AE.CN.2010.10CNgx1213.JQ028226:0.0204160459,01_AE.TH.2011.2547681P000L_Sa.MG989654:0.0271876755):0.005922):0.001192):0.000002,(((01_AE.US.2000.00US_MSC1164.AY444804:0.0189391985,(01_AE.TH.2010.2544617P000L_Sa.MF957688:0.0286875697,01_AE.TH.2013.2543799P000FL_Sa.MG989501:0.0485316847):0.003361):0.001787,(((((01_AE.TH.1999.99TH_NI1052.AY713423:0.0176222175,01_AE.TH.2010.2543625P000FL_Sc.MG989497:0.0276923262):0.003313,((01_AE.TH.2000.00TH_C2101.AY945716:0.0226298165,01_AE.TH.2010.40265v02_02.KY580643:0.0171577823):0.002044,(((01_AE.TH.2000.00TH_C2257.AY945717:0.0209482382,01_AE.TH.2015.2549813P000FL_Sf.MG989568:0.0329889489):0.003436,01_AE.TH.2010.2543832P000FL_Si.MG989502:0.0309072009):0.001741,(01_AE.TH.2005.05TH741452.JN248355:0.0246118390,01_AE.SE.2012.069SE.MF373172:0.0200486698):0.005888):0.003355):0.001410):0.001186,01_AE.TH.2005.05TH841749.JN248356:0.0247124421):0.001215,(((01_AE.CN.2007.07CNYN333.KF835519:0.0328956488,01_AE.CN.2007.07CNYN337.KF835523:0.0233190796):0.009843,(01_AE.TH.2014.2544584P000FL_Sa.MG989511:0.0470616840,01_AE.TH.2013.2549340P000FL_Sa.MG989564:0.0306779350):0.010990):0.006675,(01_AE.MM.2014.fKSDU26.KU820849:0.0393839470,(01_AE.LA.2012.VI21M5276.MG760388:0.0329752772,01_AE.TH.2010.40257v01_01L.MN792311:0.0279112164):0.007568):0.005576):0.001768):0.002235,(((01_AE.CN.2010.10CNgx0982.JQ028219:0.0321864972,01_AE.CN.2009.2168.JQ302650:0.0115135044):0.004795,(((01_AE.TH.2015.2546574P000FL_Sk.MG989528:0.0061895897,01_AE.TH.2015.2547268P000FL_Sa.MG989537:0.0240558425):0.017624,01_AE.TH.2010.2548950P000FL_Sa.MG989559:0.0422200024):0.011202,01_AE.TH.2013.2546859P000L_Sa.MG989649:0.0286732499):0.013639):0.005390,((01_AE.TH.2010.2549133P000FL_Sc.MG989562:0.0305706950,01_AE.TH.2011.40139v0J_03.MW443197:0.0324806933):0.006098,01_AE.TH.2009.2546083P000L_Sa.MG989642:0.0404937959):0.001296):0.001625):0.001362):0.001158,((01_AE.CN.2005.FJ051.DQ859178:0.0241867098,01_AE.CN.2009.2022.JQ302559:0.0239880201):0.005695,(01_AE.CN.2010.10CNgx1303.JQ028256:0.0176050980,((01_AE.CN.2008.CN-053.KU050249:0.0308265918,01_AE.CN.2005.05GXD033.MW079300:0.0192604259):0.006004,01_AE.CN.2016.BJSJS2016S147.MH921161:0.0541006211):0.003627):0.004887):0.000002):0.001203):0.002520,01_AE.TH.2001.OUR642I.AY358041:0.0144225862):0.000929,01_AE.CN.2009.2234.JQ302699:0.0242289270):0.002720,01_AE.LA.2011.VI29F2980.MG760398:0.0268851899):0.006172,01_AE.TH.1997.97TH_NP1695.AY713419:0.0279582590):0.005016,(01_AE.CM.2011.1156-26.KP718930:0.0455171809,01_AE.CF.1990.90CR402_CAR_E_4002.U51188:0.0284728294):0.005215):0.001327,01_AE.US.1998.98US_MSC2008.AY444805:0.0234275273):0.002484,01_AE.CM.2003.U8216.MN116208:0.0473423837):0.014636):0.003152):0.018775,(((((((((02_AG.GH.1997.97GH-AG1.AB049811:0.0433935512,((02_AG.GW.2005.CC_0048.FJ694792:0.0375053696,02_AG.GW.2014.DE00214GW043.MT222961:0.0328567686):0.003582,02_AG.GW.2014.DE00214GW002.MH078541:0.0345522836):0.005553):0.001348,02_AG.CM.2010.10CMLB077.MT349412:0.0376713592):0.001826,(02_AG.CM.2002.02CM_1669LE.AY371139:0.0250065890,(02_AG.ES.2010.P2648.MK177825:0.0168234249,02_AG.ES.2012.P3075.MK177826:0.0193711185):0.035763):0.007491):0.001496,((02_AG.SN.2013.5294.KT223759:0.0532441629,(02_AG.CM.2010.10CMLB075.MT349411:0.0422702216,02_AG.CM.2006.06CMLPH19AM.MT349419:0.0367173584):0.004341):0.003138,(02_AG.CM.2008.08CMNYU1003.MN153495:0.0414253110,02_AG.CM.2010.10CMLB088.MT349408:0.0391613629):0.015035):0.004156):0.002306,(((((02_AG.GH.2003.GHNJ196.AB231898:0.0488719255,02_AG.AO.2006.Read34_HIV_CRF02_AG.KX228814:0.0348030256):0.002612,02_AG.CM.1999.pBD6_15.AY271690:0.0203033230):0.004924,02_AG.CM.2002.02CM_3153MN.GU201513:0.0397935118):0.008094,((((((02_AG.CM.2002.02CM_0013BBY.AY371125:0.0175591177,02_AG.ES.2009.P2222_2s_nt0547_9473.MF157742:0.0233229972):0.022318,(02_AG.CM.2001.01CM_0131NY.AY371137:0.0320444141,02_AG.CM.2008.BP00079_LH01.JN687693:0.0438949981):0.002998):0.004429,02_AG.CM.2002.02CM_2162SA.AY371129:0.0318194280):0.001370,(02_AG.CM.2001.01CM_1475MV.AY371138:0.0262855187,(02_AG.CM.2001.01CM_0144ND.GU201495:0.0240597327,02_AG.CM.2001.01CM_0119MA.GU201498:0.0348235603):0.007772):0.001442):0.001228,02_AG.CM.2003.CM1193-8.KU168304:0.0308943149):0.004306,((02_AG.CM.2008.DE00208CM001.JX140646:0.0493329153,02_AG.CM.2004.459-16.MH705136:0.0140778911):0.003287,02_AG.ES.2018.HLP-034.OK181206:0.0530255261):0.005978):0.001979):0.004954,(((02_AG.FR.1991.DJ264.AF063224:0.0216918751,02_AG.CM.2001.01CM_0005BBY.AY371123:0.0378411264):0.003855,((02_AG.CM.2002.02CM_1677LE.AY371140:0.0293207217,02_AG.CM.2001.01CM_4410HAL.AY371142:0.0221844214):0.014780,02_AG.KR.2012.12MHR9.KF561435:0.0302146379):0.005128):0.004410,((02_AG.CM.2002.02CM_1970LE.AY371128:0.0174437860,02_AG.GW.2014.DEURF14GW040.MN703132:0.0381621415):0.005895,02_AG.CM.2007.CM100-17.KU168310:0.0333240350):0.001734):0.002256):0.002523):0.001406,((((02_AG.GH.2003.GHNJ185.AB231895:0.0393590214,02_AG.NG.2001.PL0754.DQ168578:0.0347645330):0.006779,02_AG.CM.2002.02CM_4082STN.AY371141:0.0347935521):0.005498,(((((02_AG.GH.2003.03GH182AG.AB286857:0.0409331731,02_AG.NG.2011.DE00211NG009.KY953197:0.0409032260):0.010575,(02_AG.CM.2001.01CM_0002BBY.AY371122:0.0306031471,02_AG.CM.2001.01CM_0018ND.GU201494:0.0321227519):0.005810):0.001442,02_AG.SE.1994.SE7812.AF107770:0.0382279014):0.002354,02_AG.CM.2010.DE00210CM013.KF859739:0.0358405173):0.000003,(((02_AG.CM.1997.CM53658.AF377955:0.0210989125,02_AG.CM.2001.01CM_0008BBY.AY371124:0.0290591617):0.008553,02_AG.CM.2008.08CMBDSH9.MN153494:0.0227906676):0.002460,(((02_AG.NG.2001.PL0710.DQ168577:0.0448716932,02_AG.ES.1999.R74_s_nt0545_9481.MF157740:0.0255080718):0.002650,02_AG.NG.2009.09NG_SC29.JN248589:0.0294469219):0.004487,02_AG.KR.2004.04MHI10.HQ026634:0.0359383003):0.003791):0.002544):0.001154):0.001171,((((((((02_AG.GH.2003.GHNJ188.AB231896:0.0336265857,(02_AG.CM.2001.01CM_0126MA.GU201499:0.0186581148,02_AG.NG.2011.11NG050366.KX389644:0.0311317778):0.004594):0.005114,02_AG.GW.2014.DE00214GW009.MH078544:0.0563734962):0.004467,(02_AG.US.2000.00US_MSC3083.AY444811:0.0327032895,02_AG.DE.2009.701114.KT124792:0.0407684672):0.006825):0.000002,(02_AG.CY.2005.CY048.FJ388902:0.0306686078,02_AG.GW.2014.DE00214GW005.MH078542:0.0432842010):0.006420):0.002654,02_AG.PK.2015.PK035.KX232625:0.0447857543):0.001669,((02_AG.CM.1997.97CM_MP807.AJ286133:0.0271158675,((02_AG.CM.2002.02CM_0015BBY.AY371127:0.0335522935,02_AG.SE.2011.SE602024.KP411845:0.0444290600):0.008011,(02_AG.CM.2010.DE00210CM019.KU749419:0.0331228171,02_AG.CM.2015.DE00215CM060.MT222937:0.0429186385):0.003882):0.001521):0.002389,02_AG.CM.2001.01CM_0186BA.GU201500:0.0319995540):0.001709):0.000002,02_AG.CM.2006.06CMARC10.MN153479:0.0381302284):0.001244,((((02_AG.CM.2002.02CM_2348SA.AY371130:0.0244897600,02_AG.CM.2010.10CMLB097.MT349414:0.0311845094):0.012102,(02_AG.NG.2006.06NG_SC11.JN248580:0.0196195270,02_AG.NG.2010.10NG030161.KX389610:0.0406129025):0.011428):0.002298,02_AG.CM.2008.DE00208CM004.JX140647:0.0353470973):0.000003,(02_AG.CI.2016.DE00216CI019.MH078536:0.0398078663,02_AG.FR.2002.AAS638.MH351678:0.0263295450):0.011603):0.002316):0.001205):0.001198):0.001950,((((02_AG.GH.2003.03GH181AG.AB286855:0.0351792006,02_AG.NG.2009.09NG_SC30.JN248590:0.0200261225):0.007330,02_AG.CM.2000.LA10GuVa.KU168265:0.0427546549):0.002391,((02_AG.CM.2001.01CM_0074NY.AY371131:0.0287073374,02_AG.CM.2001.01CM_0925MO.AY371134:0.0329032507):0.011997,02_AG.NG.2012.12NG060304.KX389647:0.0414232426):0.001412):0.003488,(((02_AG.GH.2003.03GH189AG.AB286862:0.0409362954,02_AG.GW.2014.DE00214GW018_6965.MK397970:0.0471236827):0.005276,(((02_AG.CM.2002.02CM_1901LE.AY371146:0.0552028050,02_AG.CY.2009.CY247.JF683792:0.0415143356):0.007268,02_AG.SN.2013.9580.KT223760:0.0473660165):0.002665,02_AG.CM.2010.10CMLB070.MT349409:0.0355750457):0.000003):0.002815,((02_AG.SE.2011.SE602019.KP411843:0.0349775813,02_AG.CM.2008.08CMNYU707.MN153478:0.0562139527):0.005696,02_AG.NG.2011.11NG050356.KX389643:0.0396206733):0.003598):0.001482):0.005122):0.003871,((02_AG.GH.2003.03GH197AG.AB286863:0.0359835586,02_AG.GW.2014.DE00214GW007.MH078543:0.0166481884):0.006204,((02_AG.UG.2010.DEURF10UG006.KF716488:0.0539691745,02_AG.NG.2012.12NG060418.KX389649:0.0395638604):0.006750,02_AG.NG.2011.DE00211NG010.KY953198:0.0537516339):0.005705):0.002194):0.008746,02_AG.CM.2011.11CMLB115.MT349415:0.0459731245):0.010335):0.017503,((((((((G.GH.2003.GHNJ175.AB231893:0.0425738781,((G.CM.2001.01CM_4049HAN.AY371121:0.0285961216,(G.CM.2003.CM44-10.KU168302:0.0270293135,G.NG.2010.10NG020134.KX389619:0.0495326315):0.006718):0.006979,(G.NG.2009.09NG_SC21.JN248584:0.0685242004,((G.CM.2011.DEMG11CM046.KY658701:0.0445487178,G.GB.2014.14727_1_67.3.MF109628:0.0193505495):0.010200,G.NG.1992.92NG083_JV10832.U88826:0.0236294109):0.003885):0.006369):0.007426):0.007564,G.CD.1987.87-2580.MH705162:0.0208912075):0.004750,G.SE.1993.SE6165_G6165.AF061642:0.0395661139):0.007563,G.CD.1987.PBS1191.MH705134:0.0208463525):0.004720,(((((((G.NG.2001.PL0567.DQ168573:0.0367972971,G.NG.2011.DEMG11NG008.KY953202:0.0450934076):0.006353,(((((G.NG.2008.08NG_SC13.JN248582:0.0302043044,G.CM.2010.DEURF10CM020.KP109502:0.0645653018):0.008544,G.CN.2013.GZ8H3748.13.MH431770:0.0347625437):0.002055,G.NG.2010.10NG020303.KX389618:0.0523147808):0.004880,G.NG.2009.09NG010157.KX389631:0.0381096883):0.003136,G.ES.2009.P2196_3s_nt0558_9495.MF157743:0.0287913864):0.004410):0.000002,(((G.NG.2001.01NGPL0674.DQ168575:0.0322464110,(G.GB.2013.15171_1_17.3.MF109647:0.0474190368,G.CN.2016.9835.MK254639:0.0448985081):0.004616):0.003891,G.CN.2016.224GX.KY275364:0.0471499246):0.003320,(G.NG.2011.11NG050158.KX389641:0.0465258757,(G.NG.2012.12NG060248.KX389646:0.0296350941,G.GB.2014.14667_1_38.4.MF109598:0.0407122611):0.002404):0.002231):0.001377):0.001273,((G.NG.2001.01NGPL0669.DQ168576:0.0247948355,G.IT.2000.IT031.DQ445117:0.0328746739):0.010281,(G.NG.2010.10NG020133.KX389620:0.0593027550,G.GB.2014.14592_1_74.4.MF109568:0.0265566120):0.012656):0.000472):0.002610,G.NG.2001.01NGPL0760.DQ168579:0.0267393881):0.000003,(G.NG.2009.09NG_SC62.JN248593:0.0677580695,(G.NG.2009.09NG010079.KX389636:0.0481701529,G.CM.2010.10CMLB030.MT349406:0.0498784504):0.005619):0.001725):0.011606,G.CD.1987.P406.MH705155:0.0237816959):0.006549):0.003628,(G.KE.1993.HH8793.AB485662:0.0278805356,(((((G.ES.2000.X558.AF423760:0.0169973516,((G.ES.2008.P1981-2.FJ670530:0.0175908887,G.BG.2009.V_09_011.MH746255:0.0289737521):0.012686,G.GW.2008.LA57LmNe.KU168300:0.0299040382):0.005055):0.003470,G.RU.2015.RU_ERS_966_2015.MT334914:0.0477059878):0.002310,G.ES.2009.X2634_2.GU362882:0.0498119965):0.007034,((G.CU.1999.Cu74.AY586547:0.0332071960,G.CU.1999.Cu85.AY586548:0.0371013526):0.004778,G.CU.1999.Cu87.AY586549:0.0215659076):0.010769):0.004047,(G.CM.1996.96CMABB55.AY772535:0.0481643411,G.KE.2009.DEMG09KE001.KF716477:0.0460608217):0.004052):0.005274):0.005295):0.004983,((((G.CM.2010.DEMG10CM008.JX140676:0.0440602452,(G.CM.2008.789-10.KP718925:0.0463276193,G.CM.2005.05CMBDSH19.MN153484:0.0482435028):0.005349):0.008226,G.CM.2005.144-26.MH705145:0.0375933862):0.007574,G.CM.2006.740-14.KP718915:0.0534721343):0.007069,G.CD.2003.LA23LiEd.KU168277:0.0273102047):0.011814):0.002554,G.ZA.2001.TV546.KJ948662:0.0425790659):0.051159):0.012898,((((((((F1.BR.1990.BZ163.AB485656:0.0197462911,F1.BR.2007.07BR844.FJ771010:0.0555344460):0.000957,(F1.BR.2010.10BR_PE107.KJ849782:0.0531524430,F1.BR.2011.11BRRJPR69.MG365766:0.0608045189):0.006601):0.001352,(((((F1.BR.1993.93BR020_1.AF005494:0.0205497244,F1.BR.2010.10BR_RJ015.KJ849791:0.0486062872):0.008388,(F1.BR.2010.10BR_SP070_1.KT427663:0.0081599128,F1.BR.2011.DEMF111BR037.KU749396:0.0093184436):0.040361):0.006077,(F1.BR.2012.12BRRJPR51.MG365764:0.0407353646,F1.BR.2008.08BRRJ35.MG365767:0.0349777888):0.006879):0.005827,((((F1.ES.2011.DEMF110ES001.JX140671:0.0024430903,F1.ES.2010.P2563_nfl.KJ883137:0.0024540790):0.003148,F1.ES.2014.100_113.KY514084:0.0245240757):0.007902,F1.BE.2017.DL.MT417748:0.0246611283):0.030098,(F1.BR.2001.01BRRJSB153.MG365763:0.0373558545,F1.BR.2011.11BRRJPR90.MG365768:0.0481820314):0.007457):0.007156):0.002657,F1.BR.2006.06BR579.FJ771009:0.0442067658):0.004596):0.003735,((F1.BR.2002.02BR082.FJ771006:0.0319104226,F1.BR.2006.06BR564.FJ771008:0.0683387343):0.003355,F1.BR.2010.10BR_RJ055.KT427774:0.0582447919):0.003915):0.012285,F1.BE.1993.VI850.AF077336:0.0489151555):0.007046,F1.FR.2004.LA22LeRe.KU168276:0.0325636332):0.006753,((((F1.RO.1996.BCI_R07.AB485658:0.0205830220,F1.RO.2003.LA20DuCl.KU168274:0.0145374065):0.022171,(F1.FR.1996.96FR-MP411.AJ249238:0.0170744154,(F1.BE.2016.AS.MN485989:0.0453768156,F1.BE.2019.DZ.MT417762:0.0377746964):0.010993):0.029267):0.006831,(F1.GB.2014.13659_1_45.3.MF109434:0.0139307186,F1.GB.2014.14535_1_29.3.MF109526:0.0171844824):0.067476):0.009896,((F1.ES.2002.ES_X845-4.FJ670516:0.0350566474,F1.AO.2006.AO_06_ANG32.FJ900266:0.0399887082):0.004680,(F1.AO.2006.AO_06_ANG40.FJ900267:0.0345672827,F1.AO.2006.AO_06_ANG58.FJ900268:0.0287903403):0.007410):0.007414):0.009826):0.012404,F1.BG.2008.S_08_002.MH746263:0.0748201834):0.022026):0.012488,((((((((((C.IN.1993.93IN101.AB023804:0.0089953465,(((C.IN.1994.94IN11246.AF067159:0.0262698735,C.IN.2000.DEMC00IN010.KP109485:0.0241336462):0.002140,C.IN.1999.DEMC99IN002.KP109487:0.0227690593):0.003106,C.IN.2000.DEMC00IN008.KP109483:0.0368823046):0.001383):0.001466,(((C.MM.1999.mIDU101_3.AB097871:0.0258151339,C.IN.1994.94IN_20635_4.AY713414:0.0254963324):0.002528,C.CN.1998.YNRL9840.AY967806:0.0168915577):0.000002,C.IN.2000.DEMC00IN007.KP109482:0.0353490688):0.002533):0.001568,((((((((((((((((((((((((((((C.ZM.2002.02ZM108.AB254141:0.0284083091,C.ZM.2009.DEMC09ZM015.KU749426:0.0384898608):0.012486,C.ZM.2007.ZM1167M.KM050049:0.0222719973):0.007419,((C.BW.1996.96BW1104.AF110969:0.0510879596,C.ZM.2005.ZM1249F.KM050087:0.0169606492):0.004987,((((C.BW.1996.96BWMO1_5.AF443074:0.0230036121,C.BW.1998.98BWMC134.AF443077:0.0340486173):0.004736,C.BW.2000.00BW20636.AF443103:0.0291925640):0.003007,C.BW.2015.074-A-105-1-3_w0_65.MK457829:0.0470869747):0.006301,((C.ZA.1989.pZAC_R3714.JN188292:0.0224564818,C.ZM.2000.ZM145F.KM050118:0.0168903189):0.004737,C.ZM.2005.ZM286F.KM050567:0.0289853385):0.004169):0.004512):0.002046):0.003207,((C.ZA.2003.03ZAPS130MB1.DQ275658:0.0428463179,C.ZM.2007.ZM1788F.KM050257:0.0290131841):0.005937,C.BW.2015.074-C-310-1-2_w65_383.MK458147:0.0490311555):0.003466):0.001854,(((C.SN.1990.90SE_364.AY713416:0.0178028649,C.SN.1996.5056135.MH705137:0.0238404870):0.005981,C.ZM.2007.ZM634F.KM050729:0.0471723331):0.003301,(C.ZA.2004.04ZASK156B1.DQ011171:0.0327457159,C.ZM.2003.ZM266F.KM050521:0.0270531296):0.003696):0.008216):0.002279,(C.ZA.2003.03ZASK104B1.DQ396395:0.0401048559,C.ZM.2005.ZM294M.KM050575:0.0178983682):0.009217):0.003283,(((C.BW.2000.00BW07621.AF443088:0.0390950726,C.KE.2004.04KE585573V2.KT022366:0.0419543780):0.006361,(C.BW.2000.00BW18802.AF443100:0.0505729906,C.TZ.2005.CO3063V5.KX907363:0.0367833897):0.001533):0.005522,((((C.BW.2000.00BW17835.AF443096:0.0375790319,C.ZA.2004.04ZASK176B1.DQ056416:0.0369715712):0.005693,C.ZM.1999.ZM13F.KM050093:0.0380328364):0.005571,(C.ZM.2002.ZM176F.KM050241:0.0329694018,C.ZM.2007.DEMC07ZM013.KU749425:0.0406345999):0.009690):0.004606,C.ZM.2007.ZM434M.KM050674:0.0351514727):0.000002):0.002388):0.006710,(((((C.BR.2004.04BR013.AY727522:0.0501829402,((C.BR.2002.02BR2022.JN692434:0.0262478583,C.BR.2010.10BR_MG032.KT427678:0.0546360996):0.007445,(C.ES.2015.100_118.KY496624:0.0509725619,C.BR.2017.8HU-FURG-2017.MK041564:0.0295234184):0.005208):0.005727):0.001633,(C.BR.2004.04BR021.AY727523:0.0141858454,C.BR.2004.04BR038.AY727524:0.0208824287):0.004682):0.001231,C.BR.2010.10BR_RJ103.KT427752:0.0400432738):0.002476,(((C.BR.2004.04BR073.AY727525:0.0252865691,C.BR.2010.10BR_SP025.KT427817:0.0596450599):0.002660,C.BR.2017.6HU-FURG-2017.MK041561:0.0381582949):0.006066,C.BR.2010.10BR_SP033.KT427810:0.0382594447):0.000002):0.015463,(C.TZ.2002.CO178.AY734556:0.0191071539,C.TZ.2003.CO6980V0.KX907433:0.0394309156):0.009007):0.005151):0.001196,(((C.ZA.2000.1176MB.AY463218:0.0183364302,(((C.ZA.2003.03ZASK110B1.DQ056411:0.0250442767,C.ZA.2005.CAP174_4w.GQ999981:0.0553849744):0.009266,(C.ZM.2005.ZM408F.KM050663:0.0436332212,C.MW.2016.1-0372-8.MT781706:0.0501027659):0.010942):0.001481,C.ZA.2003.03ZASK013B2.DQ275660:0.0514886938):0.001343):0.001663,C.ZA.2004.04ZAPS216B1.DQ093600:0.0324631655):0.001525,(C.ZA.2005.05ZASK247B1.DQ369994:0.0302975353,C.ZA.2005.CAP229_7w.GQ999985:0.0269483924):0.010887):0.002991):0.001665,((((((((C.BW.1996.96BW16B01.AF110976:0.0330083608,C.MW.2008.702010440_CH440.w4.KC156219:0.0400584114):0.004774,C.ZA.2004.04ZASK171B1.DQ351217:0.0353719600):0.003205,C.TZ.2002.CO3056.AY734550:0.0201120001):0.005608,(C.ZA.1998.98ZA502.AY158534:0.0229946190,C.ZA.2004.04ZASK206B1.DQ056415:0.0261597819):0.010010):0.001955,(C.BW.2000.00BW3886_8.AF443112:0.0360878868,((C.ZA.2000.1197MB.AY463234:0.0169217062,C.ZA.2007.705010067_CH067_TF.KC156125:0.0275782966):0.003502,(C.ZA.2004.04ZASK204B1.DQ056414:0.0374745637,(C.ZA.2003.03ZAPS091MB1.DQ275645:0.0209721378,(C.ZA.2008.BP00025_LH02.JN687649:0.0367352402,C.ZA.2016.CAP316-B-W1.MN097669:0.0282450063):0.007487):0.002389):0.003000):0.004363):0.005304):0.001555,C.TZ.2001.A207.AY253307:0.0546819518):0.001379,(((((((((C.ZA.1999.ZASW7.AF411966:0.0276465831,C.ZA.2003.03ZASK072B1.DQ093593:0.0397064951):0.004327,C.ZM.2004.ZM202F.KM050341:0.0365607063):0.002878,(((C.ZA.2005.CAP8_3w_F2.GQ999972:0.0509619480,(C.ZA.2008.503_10071_D2B.KT183245:0.0321499667,((C.BW.2015.074-C-319-1-1_w74_393.MK458157:0.0633350971,C.MW.2016.1-0754-1.MT781821:0.0439986882):0.006879,C.BW.2015.074-C-312-1-1_w94_427.MK458191:0.0507536592):0.004881):0.004137):0.002015,((C.ZM.2003.ZM209F.KM050371:0.0454623088,C.ZM.2004.ZM274M.KM050541:0.0441405566):0.007957,C.TZ.2006.CO3892V6.KX907390:0.0433605353):0.001831):0.007687,C.ZA.2005.CAP84_3w_F2.GQ999978:0.0461611408):0.005968):0.003152,C.ZA.2008.BP00023_LH01.JN687648:0.0196676146):0.003522,C.ZM.2005.ZM1093M.KM050001:0.0412895787):0.002836,(((C.BW.1998.98BWMC122.AF443076:0.0432287347,C.BW.2000.00BW087421.AF443090:0.0470709643):0.007942,(((C.ZA.2007.BP00035_LH01.JN687654:0.0264254186,C.ZA.2007.706010164_CH164_TF.KC156127:0.0336102234):0.006161,C.ZA.2008.503_15405_30.KT183336:0.0427475851):0.004859,C.ZA.2007.503_11204_34.KT183264:0.0407425287):0.009826):0.004835,(C.BW.2000.00BW17593.AF443094:0.0299332325,C.US.1998.98US_MSC5016.AY444801:0.0207218566):0.006478):0.003612):0.002352,((((C.BW.1999.99BW46424.AF443084:0.0279962270,C.BW.2000.00BW18595_5.AF443099:0.0223872047):0.006561,((C.ZA.2004.04ZAPS169MB1.DQ396393:0.0338200275,C.ZA.2007.BP00029_LH01.JN687651:0.0448045715):0.008793,C.ZM.2006.ZM1685F.KM050217:0.0346655021):0.002997):0.002346,(C.BW.2000.00BW17956.AF443097:0.0403688689,C.KE.1991.KNH1268.AY945738:0.0398167764):0.008464):0.000202,(C.BW.2000.00BW38713.AF443110:0.0295249676,C.ZA.2004.04ZASK142B1.DQ011167:0.0200511413):0.006213):0.002730):0.002874,((C.ZA.2003.03ZAPS122MB1.DQ396370:0.0335554061,C.ET.2008.ET150.KU319544:0.0536563797):0.001723,(C.MW.2008.702010432.gp12.JQ779256:0.0307179365,C.ZM.2005.ZM1137M.KM050023:0.0392837903):0.007234):0.001325):0.000002,C.ZM.2002.ZM180M.KM050267:0.0206406204):0.001539):0.002957,((((((((C.ZA.1997.97ZA012.AF286227:0.0414955868,((((C.ZA.2003.03ZASK020B2.AY878064:0.0447629829,C.KE.2004.04KE344827V3.KT022362:0.0463166640):0.007291,C.ZA.2012.DEMC12ZA096.KP109517:0.0335741878):0.008742,(C.ZA.2003.03ZAPS024MB1.DQ396367:0.0390212387,((C.ZA.2009.DEMC09ZA008.JX140667:0.0240430584,((C.MW.2007.C.703010131.S.0dps.gp1.JX973549:0.0327595073,C.MW.2008.CH427.PL.011608.A2.1.KY112197:0.0434547728):0.008987,C.ZA.2014.DEMC14ZA180.MN703148:0.0384361236):0.003367):0.010107,(C.ZA.2017.CAP217-B-W1.MN097584:0.0431989433,C.MW.2016.1-0550-1.MT781771:0.0643450673):0.007213):0.003666):0.003361):0.002320,((C.ZA.1999.99ZALT4.EU293444:0.0299970397,C.ZA.2013.DEMC13ZA149.KU749416:0.0216831277):0.009331,(C.MW.2016.1-0427-8.MT781726:0.0402187434,C.MW.2016.1-0484-3.MT781746:0.0438534018):0.005232):0.003539):0.002286):0.004572,C.ZA.2007.BP00008_LH01.JN687629:0.0558163487):0.001090,C.ES.2006.X1936.EU786673:0.0419118607):0.003501,(((C.ZA.1999.99ZACM9.AF411967:0.0183896443,(C.ZA.2008.503_00885_10.KT183056:0.0309426283,C.ZA.2007.503_02182_A4.KT183089:0.0329874619):0.009182):0.001537,((C.TZ.2001.BD22_11.AY253321:0.0268229931,C.ZA.2007.BP00002_LH01.JN687618:0.0344339450):0.002775,(C.ZM.2006.ZM1587F.KM050178:0.0357072757,((C.ZM.2009.ZM331M.KM050633:0.0255387588,C.ZA.2016.CAP302-B-W11.MN097661:0.0506682402):0.009424,C.ZM.2005.ZM410F.KM050667:0.0370100567):0.001483):0.005417):0.003875):0.002469,((((((((C.BW.1998.98BWMO18D5.AF443080:0.0361661347,C.MW.2017.1-1133-3.MT781902:0.0560552291):0.005741,((C.ZA.1998.98ZA445.AY158533:0.0222265175,C.ZA.2005.CAP239_5w_F1.GQ999991:0.0416493811):0.001578,((C.ZA.2004.04ZASK136B1.DQ011177:0.0377299040,(C.ZA.2003.03ZAPS073MB1.DQ275649:0.0316087040,C.ZA.2003.04ZAPS194MB1.DQ275650:0.0278346872):0.006620):0.010334,C.ZA.2003.03ZAPS026MB1.DQ369985:0.0454269775):0.003843):0.004771):0.003475,(C.ZA.1998.TV012.AY162225:0.0273279048,(C.ZA.2003.03ZASK113B1.DQ351237:0.0274963858,C.ZA.2003.03ZAPS131MB1.DQ396380:0.0350576340):0.010056):0.002122):0.002703,(((C.ZA.2003.03ZASK098B1.AY878061:0.0370188799,C.ZA.2004.04ZASK031B2.AY901974:0.0381775650):0.008991,C.ZA.2013.DEMC13ZA152.KU749417:0.0462897630):0.004720,(C.MW.2007.702010141_CH141.w12.KC156212:0.0309457689,C.ZA.2014.DEMC14ZA177.MN703146:0.0469689270):0.006678):0.007196):0.000002,C.TZ.2001.A301.AY253312:0.0409553189):0.002175,(C.ZA.2007.503_11441_B1.KT183271:0.0332577689,C.ZM.2007.ZM1047M_24Aug2007_SC_1_N.MT194282:0.0307333360):0.009310):0.001622,C.MW.1993.93MW_965.AY713413:0.0295007184):0.000159,(C.ZM.2006.ZM1044M.KM049958:0.0377236376,C.ZM.2003.ZM223M.KM050407:0.0288813713):0.014244):0.002299):0.004067):0.000002,(((C.BW.2000.00BW20872.AF443104:0.0262343225,C.ZA.2003.03ZAPS030MB1.DQ369996:0.0271305835):0.005068,((C.ZA.2003.03ZASK213B1.DQ093607:0.0381074753,C.ZA.2014.ZA011EP4D1.MN611466:0.0188694135):0.004264,C.ZA.2015.ZA015EP3A8.MN611467:0.0255631298):0.005064):0.005245,C.ZA.2008.BP00019_LH01.JN687647:0.0478949894):0.004923):0.001720,(C.ZA.2003.03ZASK224MB1.DQ275664:0.0285170773,C.MW.2009.DEMC09MW009.KP109526:0.0537687869):0.002198):0.001441,C.ZA.2003.03ZAPS051MB1.DQ396385:0.0312578919):0.005454,((C.BW.2000.00BW076820.AF443089:0.0360478961,(C.ZA.2004.04ZASK202B1.DQ011180:0.0334644364,C.ZA.2007.CH236_TF.MN202472:0.0346716030):0.005991):0.004039,(((C.ZA.2003.03ZASK094B1.AY878070:0.0268755734,C.TZ.2011.30486v01_01.MW443187:0.0345398071):0.004455,C.ET.2008.ET164.KU319548:0.0491769640):0.002544,C.ZA.2004.04ZASK148B1.DQ093590:0.0344277714):0.002892):0.000600):0.001487):0.000003):0.000002,((((((((C.BW.1996.96BW0502.AF110967:0.0437407306,C.ZM.2006.ZM1591F.KM050179:0.0360317061):0.005197,C.BG.2009.V_09_009.MH746257:0.0376268953):0.001671,((C.ZM.2011.DEMC11ZM006.KF716467:0.0349760793,C.RW.2019.PSF_80M_Con.MZ642273:0.0698385787):0.009279,C.ZM.2006.ZM1166M.KM050041:0.0296230967):0.008560):0.001915,((C.ZM.2003.ZM226F.KM050410:0.0297931241,C.SE.2011.053SE.MF373156:0.0311467607):0.003165,C.ZM.2004.ZM264F.KM050515:0.0418612963):0.008366):0.001386,(((((((C.TZ.2001.BD9_11.AY253322:0.0378063919,(C.ZA.2004.04ZAPS195B1.DQ164118:0.0329275834,C.ZM.2004.ZM198M.KM050326:0.0309012479):0.005079):0.001274,((C.ZA.2003.03ZASK097B1.AY878060:0.0386937455,C.ZA.2003.03ZAPS044MB1.DQ396384:0.0230605296):0.001981,C.ZM.2006.ZM1600F.KM050182:0.0320833985):0.002734):0.001087,C.MW.2008.4419_502.KF527060:0.0345900906):0.004442,((C.ZA.2005.CAP85_5w_F1.GQ999979:0.0457793690,C.ZM.2006.ZM1691F.KM050227:0.0289707038):0.004603,((C.ZM.2006.ZM1239F.KM050084:0.0386653555,C.ZM.2005.ZM208M.KM050365:0.0354372143):0.001811,C.MW.2009.DEMC09MW007.KP109524:0.0350790947):0.003339):0.005540):0.000003,(C.ZA.2004.04ZAPS214B1.DQ093588:0.0391959374,C.ZA.2003.03ZAPS066MB2.DQ396375:0.0236759259):0.010974):0.001259,(C.ZM.2003.ZM179M.KM050265:0.0249603414,C.ET.2008.ET165.KU319549:0.0473896506):0.000808):0.002145,((C.ZA.2004.04ZASK147B1.DQ164114:0.0367586724,C.MW.2009.CH1064.PL.080409.A2.01.KY111987:0.0300515270):0.006319,C.ZA.2003.03ZAPS057MB2.DQ369989:0.0237828810):0.005868):0.000003):0.001585,((((((C.TZ.1998.98TZ017.AF286235:0.0311378746,C.TZ.1997.97TZ04.AF361874:0.0323674589):0.007141,C.TZ.2005.CO0053V5.KX907338:0.0356055192):0.001000,C.TZ.2001.BD16_10.AY253320:0.0358606313):0.006480,((C.BW.2000.00BW5031_1.AF443115:0.0544959686,C.ZA.2004.SK140B1.AY901973:0.0344262944):0.000002,(C.ZM.2011.ZM4473M.KM050767:0.0222331633,C.BW.2015.074-P-201-1-4_w0_30.MK457794:0.0537211298):0.004844):0.002758):0.001204,(C.ZA.2004.SK144B1.AY703911:0.0567384714,((C.YE.2002.02YE511.AY795906:0.0237212725,(C.SE.2007.SE600122.KP411832:0.0438357736,C.ET.2008.ET108.KU319530:0.0580037270):0.006998):0.006610,((C.MW.2008.702010293_CH293.w8a.KC156216:0.0338860378,C.MW.2017.1-0918-0.MT781859:0.0549649003):0.007244,((C.MW.2008.DEMC08MW004.KP109522:0.0412556946,C.MW.2016.1-0526-9.MT781762:0.0352892157):0.006730,C.TZ.2005.CO3426V5.KX907374:0.0432220322):0.007884):0.008076):0.005631):0.003140):0.002169,(C.BW.2000.00BW17732.AF443095:0.0230273658,C.MW.2009.DEMC09MW008.KP109525:0.0478609091):0.002252):0.001215):0.001227,(((C.BW.1996.96BW1210.AF110972:0.0390515627,((C.ZA.2000.1171MB.AY463232:0.0193439566,C.ZA.2003.03ZAPS113MB2.DQ396365:0.0314639654):0.004652,C.ZA.2004.04ZASK170B1.DQ093595:0.0362913206):0.006866):0.003004,C.ZA.2004.04ZAPS205B1.DQ093599:0.0322155921):0.003293,((C.BW.2000.00BW22767.AF443107:0.0251674921,C.SE.2011.062ZA.MF373165:0.0427518597):0.007413,C.ET.2008.ET159.KU319547:0.0463035769):0.007892):0.003227):0.001827,(C.ZM.2005.ZM1013F.KM049920:0.0326003622,C.ZM.2005.ZM1206M.KM050076:0.0211111290):0.004733):0.001580):0.001185,((((C.BW.1998.98BWMC14A3.AF443078:0.0446469048,C.IL.1999.99ET7.AY255824:0.0357562711):0.000003,((C.ZA.2003.03ZAPS104MB1.DQ369990:0.0380738004,((C.ZA.2005.CAP88_5w_F2.GQ999980:0.0349359175,(C.ZM.2006.ZM1057M.KM049966:0.0379313827,C.ZM.2004.ZM243F.KM050469:0.0265200964):0.006142):0.004313,C.ZM.2010.305156_4Jun10_NFLG_TF_Con.MT347681:0.0366678100):0.004320):0.000002,((C.ZA.2003.03ZAPS048MB1.DQ396364:0.0300196899,((((C.ZM.2005.ZM388F.KM050647:0.0540549486,(((C.SE.2008.SE600210.KP411833:0.0410621513,C.ET.2008.ET136.KU319539:0.0263778339):0.007528,(C.SE.2011.054ET.MF373157:0.0539975086,C.SE.2011.055ER.MF373158:0.0217496080):0.010254):0.004027,((C.ET.2008.ET135.KU319538:0.0544680910,C.ET.2008.ET148.KU319542:0.0253674863):0.006536,C.SE.2006.014ET.MF373135:0.0465770892):0.006628):0.004547):0.006989,C.ET.2008.ET115.KU319531:0.0502466212):0.003995,C.TZ.2005.CO3168V4.KX907366:0.0274392940):0.001401,C.TZ.2006.CO6022V7.KX907393:0.0509065985):0.001366):0.001327,((C.US.2011.17CB2_4D12.KF526207:0.0341484533,C.ET.1986.ETH2220.U46016:0.0537666401):0.004820,C.SE.2006.019KE.MF373139:0.0286069190):0.018200):0.001301):0.002514):0.001305,C.ZA.2003.03ZASK073B1.AY901970:0.0372466684):0.000003,(((C.ZA.1998.TV001.AY162223:0.0467080614,C.ZM.2005.ZM287M.KM050569:0.0395485371):0.004468,((C.ZA.2003.03ZAPS083MB1.DQ351229:0.0413068445,C.ZM.2006.ZM403F.KM050654:0.0414803427):0.005649,(C.DK.2001.CTL_015.EF514713:0.0345119193,(C.ZM.2005.ZM292M.KM050573:0.0479104212,C.SE.2007.SE600108.KP411830:0.0412450312):0.009589):0.004859):0.000343):0.005202,(C.ZA.2003.03ZAPS099MB1.DQ275655:0.0323975149,(C.SE.2010.041SE.MF373152:0.0456941469,C.SE.2010.043SE.MF373154:0.0328504898):0.011038):0.007475):0.001969):0.001239):0.001216,((((((((C.ZM.2002.02ZMBC.AB254149:0.0273444370,(C.TZ.2008.707010457.p1.JQ779148:0.0419238916,C.ZM.2003.ZM227M.KM050417:0.0421835473):0.001928):0.002134,(C.TZ.2005.CO3800V5.KX907385:0.0327435777,C.TZ.2003.CO6854V1.KX907426:0.0282545337):0.007496):0.004734,((C.ZM.2002.02ZMJC.AB254155:0.0330933624,C.ZM.2007.ZM326M.KM050625:0.0285812924):0.002456,(C.ZM.2007.ZM1511F.KM050151:0.0333382684,(C.ZM.2009.ZM3678M.KM050763:0.0425372654,C.ZM.2008.ZM1094F_04Jul2008_SC_10_N.MT194314:0.0316307066):0.008073):0.003656):0.002987):0.002864,C.TZ.2001.A125.AY253304:0.0242972611):0.003844,((C.ZM.1998.ZM131F.KM050095:0.0282754457,C.ZM.2006.ZM1515M.KM050155:0.0397047199):0.008346,C.TZ.2006.CO3278V6.KX907368:0.0448913647):0.000003):0.004197,((((C.TZ.2001.A260.AY253310:0.0282172270,C.ZA.2003.03ZASK066B1.AY901969:0.0289381400):0.006574,C.ZM.2003.ZM194M.KM050311:0.0332926415):0.003512,C.ZA.2007.503_10430_1.KT183252:0.0413450792):0.004886,(C.ZA.2004.04ZASK191B1.DQ369993:0.0600911963,C.MW.2007.703010085_CH085.w4a.KC156211:0.0398813693):0.006931):0.007179):0.002784,(((((C.IL.1998.98IS002.AF286233:0.0375782287,C.ET.2008.ET119.KU319532:0.0492750046):0.006772,((((C.IL.1999.99ET1.AY255823:0.0321703537,((C.ET.2008.ET154.KU319545:0.0517201695,C.GB.2013.13592_1_5.3.MF109389:0.0405138572):0.008036,C.SE.2014.096SE.MF373198:0.0471422283):0.004487):0.002582,((((C.SE.2006.SE600516.KP411839:0.0520247694,C.ET.2008.ET104.KU319528:0.0480693312):0.006460,((C.ET.2008.ET124.KU319534:0.0311269358,(((C.ET.2008.ET145.KU319540:0.0613815723,C.SE.2013.090ET.MF373192:0.0520239627):0.011624,C.SE.2006.013ET.MF373134:0.0370885400):0.001589,C.SE.2011.056IT.MF373159:0.0361316106):0.005233):0.002139,C.SE.2009.033ET.MF373146:0.0464204791):0.004394):0.000003,C.SE.2012.074SE.MF373177:0.0526499467):0.004644,((C.SE.2006.018SE.MF373138:0.0436364346,C.SE.2009.035ZA.MF373148:0.0462527193):0.010752,C.SE.2009.031ER.MF373145:0.0530291634):0.002068):0.003336):0.001603,(C.ET.2008.ET130.KU319537:0.0373467493,C.GB.2014.14727_1_49.3.MF109612:0.0449458990):0.006203):0.000002,(C.ET.2002.02ET_288.AY713417:0.0297307537,C.ET.2008.ET171.KU319551:0.0679089802):0.009455):0.003525):0.003157,(C.SE.2006.017BI.MF373137:0.0559242274,C.SE.2015.100ET.MF373202:0.0792014289):0.004370):0.003644,C.IL.1999.99ET14.AY255825:0.0264225149):0.005140,(C.MW.2007.703010200_CH200_TFa.KC156117:0.0411806642,(C.ET.2008.ET149.KU319543:0.0434224743,C.SE.2014.097SO.MF373199:0.0370724438):0.011969):0.004400):0.004671):0.002481,(((((((((((C.BW.1996.96BW17.AF110979:0.0332787607,C.ZA.2003.SK029B2.AY772691:0.0540882014):0.015088,C.BW.2000.00BW192113.AF443101:0.0342727928):0.006656,C.ZA.2003.03ZAPS079B1.DQ093592:0.0245989238):0.008990,(C.ZA.2004.04ZASK159B1.DQ011179:0.0288549797,C.ZA.2005.05ZASK244B1.DQ369992:0.0333570726):0.000098):0.003684,((C.ZA.2003.03ZASK026B2.DQ011165:0.0430914523,C.ZA.2005.CAP257_7w_F1.GQ999990:0.0567597094):0.003328,(C.ZA.2003.03ZAPS086MB1.DQ275654:0.0181311206,C.ZA.2004.04ZAPS198MB1.DQ445637:0.0349326705):0.000002):0.001379):0.002621,(C.ZA.2003.03ZASK005B2.DQ011175:0.0353094216,C.ZA.2009.503_02869_LH11.KT183108:0.0326449245):0.010091):0.000003,C.ZM.2003.ZM201M.KM050335:0.0377654371):0.001389,((C.ZA.1999.DU179.AY043174:0.0313792300,C.MW.2007.DEMC07MW001.KP109520:0.0422409266):0.004806,(((((((C.ZA.2000.1170MB.AY463225:0.0221110473,C.ZA.2002.02ZAPS001MB1.DQ275648:0.0366046014):0.002024,(((C.ZA.2004.04ZASK174B1.AY901980:0.0225973021,C.ZA.2003.03ZAPS136MB1.DQ351231:0.0348115284):0.005086,(C.ZA.2004.04ZASK132B1.DQ093594:0.0369841159,C.ZA.2008.503_05780_1.KT183150:0.0303343790):0.002277):0.003206,(C.ZA.2003.03ZASK226B1.DQ164108:0.0147569373,C.ZA.2003.04ZAPS016MB1.DQ275644:0.0437734374):0.005038):0.001582):0.000258,(C.ZA.2004.04ZAPS160B1.DQ164107:0.0255556190,(C.ZA.2003.03ZAPS055MB1.DQ396373:0.0210794565,C.ZA.2008.503_15383_LH1.KT183317:0.0400106904):0.004338):0.003029):0.004851,((((C.ZA.2000.C_ZA_J112MA.AY585265:0.0364522127,C.ZA.2003.03ZAPS125MB1.DQ396390:0.0383779969):0.005506,C.ZA.2002.02ZAPS008MB1.DQ275647:0.0258488238):0.000005,((C.ZA.2003.03ZASK036B1.AY901966:0.0253458208,C.ZA.2003.03ZASK107B1.DQ056410:0.0396841304):0.005498,((C.ZA.2003.04ZASK082B1.AY901972:0.0225497878,C.ZA.2004.04ZASK169B1.DQ396381:0.0412392860):0.005297,C.ZA.2004.04ZAPS189B1.DQ164117:0.0355215445):0.000447):0.001787):0.002469,(C.ZA.2005.05ZASK245B1.DQ369982:0.0374533161,C.ZA.2003.03ZAPS116MB1.DQ445635:0.0365729800):0.003566):0.004800):0.000002,(C.ZA.2007.BP00010_LH02.JN687640:0.0304016749,C.ZA.2007.CH107_TF.MN202471:0.0403647935):0.006640):0.002541,C.ZA.2003.03ZAPS103MB2.DQ275656:0.0449172685):0.001296,(C.ZA.2001.2134MB.AY463237:0.0226448025,C.ZA.2009.503_01244_10.KT183068:0.0322132851):0.001848):0.001324):0.002408):0.001223,(((C.ZA.2004.04ZAPS193B1.DQ164109:0.0312209255,C.ZA.2013.HIV1_FR006_D1_CVL-1.MH933704:0.0575382382):0.006705,(C.ZM.2004.ZM199M.KM050329:0.0234008835,C.ZM.2004.ZM216M.KM050381:0.0429455800):0.004647):0.003078,(C.ZA.2003.03ZAPS095MB1.DQ275652:0.0237237857,C.ZA.2013.HIV1_FR004_D11_CVL-1.MH933705:0.0561099314):0.004276):0.001283):0.003973,C.ZM.2011.DEMC11ZM003.KP109494:0.0562462016):0.000928,((C.TZ.2005.CO6106V5.KX907398:0.0381266043,C.TZ.2003.CO6838V1.KX907424:0.0124778089):0.003724,(C.TZ.2005.CO6785V5.KX907420:0.0274192300,C.TZ.2006.CO6847V7.KX907425:0.0127770449):0.012039):0.010866):0.002352):0.001166):0.000002,(((((C.ZM.2002.02ZM112.AB254143:0.0285873144,C.ZM.2007.ZMN133M_16Aug2007_SC_10_N.MT195493:0.0386165144):0.006859,C.MW.2016.1-0356-4.MT781698:0.0309895015):0.006300,((C.BW.1998.98BWMO37D5.AF443082:0.0327513192,C.NG.2010.10NG020523.KX389612:0.0432117433):0.009710,C.ZM.2010.ZM4248M.KM050765:0.0487834216):0.002251):0.000002,(((((C.TZ.2001.BD39_8.AY253313:0.0185222192,C.ZM.2005.ZM312F.KM050589:0.0577409198):0.006522,(((C.TZ.2002.CO3305.AY734558:0.0286885600,(C.ZM.2006.ZM1489M.KM050133:0.0384375112,C.ZM.2003.ZM190F.KM050300:0.0292654027):0.006574):0.002682,C.SE.2003.004ZM.MF373126:0.0225316008):0.002036,C.BW.2000.DEMC00BW014.KY658706:0.0486452871):0.006377):0.003892,C.NG.2008.Read5_HIV_C.KX228821:0.0597385552):0.001603,(C.ZM.2011.DEMC11ZM005.KP109495:0.0342586076,C.ZA.2008.503_11070_A10.KT183258:0.0357909421):0.005455):0.004480,(C.ZA.2004.04ZASK135B1.DQ011166:0.0426907833,C.ZA.2015.Pt3.1_S1051.MK643537:0.0725484181):0.007167):0.004415):0.004804,(((((C.ZA.2000.1134MB.AY463217:0.0423895936,C.ZA.2000.1210MB.AY463221:0.0213045595):0.004691,((C.ZA.2000.1192M3M.AY463219:0.0314887572,C.ZA.2008.503_11474_32.KT183274:0.0657602569):0.004906,C.ZA.2003.03ZASK084B1.AY901981:0.0594363854):0.003424):0.001163,(((C.ZA.2003.03ZASK092B1.AY878057:0.0418581819,C.ZA.2003.03ZAPS027MB1.DQ351223:0.0347441593):0.002318,(C.ZA.2003.03ZAPS140MB1.DQ369981:0.0413573521,C.ZA.2005.CAP248_9w.GQ999987:0.0484968664):0.009859):0.002959,C.ZA.2004.04ZASK200B1.DQ396383:0.0274857658):0.009426):0.001482,(C.ZA.2005.CAP206_8w_F1.GQ999982:0.0414460255,C.TZ.2006.CO3969V6.KX907391:0.0557806615):0.008261):0.003676,((C.ZA.2003.03ZAPS052MB1.DQ369987:0.0312346869,(C.ZA.2008.BP00018_LH01.JN687646:0.0558056251,(C.ZA.2008.BP00028_LH01.JN687650:0.0320611835,C.ZM.2008.305136_23Jul08_NFLG_TF_Con.MT347680:0.0365792761):0.004918):0.006051):0.003010,(C.ZM.2005.ZM283F.KM050565:0.0220895820,C.ZM.2009.ZM3618M.KM050761:0.0351745456):0.001305):0.002550):0.001179):0.001398):0.002403,(((((C.BW.1996.96BW15B03.AF110973:0.0156940609,C.BW.2000.00BW20361.AF443102:0.0236978265):0.007987,C.ZA.2004.04ZASK173B1.DQ093604:0.0346799247):0.008664,(C.ZA.2003.03ZAPS050MB1.DQ369980:0.0504918327,C.ZA.2003.03ZAPS143MB1.DQ396391:0.0249880928):0.003338):0.006059,(C.CY.2006.CY176.FJ388952:0.0410046071,(C.ZM.2007.ZM1023M.KM049928:0.0342707273,C.ZM.2005.ZM1079M.KM049991:0.0399366015):0.007369):0.006921):0.002735,(C.ZM.1996.96ZM651.AF286224:0.0382095022,((C.TZ.2001.A246.AY253308:0.0231165529,(((C.ZA.2004.CAP61_8w_F3.GQ999975:0.0102537113,C.ZA.2017.CAP287-W13.MN097648:0.0202681269):0.017574,C.ZA.2010.DEMC10ZA001.JX140669:0.0331951142):0.009855,C.TZ.2003.CO0921V2.KX907356:0.0316587054):0.001778):0.005993,C.MW.2016.1-0411-9.MT781718:0.0350225060):0.006482):0.001535):0.001507):0.000002,(C.ZA.1998.98ZA528.AY158535:0.0278037504,((((((C.ZM.2006.ZM1076M.KM049983:0.0497488025,C.ZM.2006.ZM1573F.KM050168:0.0369880993):0.006716,C.ZM.2005.ZM288M.KM050571:0.0487122432):0.006502,(C.ZM.2005.ZM1143M.KM050024:0.0483622814,C.SE.2004.006CD.MF373128:0.0521991600):0.006330):0.000469,C.ZA.2007.503_02660_1.KT183094:0.0452932919):0.003569,C.TZ.2004.CO6812V3.KX907422:0.0201387190):0.001972,C.ZM.2006.ZM1483F.KM050131:0.0387864354):0.011966):0.001478):0.001753,((C.ZA.2003.SK040B1.AY703908:0.0221014904,C.ZA.2003.03ZASK118B1.DQ011169:0.0173484243):0.044308,(C.ZA.2004.04ZASK139B1.AY878072:0.0379552116,C.ZA.2003.03ZASK011B2.AY901965:0.0262833638):0.003625):0.002278):0.003613,(((((C.ZA.2003.03ZASK058B2.AY901967:0.0289161485,C.ZA.2012.DEMC12ZA087.KP109516:0.0500055381):0.004077,((C.ZA.2003.03ZAPS112MB2.DQ396386:0.0557239909,C.ZM.2004.ZM232F.KM050438:0.0236679743):0.008041,C.TZ.2003.CO0984V2.KX907358:0.0369678395):0.003995):0.002789,((C.BW.2015.074-A-102-1-1_w0_18.MK457782:0.0383962261,C.BW.2015.074-C-311-1-5_w96_409.MK458173:0.0314790836):0.012882,(C.MW.2016.1-0461-5.MT781739:0.0227523173,C.MW.2016.1-0468-9.MT781743:0.0403633524):0.006892):0.003425):0.001368,((((C.ZA.2005.CAP210_5w.GQ999983:0.0331482281,C.ZA.2009.503_13580_04.KT183289:0.0318749758):0.014633,((((C.BR.2007.BP00040_LH01.JN687655:0.0315012744,C.BR.2010.10BR_PE023.KT427736:0.0551348079):0.020345,C.ZM.2003.ZM236M.KM050442:0.0437030078):0.004127,(C.SE.2011.063BI.MF373166:0.0509879600,(C.SE.2013.085BI.MF373187:0.0437812907,C.RW.2008.R3137M_175072_1.MT942867:0.0552446408):0.007970):0.001382):0.002221,(C.TZ.2005.CO6647V5.KX907416:0.0304959334,(C.BR.2017.1HU-FURG-2017.MK041550:0.0645848066,C.RW.2005.R50M_175008_1.MT942712:0.0314734669):0.008273):0.001705):0.004652):0.000003,C.SE.2005.011BI.MF373132:0.0712521988):0.006605,(C.ZM.2004.ZM254F.KM050495:0.0432152309,C.ZM.2005.ZM786M.KM050744:0.0441110815):0.009282):0.002339):0.001425,C.MW.2009.DEMC09MW010.KP109527:0.0406785220):0.002484):0.001723,((C.ZA.2004.04ZASK217B1.DQ056417:0.0431120190,C.MW.2016.1-0354-8.MT781697:0.0533091855):0.010590,((C.ZM.2005.ZM1201F.KM050075:0.0358812774,C.TZ.2006.CO6139V7.KX907399:0.0450457434):0.004013,C.ZM.2003.ZM213F.KM050375:0.0295177236):0.002527):0.002497):0.000003,((((((((((C.BW.1996.96BW06H51.AF290027:0.0426853294,C.ZA.2003.03ZAPS105MB2.DQ445632:0.0364600645):0.003060,(C.ZA.2003.03ZASK233B1.DQ351234:0.0200375093,C.ZA.2007.C.705010162.e.wg2.JX974246:0.0172045703):0.022537):0.001515,((C.ZA.2004.SK134B1.AY703909:0.0355290485,(C.ZA.2003.03ZASK111B1.DQ056404:0.0225703146,C.MW.2016.1-0581-4.MT781782:0.0595917992):0.012881):0.005275,(C.ZA.2004.04ZASK164B1.DQ056405:0.0343348460,C.ZA.2004.04ZASK165B1.DQ396387:0.0144398144):0.005314):0.003256):0.001224,C.BW.2000.00BW1686.AF443093:0.0296187670):0.004547,C.ZM.2003.ZM242F.KM050463:0.0657649674):0.003809,((C.ZA.2005.CAP63_5w_F4.GQ999976:0.0354678513,C.UG.2012.J108092R15.MN650552:0.0430342095):0.005968,C.BW.2015.074-A-106-1-6_w0_307.MK458071:0.0522775318):0.004146):0.005714,(C.ZA.2002.02ZAPS005MB1.DQ351235:0.0515917939,C.MW.2017.1-1008-6.MT781877:0.0561932169):0.002551):0.001323,(C.ZM.2008.ZM2063M.KM050361:0.0460755661,(C.MW.2015.1-0006-4.MT781613:0.0624443739,(C.MW.2016.1-0301-7.MT781686:0.0636699144,C.MW.2016.1-0460-6.MT781738:0.0512057190):0.007664):0.016052):0.004344):0.001380,((C.ZA.2008.705010185_CH185.mo6.KC156116:0.0330063818,((C.ZM.2003.ZM257F.KM050501:0.0393385425,C.BW.2015.074-A-110-1-4_w0_204.MK457968:0.0554095198):0.005546,C.MW.2008.CH455.PL.012908.A2.1.KY112251:0.0467101574):0.006096):0.002528,C.ZA.2008.503_03576_12.KT183128:0.0418218549):0.004128):0.000002,(C.IL.1999.99ET17.AY255826:0.0411452468,C.ZM.2003.ZM263F.KM050513:0.0310626209):0.005333):0.002730):0.001422,((((((C.ZM.2002.02ZM110.AB254142:0.0267227594,((C.ZM.2002.ZM186M.KM050292:0.0569617825,C.ZM.2006.ZM531F.KM050712:0.0371400994):0.009081,C.MW.2016.1-0334-4.MT781691:0.0608650496):0.006719):0.003964,C.ZM.2006.ZM1065F.KM049973:0.0377391164):0.005531,((((((((((((((C.ZM.2002.02ZM115.AB254148:0.0567728145,C.ZA.2014.HIV1_FR014_D7_plasma-1.MH933706:0.0379729974):0.000695,(C.SE.2012.075ZA.MF373178:0.0354193363,C.ZA.2014.DEMC14ZA176.MT222958:0.0435556228):0.008752):0.005544,C.MW.2008.703010269_CH269.w24.KC156215:0.0340784589):0.001732,(C.MW.2016.1-0368-4.MT781705:0.0535395744,C.MW.2016.1-0623-7.MT781794:0.0265837056):0.007834):0.007158,((C.TZ.2002.CO6130.AY734559:0.0396281941,C.ZA.2008.BP00014_LH01.JN687642:0.0317232464):0.010208,C.GB.2013.13592_1_24.3.MF109367:0.0524689519):0.006425):0.000549,((C.ZA.2003.03ZASK019B2.AY878063:0.0267574814,C.ZA.2004.04ZASK192B1.DQ396382:0.0312226477):0.006512,C.KE.2005.05KE369195V4.KT022371:0.0538315716):0.005609):0.001241,(((C.TZ.2002.CO328.AY734551:0.0357798585,(C.ZM.2008.ZM1123M.KM050010:0.0322945753,C.ZM.2005.ZM464M.KM050685:0.0260032787):0.009841):0.004637,(C.ZA.2003.03ZASK117B1.DQ056408:0.0435591707,C.ZA.2007.BP00009_SUP_LH01.JN687639:0.0214131807):0.005898):0.002863,C.ZM.2009.DEMC09ZM004.KF716466:0.0393474239):0.002835):0.001232,C.MW.2016.1-0514-1.MT781757:0.0466422623):0.000002,((((C.ZA.2005.05ZASK243B1.DQ396372:0.0395673752,C.ZM.2002.ZM238M.KM050448:0.0345856005):0.007838,C.GB.2014.13659_1_46.3.MF109435:0.0510320429):0.001079,C.ZA.2003.03ZAPS056MB1.DQ396374:0.0309900834):0.005946,((((C.SE.2007.SE600119.KP411831:0.0356698836,C.ET.2008.ET126.KU319535:0.0461614725):0.012921,(C.BW.2015.074-C-301-1-3_w126_493.MK458257:0.0522840714,C.MW.2016.1-0837-9.MT781840:0.0384170984):0.007871):0.002555,((C.SE.2012.067SE.MF373170:0.0127787003,C.SE.2012.068SE.MF373171:0.0147109606):0.035168,C.MW.2017.1-1233-1.MT781922:0.0300393468):0.008031):0.000436,C.TZ.2005.CO3672V4.KX907382:0.0422836104):0.003370):0.001183):0.001194,(C.ZA.2004.04ZASK154B1.AY878071:0.0311297108,(C.ET.2008.ET122.KU319533:0.0381619989,C.SE.2011.061SO.MF373164:0.0362489416):0.013872):0.001470):0.002228,(((((((((C.BW.1996.96BW0402.AF110962:0.0217942840,C.ZA.2003.503_14197_T1.KT183301:0.0453348640):0.008650,C.ZA.2003.03ZASK232B1.DQ093589:0.0496702973):0.004062,(C.TZ.2001.A93.AY253303:0.0284016256,C.ZM.2002.ZM235F.KM050440:0.0610494069):0.006331):0.010200,C.ZM.2005.ZM277F.KM050554:0.0398223492):0.003400,C.ZA.2007.C.704010042.S.0dps.fl.JX974245:0.0412221508):0.004779,((C.BW.1999.99BWMC168.AF443087:0.0537100060,C.ZA.2007.503_13503_A5.KT183279:0.0357937147):0.005810,(C.ZA.1999.99ZATM10.AY228556:0.0206843839,C.ZA.2001.01ZATM45.AY228557:0.0358616519):0.016549):0.003407):0.000003,((C.ZA.2003.03ZAPS049MB1.DQ369986:0.0429827969,C.ZM.2004.ZM273F.KM050540:0.0402982791):0.006565,((C.ZM.2005.ZM1027F.KM049945:0.0310119376,C.MW.2016.1-0650-8.MT781800:0.0755499238):0.007346,C.ZM.2005.ZM1317M.KM050097:0.0399930736):0.000994):0.001299):0.001402,((C.MW.2009.703010256.gp1.JQ779098:0.0367393750,C.ZM.2003.ZM210F.KM050373:0.0287349081):0.004250,C.ZM.2005.ZM361M.KM050639:0.0462186315):0.001086):0.003374,(((((C.BW.1998.98BWMO36A5.AF443081:0.0381950019,C.ZA.2005.CAP244_8w_F1.GQ999986:0.0634531339):0.002267,(C.BW.2000.00BW16162.AF443092:0.0301397418,C.MW.2017.1-1148-4.MT781905:0.0427036415):0.003231):0.001240,((((C.ZA.2003.03ZAPS097MB1.DQ351230:0.0369825386,C.ZM.2002.ZM185F.KM050286:0.0440031367):0.003751,C.ZM.2009.ZM3576F.KM050759:0.0253025177):0.003725,C.MW.2007.703010167_CH167.w8.KC156213:0.0334808525):0.002365,C.ZM.2005.ZM279M.KM050558:0.0353804989):0.001448):0.005056,(((((C.ZA.1999.DU422.AY043175:0.0275217597,C.ZA.2003.03ZAPS124MB1.DQ369976:0.0408039657):0.000849,((((((C.ZA.1997.97ZA003.AY118165:0.0396376892,C.ZA.2004.04ZASK155B1.AY901978:0.0232634904):0.004001,(C.ZA.2004.04ZAPS165MB1.DQ351221:0.0246455763,C.ZA.2008.BP00012_LH01.JN687641:0.0405374578):0.005455):0.003703,(C.ZA.2003.SK116B1.AY772696:0.0235944579,(C.ZA.2003.03ZASK120B1.DQ011176:0.0377876594,C.ZA.2004.04ZAPS177MB1.DQ396394:0.0266813487):0.001533):0.002815):0.001326,((((C.ZA.2000.1228MB.AY463222:0.0184309366,C.ZA.2005.CAP45_5w_F1.GQ999974:0.0334890355):0.005346,C.ZA.2003.03ZAPS126MB1.DQ275657:0.0414259181):0.002314,((((((((C.ZA.2001.J54Ma.AY463223:0.0376637785,C.ZA.2005.05ZASK246B1.DQ369983:0.0233997576):0.005930,C.ZA.2003.03ZAPS077B1.DQ093591:0.0365881285):0.004411,C.ZA.2008.BP00016_LH01.JN687643:0.0348517729):0.003670,C.ZA.2004.04ZAPS161B1.DQ164115:0.0532352278):0.005086,C.ZA.2004.04ZAPS172MB1.DQ275659:0.0309603032):0.002127,(C.ZA.2004.04ZASK178B1.DQ093587:0.0349100871,C.ZA.2003.03ZAPS042MB1.DQ369977:0.0232388332):0.007741):0.003557,(C.ZA.2004.04ZASK183B1.AY878055:0.0307256296,C.ZA.2003.03ZAPS152MB1.DQ396399:0.0437302662):0.000815):0.005363,(C.ZA.2004.04ZASK190B1.DQ056409:0.0309707442,C.ZA.2003.03ZAPS043MB1.DQ351227:0.0268416529):0.010733):0.002396):0.001367,((C.ZA.2000.J38MA.AY463228:0.0213593273,C.ZA.2008.BP00034_LH01.JN687653:0.0336391935):0.005124,(C.ZA.2000.1168MB.AY463231:0.0300463393,C.ZA.2004.04ZASK151B1.AY901977:0.0202042596):0.001300):0.003940):0.003433):0.001460,(((((C.ZA.2004.04ZASK208B1.DQ056406:0.0191494515,C.ZA.2003.03ZASK067B1.DQ275642:0.0303648678):0.006578,(C.ZA.2003.03ZAPS155MB1.DQ396371:0.0263265386,C.ZA.2017.CAP288-B-W3.MN097654:0.0181922935):0.007134):0.000002,C.ZA.1999.99ZALT39.EU293447:0.0371755889):0.003546,C.ZA.2003.03ZAPS123MB1.DQ396369:0.0346786443):0.002736,C.ZA.2003.03ZAPS071MB1.DQ396376:0.0297727134):0.001698):0.002049,((((C.ZA.2000.1157M3M.AY585266:0.0378074503,C.ZA.2005.CAP256_6w.GQ999989:0.0473575153):0.004399,(C.ZA.2003.03ZASK215M6W.DQ275661:0.0314678823,C.ZA.2007.705010198_CH198_TF.KC156130:0.0442484891):0.009198):0.002176,C.ZA.2003.SK023B2.AY772690:0.0383724684):0.002809,C.ZA.2003.03ZAPS128MB1.DQ275643:0.0285751537):0.001803):0.002709):0.001343,(((((C.ZA.2000.1217MB.AY463226:0.0362619754,C.ZA.2008.503_07001_A1.KT183188:0.0195968826):0.007072,((C.ZA.2002.02ZAPS015MB1.DQ369995:0.0464608653,C.ZA.2003.03ZAPS151MB1.DQ396392:0.0357207898):0.002285,C.ZA.1999.ZA8119636.KU168308:0.0156876481):0.002489):0.000003,((C.ZA.2004.04ZASK180B1.AY878059:0.0159504997,((C.ZA.2004.04ZASK161B1.DQ011170:0.0266608213,C.ZA.2009.DEMC09ZA009.JX140668:0.0255999199):0.003750,(C.ZA.2003.03ZAPS020MB1.DQ275653:0.0262299445,C.ZA.2014.Pt2.1_S1068.MK643550:0.0331321456):0.004053):0.002888):0.001221,(C.ZA.2003.03ZAPS074MB2.DQ351228:0.0353658031,C.ZA.2003.03ZAPS118MB1.DQ396368:0.0116513985):0.003413):0.002816):0.001133,C.ZA.2003.SK041B1.AY772693:0.0370995566):0.003579,(((C.ZA.2000.1165MB.AY463230:0.0374121679,C.ZA.2003.SK033B2.AY772692:0.0233407511):0.005639,C.ZA.2003.03ZAPS133MB1.DQ275646:0.0322336534):0.002527,(C.ZA.2003.SK112B1.AY772695:0.0364480142,(C.ZA.2003.03ZASK078B1.AY901971:0.0133902789,C.ZA.2003.03ZASK103B1.DQ164106:0.0169134353):0.015721):0.004217):0.004288):0.000003):0.004874,(C.ZA.2003.03ZASK211B1.DQ093601:0.0340864323,C.ZA.2008.503_07464_A5.KT183201:0.0482908858):0.006530):0.001043,((C.ZA.2004.04ZASK160B1.DQ011173:0.0299735674,(C.ZA.2004.04ZAPS199B1.DQ164110:0.0309710947,C.ZA.2004.04ZAPS197MB1.DQ369997:0.0354949063):0.001970):0.003973,C.ZA.2004.04ZASK131B1.DQ056412:0.0369119730):0.001291):0.005403):0.003937,(C.TZ.2001.A388.AY253317:0.0308176895,C.MW.2017.1-0954-9.MT781869:0.0519143153):0.007633):0.001187):0.000003):0.002252,(C.ZM.2004.ZM195M.KM050317:0.0420314727,((C.TZ.2005.CO3637V5.KX907380:0.0424724730,(C.ZA.2014.DEMC14ZA179.MN703147:0.0408626997,C.ZM.2009.ZM2006M_13May2009_SC_10_N.MT195145:0.0344377619):0.006317):0.006342,C.ZA.2016.CAP188-B-W31.MN097551:0.0553424331):0.001784):0.003063):0.001218,(C.ZA.2003.03ZASK076B1.AY901975:0.0358087876,C.ZA.2016.CAP336-B-W10.MN097680:0.0453483883):0.012618):0.002563,(((C.ZA.1999.99ZALT45.EU293449:0.0347760613,C.MW.2016.1-0373-5.MT781707:0.0379796586):0.007806,C.ZM.2005.ZM468M.KM050686:0.0281205066):0.004480,(((C.MW.2016.1-0224-9.MT781666:0.0417560681,C.MW.2016.1-0788-5.MT781831:0.0512062277):0.004621,C.MW.2017.1-1124-8.MT781901:0.0499491027):0.008264,C.MW.2017.1-0868-3.MT781847:0.0728853938):0.009058):0.004746):0.001295):0.002358,(((((((((C.IN.1998.98IN022.AF286232:0.0243618505,C.NP.2015.NP20.MK493077:0.0326308899):0.003462,(C.NP.2011.11NP014.KU341723:0.0289183451,C.NP.2011.11NP016.KU341724:0.0345713503):0.009296):0.001248,(((((C.CN.2006.06YNLC028sg.KC898980:0.0148866499,C.CN.2009.09YNLX090sg.KC898995:0.0161721317):0.003908,(C.CN.2009.DH21.KF250403:0.0196300215,C.CN.2009.DH22.KF250404:0.0231633185):0.006959):0.001273,C.CN.2007.07CNYN336.KF835522:0.0151037736):0.004269,C.CN.2009.09YNLX133sg.KC898996:0.0342007804):0.003875,C.CN.2007.07CNYN328.KF835515:0.0304189583):0.008166):0.002233,C.IN.2014.NIRT004.KX069222:0.0431164814):0.004247,C.IN.2015.NIRT002.KX069220:0.0637408951):0.007013,((((C.ZA.1998.TV002.AY162224:0.0301679182,C.ZM.2003.ZM241M.KM050461:0.0340804841):0.009564,(C.ZM.2005.ZM280F.KM050560:0.0384858710,C.TZ.2006.CO3440V7.KX907375:0.0267503363):0.004180):0.005631,C.MW.2016.1-0269-8.MT781676:0.0741573100):0.002843,(C.ZM.2003.ZM247F_flA1.FJ496195:0.0406348047,C.ZM.2007.ZM1008F.KM049911:0.0333262596):0.005062):0.000002):0.001275,(C.BW.1996.96BWM032.AF443075:0.0475336750,(C.BW.2000.00BW2127214.AF443105:0.0276238699,C.BW.2000.00BW38193.AF443108:0.0515255495):0.018563):0.002220):0.001223,C.ZM.2003.ZM193F.KM050305:0.0486533892):0.002368,(((C.KE.2000.KER2010.AF457054:0.0342259249,C.ZA.2014.DEMC14ZA175.MN703145:0.0657381059):0.009426,C.ZM.2006.ZM1124F.KM050012:0.0477130926):0.001660,((((C.ZA.2000.C_ZA_1184MB.AY585267:0.0427908242,C.ZM.2006.ZM1662M.KM050209:0.0386598422):0.004724,C.ZM.2007.ZM1413M.KM050107:0.0543244868):0.003097,(((C.ZA.2008.705010534.p39.JQ779206:0.0405890682,((C.ZM.2003.ZM258M.KM050502:0.0356826188,(C.TZ.2006.CO0694V7.KX907349:0.0351567738,C.MW.2016.1-0219-3.MT781664:0.0493558672):0.002617):0.002925,(C.SE.2014.095CD.MF373197:0.0436677903,C.ZM.2010.235234_10Mar10_NFLG_TF_Con.MT347679:0.0342590325):0.010335):0.005999):0.004312,(((((C.ZM.2003.ZM228M.KM050423:0.0510365530,C.ZA.2014.DEMC14ZA181.MN703149:0.0515102134):0.005967,(C.MW.2016.1-0412-4.MT781719:0.0425521342,C.MW.2017.1-1299-9.MT781947:0.0831544472):0.010726):0.001642,C.ZA.2008.503_01918_A10.KT183078:0.0500102844):0.004955,C.ZM.2004.ZM276F.KM050548:0.0469292303):0.001420,(((C.MW.2015.1-0019-1.MT781616:0.0500093943,C.MW.2016.1-0140-0.MT781651:0.0568696173):0.009102,C.MW.2016.1-0573-9.MT781780:0.0846059558):0.003046,(((C.MW.2015.1-0044-3.MT781625:0.0442390943,C.MW.2016.1-0768-2.MT781826:0.0712236736):0.007374,(C.MW.2015.1-0061-4.MT781630:0.0479768299,C.MW.2016.1-0807-0.MT781834:0.0642440843):0.013743):0.006673,((C.MW.2016.1-0266-3.MT781675:0.0634069569,C.MW.2017.1-1058-5.MT781884:0.0621167870):0.004220,((((C.MW.2016.1-0422-1.MT781723:0.0503391648,C.MW.2017.1-0946-4.MT781866:0.0535045012):0.009627,(C.MW.2016.1-0746-7.MT781818:0.0746573297,(C.MW.2017.1-0896-6.MT781854:0.0558092672,C.MW.2017.1-1072-0.MT781888:0.0657574578):0.006969):0.007135):0.001898,(C.MW.2016.1-0721-1.MT781810:0.0495342034,C.MW.2016.1-0806-1.MT781833:0.0472847614):0.013646):0.003490,((C.MW.2016.1-0441-4.MT781733:0.0463984418,C.MW.2017.1-0947-5.MT781867:0.0431109719):0.014945,C.MW.2017.1-0910-9.MT781857:0.0714685168):0.004099):0.004898):0.001997):0.002118):0.002565):0.004835):0.005413,C.ZM.2007.ZM480M.KM050692:0.0345952136):0.002554):0.002712,(C.ZM.2006.ZM1165M.KM050033:0.0222796108,(C.ZA.2014.ZA006EP1C7.MN611462:0.0298846427,C.MW.2017.1-0914-5.MT781858:0.0796911932):0.013278):0.004811):0.001180):0.001216):0.000002):0.001171,((((C.BW.1999.99BW4745.AF443085:0.0169191628,C.ZM.2006.ZM1626M.KM050192:0.0481368742):0.005545,C.MW.2017.1-1241-5.MT781928:0.0434794958):0.002871,(((C.ZA.2004.04ZASK127B1.DQ011172:0.0265162990,(C.ZA.2004.04ZASK184B1.DQ056418:0.0450080322,C.PK.2014.DEMC14PK009.KU749412:0.0441498209):0.008595):0.007648,(C.ZA.1999.99ZALT42.EU293448:0.0313854384,C.MW.2016.1-0607-2.MT781790:0.0528403330):0.005127):0.005459,(((C.ZA.2003.03ZASK212B1.DQ093596:0.0319968503,C.ZA.2015.Pt1.1_S1052.MK643538:0.0454629022):0.011630,C.TH.2014.2549734P000FL_Si.MG989567:0.0461199822):0.010177,(C.ZA.2007.503_07352_C1.KT183196:0.0564020611,C.NP.2015.NP36.MK493079:0.0661633322):0.002376):0.002834):0.003691):0.005286,(((((C.ZA.2004.04ZASK234B1.DQ093605:0.0332018803,C.BW.2015.074-A-109-1-1_w0_276.MK458040:0.0675574607):0.005380,(C.TZ.2010.30190v01_01.MN791903:0.0397295118,C.MW.2016.1-0138-3.MT781650:0.0571718239):0.003999):0.002161,(C.DE.2010.622166.KT124786:0.0545387323,(C.MW.2016.1-0176-3.MT781656:0.0465150894,C.MW.2016.1-0362-2.MT781702:0.0343355350):0.005724):0.005887):0.005284,(C.SE.2005.010BI.MF373131:0.0538385729,C.MW.2016.1-0243-8.MT781670:0.0607355936):0.003379):0.003762,C.MW.2017.1-0878-9.MT781850:0.0678219571):0.002362):0.000002):0.001173,((((((C.ZM.1989.ZAM18.AB485645:0.0275478401,C.ZM.2006.ZM1024F.KM049936:0.0273521368):0.001438,(C.ZA.2004.04ZAPS157MB1.DQ351232:0.0285335583,C.ZA.2005.05ZAPSK240B1.DQ369991:0.0372708921):0.005692):0.005077,(C.MW.2009.DEMC09MW006.KP109523:0.0367345072,C.MW.2016.1-0492-5.MT781749:0.0491704435):0.020306):0.001277,(C.US.1998.98US_MSC3018.AY444800:0.0380988334,(C.ZM.2005.ZM299F.KM050579:0.0401955531,C.TZ.2004.CO6631V3.KX907413:0.0431200623):0.008704):0.004581):0.001715,((((C.ZA.1997.97ZA009.AY118166:0.0297249702,C.CY.2006.CY166.FJ388948:0.0462566285):0.011769,C.ZM.2005.ZM310F.KM050581:0.0514252666):0.000002,C.SE.2012.066SE.MF373169:0.0396600540):0.006182,((C.CY.2005.CY069.FJ388913:0.0484310648,C.US.2014.M0118v1d14-5M04-C5.KT982201:0.0512735597):0.000002,(C.ZM.2003.ZM205F.KM050353:0.0273939517,(C.TZ.2004.CO6033V4.KX907394:0.0185142650,C.TZ.2004.CO6040V4.KX907395:0.0131842014):0.044056):0.005885):0.001438):0.003614):0.000002,C.TZ.2003.CO0077V1.KX907339:0.0358192997):0.001506):0.002304):0.001534,((C.ZA.2003.03ZAPS059MB2.DQ445634:0.0365408786,C.ZM.2008.ZM1781M.KM050255:0.0343827781):0.003649,C.ZA.2007.503_01009_2.KT183063:0.0587845598):0.003287):0.003755,C.NP.2007.11NP091.KU341730:0.0460509925):0.003608,C.IN.1998.98IN012.AF286231:0.0448897925):0.001641,(((C.IN.2000.DEMC00IN009.KP109484:0.0441304106,C.NP.2015.NP15.MK493080:0.0483575655):0.005000,C.IN.2015.NIRT007.KX069225:0.0368149690):0.001723,C.NP.2008.11NP084.KU341728:0.0325902675):0.005456):0.001004,((((((C.IN.1993.93IN999.AF067154:0.0198931892,(((C.IN.2003.D24.EF469243:0.0487815054,C.IN.2000.DEMC00IN006.KP109481:0.0252500215):0.004445,C.SE.2014.091SE.MF373193:0.0436836254):0.006675,C.IN.2015.SC013.KY713230:0.0234594945):0.007441):0.003677,C.IN.2015.NIRT008.KX069226:0.0535403876):0.002891,(C.IN.2015.NIRT001.KX069219:0.0435059574,C.IN.2015.NIRT005.KX069223:0.0267176001):0.007030):0.002712,(C.IN.1999.DEMC99IN004.KP109489:0.0309706781,C.IN.2015.SC015.KY713231:0.0312630789):0.009875):0.003347,(C.IN.2015.NIRT006.KX069224:0.0508250377,C.IN.2011.NIRT010.KX069228:0.0381655996):0.008455):0.002895,C.IN.1999.01IN565_10.AY049708:0.0341176978):0.003095):0.002602,(((C.IN.2005.C.IN.05.NIRT333.1.KF766540:0.0422520205,C.IN.2005.C.IN.05.NIRT723.1.KF766541:0.0559205107):0.007415,C.IN.2015.NIRT003.KX069221:0.0372200641):0.008400,C.NP.2008.11NP004.KU341722:0.0318678113):0.002179):0.005216,(C.IN.2000.DEMC00IN005.KP109480:0.0256413138,C.NP.2015.NP32.MK493078:0.0398343024):0.000238):0.002114):0.001286,C.IN.2004.C.IN.04.NIRT379.1.KF766537:0.0426952267):0.004534,((C.NP.2009.11NP076.KU341726:0.0546997356,C.NP.2000.11NP115.KU341731:0.0320312720):0.006451,(C.IN.2011.NIRT009.KX069227:0.0365536655,C.IN.2015.SC085.KY713235:0.0320457427):0.006768):0.005631):0.002894,C.NP.2010.11NP065.KU341725:0.0225284863):0.004587,C.SE.2012.073NP.MF373176:0.0508359519):0.002288,C.IN.1999.DEMC99IN003.KP109488:0.0294161356):0.009198,C.CN.2009.758.JQ898242:0.0446211842):0.010680,(((((((((((((((((07_BC.CN.1997.97CN001_C54.AF286226:0.0110159967,((07_BC.CN.2005.XJDC6441.EF368370:0.0185573109,07_BC.CN.2009.1254.KJ820237:0.0195157971):0.001436,07_BC.CN.2009.943.KJ820346:0.0234935658):0.001306):0.000002,07_BC.CN.2019.VCT19036.MW732889:0.0325706024):0.001214,07_BC.CN.1998.98CN009.AF286230:0.0110209895):0.001199,(((07_BC.CN.2005.XJDC6431_2.EF368372:0.0212621980,(07_BC.CN.2007.NX070014.KF250375:0.0221967227,07_BC.CN.2009.1205.KJ820202:0.0255881379):0.002069):0.000002,07_BC.CN.2006.SC070059.KF250376:0.0174597602):0.001213,07_BC.CN.2010.10CNgx0999.JQ028278:0.0193643302):0.000002):0.002417,(07_BC.CN.2006.Xinjiang_2006_713.JX392384:0.0165708558,07_BC.CN.2007.XJ070248.KF250377:0.0218851586):0.001332):0.000002,07_BC.CN.2019.B19017.MW732836:0.0343771684):0.003629,(((07_BC.CN.2010.10CNgx1226.JQ028281:0.0191533462,(07_BC.CN.2007.07CNYN324.KF835511:0.0360121152,07_BC.CN.2009.sc35.KJ820385:0.0246813593):0.004071):0.003604,07_BC.CN.2009.1372.KJ820292:0.0259151282):0.001306,(07_BC.CN.2009.996.KJ820381:0.0286281642,(07_BC.CN.2009.sc51.KJ820391:0.0267200752,(07_BC.CN.2019.B19565.MW732848:0.0270126392,07_BC.CN.2016.GX2016EU01.OM373318:0.0280536066):0.000002):0.002313):0.000002):0.002970):0.000003,(((((07_BC.CN.2010.10CNgx0944.JQ028276:0.0162811157,((07_BC.CN.2009.1181.KJ820186:0.0186378009,07_BC.CN.2009.sc79.KJ820406:0.0180349891):0.009410,07_BC.CN.2009.1189.KJ820193:0.0213941956):0.000003):0.001282,07_BC.CN.2009.1128.KJ820148:0.0189998052):0.001196,((((07_BC.CN.2009.2122.JQ302622:0.0153314928,07_BC.CN.2009.sc73.KJ820403:0.0272161372):0.002672,(07_BC.CN.2009.2185.JQ302663:0.0102162271,07_BC.CN.2009.953.KJ820354:0.0195209059):0.001273):0.001318,(07_BC.CN.2010.S309.MK287159:0.0125465532,07_BC.CN.2010.S425.MK287205:0.0188949268):0.007434):0.002410,(07_BC.CN.2009.1296.KJ820255:0.0247893021,(07_BC.CN.2009.926.KJ820333:0.0222341491,07_BC.CN.2009.927.KJ820334:0.0141368330):0.001745):0.002950):0.002583):0.000002,(07_BC.CN.2009.1228.KJ820216:0.0246288119,07_BC.CN.2009.1291.KJ820254:0.0204542832):0.003701):0.002449,07_BC.CN.2009.1332.KJ820269:0.0193054404):0.000002):0.003589,(((07_BC.CN.2009.09CNgx0673.JQ028275:0.0291960113,07_BC.CN.2009.1167.KJ820177:0.0191253276):0.004759,07_BC.CN.2007.07CNYN349.KF835532:0.0180769991):0.001470,(07_BC.CN.2010.10CNgx1402.JQ028285:0.0353828278,(07_BC.CN.2007.07CNYN303.KF835494:0.0398619665,07_BC.VN.2013.VN_485.MT635171:0.0218298569):0.002163):0.001556):0.003671):0.000003,(((07_BC.TW.2004.TW_D3.DQ230841:0.0080732481,07_BC.TW.2013.pCRF07.KF234628:0.0197031385):0.010774,07_BC.CN.2013.S1567.MK287115:0.0285790524):0.002565,(((((07_BC.CN.2010.10CNgx0955.JQ028277:0.0202735322,(07_BC.CN.2009.sc71.KJ820401:0.0209500601,07_BC.CN.2009.sc75.KJ820405:0.0220797254):0.002939):0.002733,07_BC.CN.2009.1335.KP235045:0.0339390084):0.000982,07_BC.CN.2005.pXJDC6291-13.KC492737:0.0220653628):0.001396,07_BC.CN.2009.1391.KJ820304:0.0187547865):0.001271,((07_BC.CN.2009.sc63.KJ820399:0.0195596382,07_BC.CN.2009.sc67.KJ820400:0.0120058424):0.009306,(07_BC.CN.2011.S553.MK287259:0.0075005761,07_BC.CN.2019.B19007.MW732835:0.0354831459):0.005643):0.000002):0.001433):0.001949):0.000003,((07_BC.CN.2007.07CNYN323.KF835510:0.0398755563,07_BC.CN.2009.1164.KJ820175:0.0164679707):0.005824,((07_BC.CN.2009.1126.KJ820146:0.0282998391,07_BC.CN.2009.941.KJ820344:0.0159795469):0.003366,(07_BC.CN.2009.955.KJ820356:0.0085816856,07_BC.CN.2009.964.KJ820359:0.0184984139):0.004968):0.004120):0.001210):0.001202,(07_BC.CN.2009.1269.KJ820244:0.0227607754,07_BC.CN.2013.S1538.MK287111:0.0176870796):0.000947):0.000002,07_BC.CN.2009.2834.JQ901047:0.0174650871):0.002350,07_BC.CN.2009.1141.KJ820157:0.0198713488):0.001229,(((07_BC.CN.2008.1114.HQ215552:0.0050625585,((((07_BC.CN.2019.B19608.MW732852:0.0241182547,07_BC.CN.2019.VCT19061.MW732896:0.0235767859):0.003461,(((07_BC.CN.2019.D19064.MW732866:0.0143959697,07_BC.CN.2019.VCT19023.MW732883:0.0169767728):0.003625,(07_BC.CN.2019.DLZ19089.MW732871:0.0193066384,07_BC.CN.2019.VCT19046.MW732893:0.0240309420):0.006089):0.001354,07_BC.CN.2018.VCT19008.MW732875:0.0237573555):0.004210):0.002369,(07_BC.CN.2019.VCT19002.MW732873:0.0257206166,07_BC.CN.2018.VCT19030.MW732886:0.0183227262):0.003624):0.000003,((07_BC.CN.2019.B19652.MW732855:0.0162925487,07_BC.CN.2019.C19366.MW732863:0.0195851850):0.002087,07_BC.CN.2019.VCT19047.MW732894:0.0338624925):0.001234):0.002697):0.000002,(07_BC.GB.2014.14592_1_61.3.MF109555:0.0064282248,(07_BC.CN.2019.B19206.MW732838:0.0147064372,07_BC.CN.2019.B19428.MW732841:0.0128182187):0.018969):0.000002):0.002817,07_BC.CN.2019.VCT19003.MW732874:0.0290660488):0.012075):0.002974,(07_BC.CN.2009.1151.KJ820165:0.0162099135,07_BC.CN.2009.1233.KJ820221:0.0157222321):0.003762):0.006838,07_BC.CN.2009.1252.KJ820235:0.0132276582):0.013962):0.025349):0.017843,(((D.SN.1990.SE365.AB485648:0.0503950237,D.UG.2007.p191882.JX236673:0.0466797989):0.009318,D.CD.2002.CG-0382-02V_NGSID3.KY392769:0.0368744476):0.005798,((((((((((((((((((((D.UG.1991.UG270.AB485650:0.0323627488,D.UG.2009.194037.MW006065:0.0257860127):0.003050,((D.UG.2012.E108349R15.MN650466:0.0301598880,D.UG.2010.194289.MW006068:0.0307487859):0.003341,D.UG.2013.C094814.MN694981:0.0355341775):0.004775):0.001467,(D.UG.2014.K185000.MN695026:0.0217622276,D.UG.2009.275031.MW006081:0.0299252723):0.001655):0.001535,((((D.UG.1999.99UGB25647.AF484481:0.0403029671,D.UG.1999.99UGD23550.AF484485:0.0372478532):0.000256,D.KE.2011.20314v09_02L.MN791454:0.0481330826):0.002765,(D.UG.2012.H109606R15.MN650532:0.0427378862,D.UG.2015.D115419.MN694990:0.0559652520):0.000362):0.003960,(((D.UG.1999.99UGG35093.AF484495:0.0344785540,D.UG.2008.275026.MT027081:0.0377403348):0.005311,D.UG.2007.pSC191727.JX236679:0.0469278344):0.003475,D.UG.1999.99UGF03726.AF484519:0.0387046727):0.000798):0.002370):0.002123,((((D.UG.1998.98UG57128.AF484502:0.0305293696,((D.UG.2008.p191859.JX236672:0.0598335476,D.UG.2008.191996.MW316899:0.0391608557):0.006318,D.GB.2013.15228_1_75.4.MF109713:0.0525172918):0.001739):0.004863,D.UG.2013.J068502.MN695016:0.0551690908):0.000003,(D.UG.2012.D095569R15.MN650434:0.0561143990,((D.UG.2012.F184611R15.MN650496:0.0467413466,D.UG.2014.J036927.MN695014:0.0356262535):0.014007,D.UG.2015.E115397.MN694994:0.0474770678):0.004293):0.001905):0.002665,(((D.KE.1997.ML415_2.AY322189:0.0407817302,D.UG.2013.K049065R16.MN650562:0.0307135928):0.004210,(D.UG.2012.K051783R15.MN650563:0.0523338604,D.UG.2014.K094463.MN695022:0.0483185655):0.004829):0.001789,(D.UG.2013.K061825R16.MN650566:0.0399289844,D.UG.2013.F096964.MN694998:0.0381266329):0.007006):0.001423):0.002605):0.001191,D.UG.1999.99UGK09259.AF484498:0.0485597886):0.001463,((((D.UG.1999.99UGF05734.AF484490:0.0406983855,D.UG.2011.G103443R15.MN650505:0.0528964113):0.007221,D.UG.2014.G096800.MN695002:0.0430968683):0.004036,((D.UG.1999.99UGJ27597.AF484497:0.0256895202,((D.UG.1999.99UGK09958.AF484499:0.0346603707,(D.UG.1999.99UGA03349.AF484518:0.0368565254,D.UG.2013.H096194.MN695009:0.0384777639):0.004002):0.001516,D.GB.2013.15228_1_72.3.MF109710:0.0273496283):0.006151):0.001246,(((D.UG.1998.98UG57132.AF484506:0.0236760909,(D.UG.2013.B112488R15.MN650406:0.0309468588,(D.UG.2013.C090220.MN694980:0.0364646532,D.UG.2014.K115368.MN695024:0.0403936892):0.003971):0.004625):0.001241,(D.UG.2015.E066207R17.MN650460:0.0320251331,D.UG.2013.K084224.MN695021:0.0328301381):0.004109):0.001262,(D.UG.1999.99UGE13613.AF484515:0.0341916745,D.UG.2005.p190049.JX236668:0.0377383594):0.002526):0.001280):0.001264):0.000002,(((((D.UG.1998.98UG57131.AF484505:0.0328686071,D.UG.2009.194020.MW316907:0.0487939281):0.013047,(D.UG.1998.98UG57146.AF484513:0.0298425996,D.UG.2014.D115388.MN694989:0.0541669391):0.004116):0.003285,D.UG.2013.F071159.MN694996:0.0356098757):0.001296,(D.UG.1999.99UGA08483.AY304496:0.0295691935,D.UG.2011.DEMD11UG003.KF716480:0.0463561964):0.006625):0.001241,(D.UG.2012.K110258R15.MN650578:0.0295126528,D.UG.2014.D072128.MN694984:0.0492584468):0.005903):0.001293):0.002433):0.000002,((D.UG.1998.98UG57140.AF484511:0.0262566921,D.UG.2014.D094302.MN694986:0.0376629549):0.003538,(D.UG.2010.DEMD10UG004.KF716479:0.0478409255,D.UG.2014.F115364.MN695000:0.0568295012):0.003783):0.006317):0.001306,(((((D.UG.1999.99UGB21875.AF484480:0.0307626871,D.UG.2013.B091884.MN694976:0.0467686818):0.002654,(D.UG.1999.99UGD26830.AF484486:0.0256673116,D.UG.2007.p191647.JX236670:0.0273980088):0.003505):0.001457,D.UG.1999.99UGG10555.AF484494:0.0207847422):0.001248,(D.KE.2011.DEMD11KE003.KF716476:0.0442900144,D.UG.2013.J005965.MN695013:0.0331428122):0.002246):0.001093,(D.UG.2014.H115366.MN695011:0.0736457517,D.UG.2011.194604.MT027077:0.0253345419):0.010005):0.001385):0.000002,(D.UG.1999.99UGE23438.AF484489:0.0326552530,D.UG.1994.94UG114.U88824:0.0414001166):0.006787):0.001317,(((D.UG.2013.A094422.MN694971:0.0157541247,D.UG.2014.D026571.MN694983:0.0113219544):0.024320,D.UG.2010.194065.MT027072:0.0218477862):0.002619,D.UG.2008.270535.MT027080:0.0332663337):0.003736):0.003285,D.UG.1993.93UG_065.AY713418:0.0304715137):0.006917,(D.KE.2001.NKU3006.AF457090:0.0245278690,((D.UG.2012.A107764R15.MN650375:0.0636552277,D.UG.2010.194374.MT027074:0.0327662207):0.003103,D.UG.2012.B110276R15.MN650401:0.0207446019):0.002387):0.002359):0.001647,D.UG.2013.C114447R16.MN650425:0.0463289046):0.006037,D.UG.1999.99UGE08364.AF484487:0.0365891582):0.012595,((D.UG.1998.98UG57130.AF484504:0.0374607747,D.UG.1995.42-877.MH705143:0.0597334863):0.004636,D.UG.1998.98UG57143.AF484514:0.0346182156):0.010115):0.005879,((D.TZ.2001.A280.AY253311:0.0342305926,D.UG.2006.270015.MW316920:0.0368673501):0.009408,D.GB.2014.14535_1_3.3.MF109532:0.0691777275):0.008328):0.004883,D.CD.1987.PBS5635.MH705152:0.0320133569):0.001808,(((((D.TD.1999.MN011.AJ488926:0.0310892609,D.YE.2002.02YE516.AY795907:0.0390568784):0.011314,(((D.CM.2001.01CM_0009BBY.AY371155:0.0313855660,D.CM.2001.01CM_0175BA.AY371156:0.0167256007):0.005502,D.CM.2001.01CM_4412HAL.AY371157:0.0459222378):0.009899,((D.CY.2006.CY163.FJ388945:0.0279117063,D.CM.2008.08CMBDSH25.MN153488:0.0163793859):0.015452,D.CM.2010.DEMD10CM009.JX140670:0.0446653602):0.014427):0.001399):0.009215,D.CD.2003.LA17MuBo.KU168271:0.0509073170):0.012711,(D.KR.2004.04KBH8.HQ026635:0.0508412650,D.GB.2014.14667_1_6.4.MF109601:0.0575394119):0.001734):0.013724,(((((D.ZA.1984.R2.AY773338:0.0335925649,D.ZA.1990.R1.EF633445:0.0192372072):0.003625,(D.BR.2010.10BR_RJ108.KJ787683:0.0408676455,D.BR.2010.10BR_RJ095.KJ787684:0.0562825339):0.010616):0.009710,D.ES.2017.HLP-024.OK181202:0.0372738063):0.003219,D.CD.1983.NDK.M27323:0.0204081870):0.002809,(D.CD.1983.ELI.K03454:0.0265497651,D.CD.1985.Z2Z6_Z2_CDC_Z34.M22639:0.0121490014):0.008185):0.008782):0.003516):0.003960,D.CD.2002.LA18ZiAn.KU168272:0.0573984925):0.001651):0.009670):0.008269):0.005669,B.AU.1995.C24.AF538304:0.0385747739):0.004687,(B.US.2010.DEMB10US007.KC473828:0.0679937955,B.BR.2010.10BR_PE014.KT427742:0.0827332351):0.010743):0.003870,(B.TH.2004.04TH821921.JN248337:0.0521421683,((B.BR.2002.02BR2025.JN692435:0.0426409765,B.US.2012.143200.KT124750:0.0389181137):0.007027,B.BR.2010.10BR_RJ052.KT427775:0.0436294707):0.003603):0.001270):0.003186,(((B.US.2008.HIV_US_BID-V3124_2008.JQ403081:0.0461871250,B.US.2016.9245_W0_11P13_S24.MK115343:0.0435531432):0.012541,(((B.BR.2010.10BR_PE106.KT427694:0.0200184898,B.BR.2010.10BR_PE052.KT427715:0.0074785907):0.016167,B.BR.2010.10BR_PE082.KT427703:0.0345490029):0.014630,B.BR.2010.10BR_PE077.KT427706:0.0504793464):0.006855):0.004891,B.BR.2010.10BR_RJ086.KT427764:0.0465280675):0.002640):0.001164,(((B.ZA.2003.03ZAPS045MB2.DQ396398:0.0521903802,B.TH.2004.04TH803686.JN248333:0.0448965183):0.010962,((B.GB.2013.13592_1_33.3.MF109376:0.0539352743,B.GB.2014.14727_1_44.3.MF109608:0.0503268191):0.010556,((B.GB.2014.14535_1_5.3.MF109533:0.0479549348,B.ES.2017.H120-206.OK181189:0.0248539722):0.005794,B.AU.2000.P2_GAG_BSL_10.OK532822:0.0394815777):0.004358):0.005772):0.001743,(B.KR.2009.09KKT12.HQ026514:0.0430133270,B.US.2008.HIV_US_BID-V4389_2008.JQ403084:0.0424018619):0.007127):0.002567):0.001160,((((((((B.UY.2001.01UYTRA1179.AY781127:0.0138877322,B.BR.2010.10BR_SP019.KT427819:0.0431271816):0.005102,B.BR.2010.10BR_PE024.KT427735:0.0578414502):0.002984,(B.BR.2002.02BR1013.JN692432:0.0523037256,(B.BR.2010.10BR_MG035.KJ849804:0.0426275341,B.BR.2010.10BR_SP006.KT427827:0.0611304284):0.004741):0.013739):0.001755,B.BR.2003.BREPM1032.EF637051:0.0284047377):0.002716,(B.BR.2010.10BR_RJ079.KT427768:0.0525950651,B.US.2019.5227-WK26-PL10-C8.OM207134:0.0458683816):0.005540):0.003661,(B.ES.2010.R3.KT200352:0.0527693537,B.US.2019.TSC-124-V3-PL1-F7.OM209706:0.0498699356):0.008935):0.002813,(B.BE.2017.CB.MN486024:0.0428684166,B.KR.2008.KR017.MT021907:0.0375914345):0.015629):0.000703,((((B.US.2002.F719.FJ469734:0.0258472903,B.US.2014.2443.KX505412:0.0573725166):0.007895,B.BR.2010.10BR_PE037.KT427728:0.0570406399):0.003546,(B.ES.2010.DEMB10ES002.KC473842:0.0484551027,B.GW.2014.DEMB14GW004.MH078546:0.0700147654):0.005710):0.005092,(B.JM.2009.09JM_PF0B9L.HM030565:0.0485971395,(B.BR.2005.05BR1107.JN692475:0.0642487134,B.US.2013.2115-EM-19.KY778345:0.0311442720):0.006539):0.002567):0.005458):0.001330):0.001327,(((B.BR.2002.02BR011.DQ358809:0.0436347274,B.US.2006.HIV_US_BID-V4506_2006.JQ403097:0.0359842802):0.006208,B.US.2011.ES38.JN397362:0.0501982264):0.004393,B.US.2018.116-PB-P12-E12-Nov-14.MK169545:0.0242580354):0.006200):0.000002,(((((B.EC.1989.EC003.AY173959:0.0458168167,B.FR.2008.DEMB08FR002.JX140654:0.0339253051):0.005619,B.CY.2005.CY056.FJ388905:0.0435485294):0.002177,B.BE.2015.AK.MN485981:0.0663841488):0.004881,(B.JM.2009.09JM_PF0B8J.HM030561:0.0563641769,(B.US.2008.HIV_US_BID-V4124_2008.JQ403035:0.0238979750,B.US.2008.HIV_US_BID-V4391_2008.JQ403086:0.0151220578):0.020464):0.006385):0.006446,(B.US.2000.THRO_TF1.JN944930:0.0187071935,B.US.2011.505_1174a.WG06.MG196942:0.0341721610):0.005469):0.002803):0.001117,B.BR.2010.10BR_PE049.KT427717:0.0438721724):0.002699):0.001547):0.001743,B.US.1983.RF_HAT3.M17451:0.0319207643):0.000003,(((((((((((((B.KR.2004.04LHS6.AY839827:0.0470119599,B.KR.2007.07SSS8.HQ026507:0.0208271877):0.000002,B.KR.1992.92GJK11.HQ026518:0.0132895029):0.007300,B.KR.2010.10SNS3.HQ026502:0.0396567638):0.001110,(B.KR.1993.93KHS5_7090.HQ026558:0.0152868999,B.KR.2013.13CJS12-12823_12825.KX692736:0.0209723247):0.002251):0.002263,(((B.KR.2004.04KJin8_1955.DQ295195:0.0147189548,B.KR.2005.05CJI8-11579.KX692498:0.0211590269):0.005988,((B.KR.1992.Donor_O_92OSG1_7072.HM210883:0.0084966536,B.KR.2010.10NIS1.HQ026539:0.0419320531):0.003227,B.KR.2002.HP_4_02KGJ10.HQ026573:0.0168593914):0.004749):0.004310,B.KR.2009.09UCH2.HQ026613:0.0135484862):0.002461):0.001165,(((((B.KR.2005.05YJN2.HQ026501:0.0165604775,B.KR.2008.08LYIL6.HQ026517:0.0267206570):0.004278,B.KR.2010.10KCS3.HQ026619:0.0249860499):0.005378,B.KR.1997.97CDH3.HQ026523:0.0290097684):0.002359,((B.KR.2003.HP_9_03KDE11.HQ026584:0.0149075118,((B.KR.2013.12HSHn12-10832_10834.KX692741:0.0371262184,B.KR.2008.KR014.MT021905:0.0160483733):0.009055,(B.KR.2007.KR002.MT021900:0.0300108066,B.KR.2007.KR006.MT021903:0.0343347644):0.006823):0.005606):0.000002,B.KR.2013.13CSC7-12010.KX692665:0.0344044048):0.002429):0.002428,B.KR.2008.KR020.MT021908:0.0364769074):0.002426):0.002264,(((((((B.KR.1993.Donor_P_93KPS2_7012.HM210885:0.0038440595,B.KR.2002.HP_20_02KJO10.HQ026607:0.0330556691):0.002437,(B.KR.2003.HP_15_03Lsw3.HQ026598:0.0026207233,B.KR.1992.93LSW7-10899.KJ140266:0.0239435277):0.002500):0.002560,B.KR.1993.93LSH6.HQ026506:0.0292249623):0.001317,B.KR.2002.HP_19_02LGS11.HQ026605:0.0241305031):0.000002,B.KR.2019.20LHG9-17723.MW660497:0.0137978208):0.002498,(((B.KR.1994.94SHS7.HQ026551:0.0176069052,B.KR.1992.92LSY12.MN043589:0.0236792961):0.002535,B.KR.2011.11LJU8-9768_9796.KX692743:0.0330653492):0.001218,B.KR.1993.93BJR3.MN043586:0.0239028191):0.002216):0.001410,(B.KR.1993.93HAK7.HQ026498:0.0238751697,B.KR.1993.93KDG4.MN237642:0.0399727254):0.002420):0.000002):0.001391,B.KR.2002.02KGS5.HQ026556:0.0206487560):0.001978,((B.KR.2004.04KMH5.DQ295193:0.0173058775,(B.KR.2004.04KYR8.DQ295196:0.0299373031,(B.KR.2010.10CAS4.HQ026612:0.0195271697,(B.KR.2007.07KYY4.JQ341411:0.0350833284,B.KR.2008.KR012.MT021904:0.0366810205):0.006533):0.001808):0.001498):0.001806,B.KR.1994.94KJH10.HQ026531:0.0169481334):0.001233):0.006403,(B.BR.2002.02BR008.DQ358808:0.0301547492,B.BR.2010.10BR_MG051.KT427845:0.0576645223):0.011140):0.000002,(((B.US.2007.HIV_US_BID-V3110_2007.JQ403072:0.0373870752,B.GB.2014.13659_1_65.3.MF109453:0.0472439354):0.010606,B.BR.2010.10BR_SP051.KT427803:0.0466442118):0.003577,B.GB.2014.13659_1_58.3.MF109446:0.0423063755):0.001360):0.001194,((((B.GB.1983.CAM1.D10112:0.0172515752,B.BR.2010.10BR_MG020.KT427682:0.0473921301):0.003157,B.GB.2013.13774_1_71.3.MF109494:0.0555032601):0.003126,(((B.CY.2005.CY074.FJ388915:0.0432721403,(B.US.2004.F7165.FJ469732:0.0285455511,B.BR.2010.10BR_SP052.KT427802:0.0425904995):0.005918):0.002520,(B.GB.2014.13659_1_67.3.MF109455:0.0368570718,B.GB.2014.14727_1_53.3.MF109616:0.0262732141):0.023384):0.002857,((B.CY.2009.CY242.JF683788:0.0324956511,B.BR.2010.10BR_PE083.KT427702:0.0410655754):0.008751,((B.TH.2004.04TH317223.JN248321:0.0334349055,B.TH.2005.05TH356764.JN248344:0.0411451542):0.018019,(B.US.2007.HIV_US_BID-V4516_2007.JQ403096:0.0238058171,B.ES.2018.H120-214.OK181194:0.0406930556):0.004169):0.006476):0.005059):0.004667):0.000003,((((B.BR.2003.BREPM2012.EF637046:0.0256350997,((B.BR.2010.10BR_SP038.KJ849805:0.0489442489,B.US.2016.5106_GAG_NEG_B5.MT190989:0.0411965424):0.009883,B.BR.2010.10BR_MG011.KT427688:0.0364719687):0.010486):0.002593,((B.UY.2002.02UY_TSU1290.JN235958:0.0409449330,B.BR.2016.HI2016-31.MG572010:0.0284950818):0.007785,B.BR.2010.10BR_PE068.KT427711:0.0430895566):0.003067):0.002562,(((B.US.2006.CH58E_flA1.FJ495937:0.0289717917,B.US.2009.DEMB09US003.KC473824:0.0457482478):0.007811,((B.US.2003.RHGA_A2.KC312510:0.0510839725,B.US.2002.996401.KT124814:0.0463197506):0.004132,B.US.2013.CP07.KX505686:0.0424518855):0.003331):0.002861,(B.US.2008.HIV_US_BID-V3050_2008.JQ403070:0.0302644533,B.BR.2010.10BR_PE091.KJ849817:0.0666867686):0.007886):0.004884):0.003582,B.CY.2005.CY100.FJ388964:0.0420402160):0.003780):0.003147):0.000003,B.US.2006.CR0361T.FJ469723:0.0408614391):0.001231):0.003496,((((B.US.1983.5084_83.AY835754:0.0246312953,(B.BR.2010.10BR_MG038.KT427676:0.0565365479,B.BR.2010.10BR_SP002.KT427830:0.0440401056):0.005031):0.000002,B.ES.2017.HLP-030.OK181204:0.0347413992):0.006368,((B.GB.2004.MM39d11p.HM586193:0.0415039053,B.BR.2005.05BR1089.JN692467:0.0658123427):0.004835,(((B.CH.2004.HIV_CH_BID-V4408_2004.JQ403042:0.0359866001,B.BR.2010.10BR_PE030.KT427733:0.0607320285):0.003901,B.BR.2010.10BR_PE034.KJ849803:0.0510496481):0.003318,(B.BR.2010.10BR_PE095.KT427700:0.0324141163,B.BR.2010.10BR_PE074.KT427708:0.0354736192):0.014253):0.011240):0.000002):0.003682,((B.US.2011.VC6-2.KF384814:0.0826826570,(B.DE.2008.255524.KT124757:0.0386872070,B.US.2012.2469-PBEM-7.OL872750:0.0547700978):0.007048):0.003547,B.FR.2011.DEMB11FR001.KF716496:0.0393163461):0.001923):0.002117):0.000003,((((B.US.1998.1058_08.AY331294:0.0437066681,B.US.2007.07US_SAJ_NVS55.JF689893:0.0343612191):0.005325,((((B.US.1998.98USHVTN941c1.AY560110:0.0450617978,B.GB.2013.15171_1_35.4.MF109667:0.0336772549):0.004878,(((B.GE.2003.03GEMZ010.DQ207942:0.0374135711,(((B.UA.2001.01UAKV252.DQ823363:0.0221801008,B.UA.2001.01UAKV259.DQ823364:0.0109237953):0.016746,B.CY.2006.CY168.FJ388949:0.0367113722):0.003905,B.RU.2015.RU_ERS_3020_2015.MZ427750:0.0568530219):0.003459):0.004581,B.UA.2001.01UAKV167.DQ823362:0.0221131399):0.004863,B.BR.2005.BREPM1081.FJ195091:0.0558590538):0.001175):0.002839,(B.US.2011.16CB1_22D2.KF526174:0.0529564451,B.US.2016.2661_EM_01.MZ922538:0.0340447292):0.003515):0.003202,(B.US.1998.WC3_0498_1.EF175209:0.0225119337,B.GB.2003.MM33d12p.HM586187:0.0280905967):0.006766):0.002144):0.000003,(B.DK.2004.PMVL_018.EF514697:0.0283280303,((B.US.2005.01144G.FJ469682:0.0263697045,B.KR.2019.19KJgS11-17297_17301_17302.MW660456:0.0542505510):0.010366,B.CH.2000.HIV_CH_BID-V3529_2000.JQ403022:0.0384511143):0.008914):0.003937):0.001619,(((((B.BR.2004.BREPM1070.FJ195086:0.0256804392,B.BR.2002.02BR2041.JN692443:0.0274522249):0.022909,(B.FR.2009.DEMB09FR002.KF716495:0.0522854265,((B.US.2011.505_0071a.WG07.MG196663:0.0167485579,B.US.2019.ROMA.NFL.THD.C11.OL519774:0.0179970488):0.037593,B.US.2019.5118-WK26-PL10-A11.OM204917:0.0407278921):0.007564):0.006466):0.007197,B.US.2015.3693.KX505552:0.0510866854):0.002311,B.BR.2016.7HU-UFRJ-2016.MK041562:0.0603144545):0.000002,(((((B.CY.2005.CY037.FJ388899:0.0359536369,B.ES.2017.HLP-004.OK181196:0.0526709171):0.008339,((B.US.2007.HIV_US_BID-V3007_2007.JQ403056:0.0263157052,B.US.2013.862898.KT124796:0.0186132803):0.028948,B.ES.2017.H120-111.OK181181:0.0323557917):0.004678):0.002985,B.CH.2001.HIV_CH_BID-V3533_2001.JQ403025:0.0550931572):0.004346,(((((B.CY.2005.CY131.FJ388935:0.0416833745,(B.US.2008.HIV_US_BID-V3128_2008.JQ403082:0.0391547621,B.US.2011.950965.KT124809:0.0455262917):0.003813):0.003057,B.US.2003.L8152.FJ469742:0.0526954327):0.003972,(B.DE.2008.147984.KT124751:0.0513062709,(B.GB.2013.13774_1_72.3.MF109495:0.0430786460,B.US.2012.2241-PBNV-14.OL872744:0.0429425364):0.006707):0.005914):0.003964,(B.US.2007.BP00064_LH02.JN687679:0.0433422193,B.GB.2014.13612_1_41.3.MF109426:0.0433337416):0.000338):0.001408,(B.US.2009.306512_FL.JX863923:0.0373105151,(B.US.2008.CH378.PL.080508.A2.1.KY112136:0.0522380798,B.US.2012.426_34_F_w09_20VT.MH897916:0.0289553537):0.012283):0.003863):0.002607):0.003339,((((B.US.2003.SH8233.FJ469770:0.0540195144,(B.GB.2004.MM42d22_GN1.HM586198:0.0305320058,(B.DE.2008.822582.KT124794:0.0401843292,B.US.2018.5101_wk-2_1_B16.MW059114:0.0501401971):0.019294):0.004004):0.002673,B.CA.2018.ART3_R2p2C5_Barcode39--39_Cluster2_Phase0.MZ662564:0.0241840163):0.002793,(B.US.2011.DEMB11US002.KC473831:0.0377418144,B.ES.2013.P6.KT200348:0.0424065496):0.001907):0.001958,B.ZA.1998.TV016.KJ948656:0.0684663600):0.002617):0.001334):0.001428):0.001246):0.002293,((((B.FR.1985.NL43E9_LAI_IIIB_NY5.AF070521:0.0061317656,B.DE.2017.Strain0526.MK086129:0.0000020947):0.007404,B.US.1979.NYC1.KJ704793:0.0111161837):0.000003,(B.US.1983.5018_83.AY835777:0.0144966285,B.US.1984.5019_84.AY835779:0.0213114738):0.005921):0.002410,((((((B.US.1997.1018_06.AY331289:0.0322716524,B.ES.2017.HLP-015.OK181200:0.0346498947):0.005800,((B.CY.2008.CY237.JF683784:0.0444895219,B.US.2006.HIV_USA_AC03_pre.MW924801:0.0484335374):0.008124,B.ES.2018.HLP-039.OK181209:0.0443341970):0.003736):0.005587,B.DK.2001.CTL_043.EF514712:0.0299180729):0.001737,B.US.2006.CR0222X.FJ469709:0.0307314824):0.002519,B.US.2015.CP01.KX505572:0.0204657177):0.001624,B.DE.1986.D31.U43096:0.0218152132):0.003602):0.000002):0.001083,(B.ES.2008.P2008.FJ670531:0.0408556024,B.ES.2017.H120-110.OK181180:0.0263009815):0.003881):0.001237):0.002383,((B.US.2002.CR0023W.FJ469688:0.0441594015,(B.US.2007.891439.KT124801:0.0330953804,B.US.2018.UNC_432_PL1_E15.MW062884:0.0399923904):0.008014):0.002501,B.US.2008.08US_SAJ_C203.JF689895:0.0445276707):0.005527):0.001686,(((B.US.1990.US1.AY173952:0.0194331706,B.US.2013.S1492_T1_Intact.MG171201:0.0236997021):0.006732,((((B.DE.2003.HIV_DE_BID-V3307_2003.JQ403048:0.0369334775,B.US.2012.505_1413a.WG06.MG197043:0.0656870121):0.006735,B.US.2004.64236_13865_1.MH060681:0.0450154415):0.006788,B.BR.2010.10BR_RJ081.KT427767:0.0487808721):0.002174,(((B.US.2008.HIV_US_BID-V4392_2008.JQ403087:0.0525392258,B.BR.2010.10BR_RJ088.KT427763:0.0219693007):0.007800,B.US.2015.P1_030915.1.MT998619:0.0433049282):0.001985,B.ES.2008.R5.KT200354:0.0599295652):0.002978):0.003118):0.001721,B.US.1986.YU-2.M93258:0.0174928941):0.002780);
